# Supplementary material for: Structural insights into ligand recognition and activation of the medium-chain fatty acid-sensing receptor GPR84
Source: Nat Commun. 2023 Jun 6;14:3271. doi: 10.1038/s41467-023-38985-6 (PMC10241960; doi:10.1038/s41467-023-38985-6)
Supplement: Supplementary file 4 — Supplementary Data 1 [file 41467_2023_38985_MOESM4_ESM.xlsx]

## Sheet: pos-Area_0_2022614108
Alignment ID	Average Rt(min)	Average Mz	Metabolite name	Adduct type	Post curation result	Fill %	MS/MS assigned	Reference RT	Reference m/z	Formula	Ontology	INCHIKEY	SMILES	Annotation tag (VS1.0)	RT matched	m/z matched	MS/MS matched	Comment	Manually modified for quantification	Manually modified for annotation	Isotope tracking parent ID	Isotope tracking weight number	Total score	RT similarity	Dot product	Reverse dot product	Fragment presence %	S/N average	Spectrum reference file name	MS1 isotopic spectrum	MS/MS spectrum	blank1-p	blank2-p	GPr84-1-p	GPr84-2-p	1	2	1	2
0	1.11	104.992	Unknown	[M+H]+	similar chromatogram in higher mz_115	0.5	FALSE	null	null	null	null	null	null	999	FALSE	FALSE	FALSE		FALSE	FALSE	null	null	null	null	null	null	null	24.43	GPr84-1-p	104.99198:2874 105.99533:0 106.99869:0		17518	12133	15399	9452	14825.4	12425.5	3807.28	4205.17
1	19.583	104.993	Unknown	[M+H]+		1	FALSE	null	null	null	null	null	null	999	FALSE	FALSE	FALSE		FALSE	FALSE	null	null	null	null	null	null	null	71.45	blank1-p	104.99313:8322 105.99648:229 106.99984:0		111340	109582	106052	105625	110461	105839	1243.01	302.161
2	19.583	105.029	Unknown	[M+H]+		0.75	FALSE	null	null	null	null	null	null	999	FALSE	FALSE	FALSE		FALSE	FALSE	null	null	null	null	null	null	null	92.85	blank2-p	105.02894:8237 106.03229:0 107.03565:0		51533	110023	102743	106019	80777.7	104381	41358.6	2316.34
3	1.47	105.032	Unknown	[M+H]+	similar chromatogram in higher mz_29; found in higher mz's MsMs_29; similar chromatogram in higher mz_280; found in higher mz's MsMs_205; found in higher mz's MsMs_227; similar chromatogram in higher mz_348; similar chromatogram in higher mz_323	0.5	FALSE	null	null	null	null	null	null	999	FALSE	FALSE	FALSE		FALSE	FALSE	null	null	null	null	null	null	null	26.32	blank1-p	105.03244:3820 106.03579:888 107.03915:0		27800	15498	641	9638	21649.3	5139.86	8698.65	6362.03
4	1.717	106.085	Unknown	[M+H]+	found in higher mz's MsMs_116	0.5	FALSE	null	null	null	null	null	null	999	FALSE	FALSE	FALSE		FALSE	FALSE	null	null	null	null	null	null	null	25.13	GPr84-1-p	106.08509:2254 107.08844:0 108.0918:0		16228	12779	18956	16948	14503.9	17952.4	2438.89	1419.78
5	1.29	107.085	Unknown	[M+H]+	similar chromatogram in higher mz_293; similar chromatogram in higher mz_57; similar chromatogram in higher mz_17; similar chromatogram in higher mz_122; found in higher mz's MsMs_122; similar chromatogram in higher mz_23; similar chromatogram in higher mz_321; similar chromatogram in higher mz_367	1	FALSE	null	null	null	null	null	null	999	FALSE	FALSE	FALSE		FALSE	FALSE	null	null	null	null	null	null	null	82.24	GPr84-1-p	107.08492:4926 108.08827:764 109.09163:0		29965	19419	38543	34898	24691.8	36720.3	7457.31	2577.07
6	17.199	113.107	Unknown	[M+H]+		0.25	TRUE	null	null	null	null	null	null	999	FALSE	FALSE	FALSE		FALSE	FALSE	null	null	null	null	null	null	null	11.08	blank2-p	113.10731:178774 114.11066:12783 115.11402:340	113.10738:250	938281	1163250	915258	2091718	1.05077e+06	1503488	159077	831883
7	17.582	113.108	Unknown	[M+H]+		0.25	TRUE	null	null	null	null	null	null	999	FALSE	FALSE	FALSE		FALSE	FALSE	null	null	null	null	null	null	null	13.33	GPr84-1-p	113.10764:175813 114.11099:10535 115.11435:283	113.10775:340	706368	687732	1998980	630319	697050	1.31465e+06	13177.9	967789
8	19.304	113.108	Unknown	[M+H]+		0.5	FALSE	null	null	null	null	null	null	999	FALSE	FALSE	FALSE		FALSE	FALSE	null	null	null	null	null	null	null	37.23	blank1-p	113.1079:138511 114.11125:9365 115.11461:541		927019	1053303	545031	1754189	990161	1.14961e+06	89296.1	855004
9	9.853	118.086	Unknown	[M+H]+		0.25	FALSE	null	null	null	null	null	null	999	FALSE	FALSE	FALSE		FALSE	FALSE	null	null	null	null	null	null	null	4.69	blank1-p	118.08575:5102 119.0891:634 120.09246:0		35210	41577	17416	14874	38394	16144.9	4502.17	1797.35
10	1.537	118.086	Unknown	[M+H]+		0.5	TRUE	null	null	null	null	null	null	999	FALSE	FALSE	FALSE		FALSE	FALSE	null	null	null	null	null	null	null	7.29	blank2-p	118.08598:7038 119.08933:402 120.09269:0	118.08751:72	70159	90874	21872	20281	80516.6	21076.3	14647.3	1125.37
11	1.908	118.086	Unknown	[M+H]+		0.5	FALSE	null	null	null	null	null	null	999	FALSE	FALSE	FALSE		FALSE	FALSE	null	null	null	null	null	null	null	2.7	GPr84-1-p	118.086:5237 119.08935:290 120.09271:0		38901	41269	60544	80980	40084.8	70761.6	1674.12	14450.4
12	8.953	118.086	Unknown	[M+H]+		0.25	TRUE	null	null	null	null	null	null	999	FALSE	FALSE	FALSE		FALSE	FALSE	null	null	null	null	null	null	null	3.24	GPr84-1-p	118.08616:5651 119.08951:537 120.09287:0	118.0864:108	69901	70738	72835	54198	70319.4	63516.8	592.158	13178.2
13	4.92	118.086	Unknown	[M+H]+		0.5	TRUE	null	null	null	null	null	null	999	FALSE	FALSE	FALSE		FALSE	FALSE	null	null	null	null	null	null	null	3.62	GPr84-1-p	118.08631:7503 119.08966:227 120.09302:0	106.06165:61	50978	63421	49542	41190	57199.3	45365.9	8798.52	5905.98
14	3.402	118.086	Unknown	[M+H]+		0.25	FALSE	null	null	null	null	null	null	999	FALSE	FALSE	FALSE		FALSE	FALSE	null	null	null	null	null	null	null	2.16	GPr84-1-p	118.08646:9341 119.08981:290 120.09317:0		118612	124360	88884	92526	121486	90704.8	4064.24	2575.32
15	8.056	118.087	Unknown	[M+H]+		0.25	FALSE	null	null	null	null	null	null	999	FALSE	FALSE	FALSE		FALSE	FALSE	null	null	null	null	null	null	null	3.24	GPr84-2-p	118.08666:6238 119.09001:896 120.09337:0		70167	29226	55809	59750	49696.5	57779.8	28949.2	2786.79
16	1.009	118.087	Unknown	[M+H]+	similar chromatogram in higher mz_264; similar chromatogram in higher mz_338; similar chromatogram in higher mz_371; similar chromatogram in higher mz_425; similar chromatogram in higher mz_479; similar chromatogram in higher mz_524; similar chromatogram in higher mz_571	0.5	TRUE	null	null	null	null	null	null	999	FALSE	FALSE	FALSE		FALSE	FALSE	null	null	null	null	null	null	null	13.43	GPr84-1-p	118.08605:19277 119.0894:1300 120.09276:890	118.08773:665	79412	109530	136312	159774	94471	148043	21297.1	16590.3
17	1.301	119.085	w/o MS2:RIKEN P-VS1 ID-134 from Mouse_Macrophage_WT_N_F1AA	[M+H]+	found in higher mz's MsMs_293; found in higher mz's MsMs_303; similar chromatogram in higher mz_334; found in higher mz's MsMs_334	1	TRUE	6.16	119.085		Unknown			530	TRUE	TRUE	FALSE		FALSE	FALSE	null	null	99.9	97.3	null	null	null	269.13	GPr84-1-p	119.08509:54031 120.08844:4361 121.0918:639	101.16015:53 102.04713:259 103.05396:1956 104.06158:369 115.05381:545	357625	228014	459055	439239	292820	449147	91649.1	14011.6
18	1.043	120.081	Unknown	[M+H]+	similar chromatogram in higher mz_156; similar chromatogram in higher mz_212	0.25	FALSE	null	null	null	null	null	null	999	FALSE	FALSE	FALSE		FALSE	FALSE	null	null	null	null	null	null	null	47.71	GPr84-2-p	120.08105:2146 121.0844:2708 122.08776:1806		208	207	8153	11152	207.708	9652.47	0.823073	2120.64
19	1.057	122.081	Unknown	[M+H]+		0.75	TRUE	null	null	null	null	null	null	999	FALSE	FALSE	FALSE		FALSE	FALSE	null	null	null	null	null	null	null	46.48	blank1-p	122.08092:17408 123.08427:1343 124.08763:0	107.07439:131 107.08691:122 122.05227:112	120672	37108	16573	13838	78890	15205.7	59088.6	1934.09
20	19.651	128.953	Unknown	[M+H]+		1	FALSE	null	null	null	null	null	null	999	FALSE	FALSE	FALSE		FALSE	FALSE	null	null	null	null	null	null	null	37.99	blank1-p	128.95328:3691 129.95663:0 130.95999:0		29302	34461	33418	24354	31881.8	28886.1	3647.89	6409.63
21	1.156	130.16	Unknown	[M+H]+		0.75	FALSE	null	null	null	null	null	null	999	FALSE	FALSE	FALSE		FALSE	FALSE	null	null	null	null	null	null	null	23.03	blank1-p	130.15895:4349 131.1623:992 132.16566:0		22383	10511	23058	30674	16446.8	26865.9	8395.01	5385.57
22	1.042	132.102	Unknown	[M+H]+		0.5	FALSE	null	null	null	null	null	null	999	FALSE	FALSE	FALSE		FALSE	FALSE	null	null	null	null	null	null	null	113.32	GPr84-1-p	132.10088:4787 133.10423:980 134.10759:0		10268	3229	25803	32491	6748.16	29147.2	4977.19	4728.93
23	1.284	135.081	w/o MS2:RIKEN P-VS1 ID-208 from Mouse_Macrophage_WT_N_F1AA	[M+H]+	found in higher mz's MsMs_303	1	TRUE	6.17	135.08		Unknown			530	TRUE	TRUE	FALSE		FALSE	FALSE	null	null	99.8	97.3	null	null	null	316.94	blank1-p	135.08092:14943 136.08427:1185 137.08763:205	105.06976:1079 106.07134:129 107.0844:66	126392	74608	164981	158520	100500	161750	36617.3	4568.61
24	19.516	142.159	Unknown	[M+H]+	found in higher mz's MsMs_79	0.5	TRUE	null	null	null	null	null	null	999	FALSE	FALSE	FALSE		FALSE	FALSE	null	null	null	null	null	null	null	17.67	blank1-p	142.15897:2213 143.16232:260 144.16568:0	101.95078:79	13005	12347	14769	12395	12676	13582.1	465.476	1678.53
25	4.369	149.023	Unknown	[M+H]+	found in higher mz's MsMs_272; found in higher mz's MsMs_269	0.25	TRUE	null	null	null	null	null	null	999	FALSE	FALSE	FALSE		FALSE	FALSE	null	null	null	null	null	null	null	13.52	blank1-p	149.02322:3688 150.02657:607 151.02993:0	149.02466:297	36132	5982	16047	9000	21056.9	12523.2	21319.2	4982.87
26	1.638	149.024	Unknown	[M+H]+		1	TRUE	null	null	null	null	null	null	999	FALSE	FALSE	FALSE		FALSE	FALSE	null	null	null	null	null	null	null	42.01	blank1-p	149.02429:14620 150.02764:1060 151.031:0	121.03807:176 121.56707:56 149.02315:115	90860	55227	26808	65587	73043.5	46197.2	25196.1	27420.8
27	1.267	149.06	Unknown	[M+H]+		0.25	FALSE	null	null	null	null	null	null	999	FALSE	FALSE	FALSE		FALSE	FALSE	null	null	null	null	null	null	null	13.03	blank1-p	149.06018:3129 150.06353:588 151.06689:0		25309	23157	2289	22912	24233.4	12600.4	1521.6	14583.1
28	1.059	150.114	Unknown	[M+H]+	found in higher mz's MsMs_49; similar chromatogram in higher mz_136	1	TRUE	null	null	null	null	null	null	999	FALSE	FALSE	FALSE		FALSE	FALSE	null	null	null	null	null	null	null	158.75	blank2-p	150.11269:7073 151.11604:411 152.1194:0	107.0852:219	27197	35428	44065	39801	31312.6	41932.9	5820.05	3015.24
29	1.455	163.076	Unknown	[M+H]+	similar chromatogram in higher mz_84; found in higher mz's MsMs_205	0.75	TRUE	null	null	null	null	null	null	999	FALSE	FALSE	FALSE		FALSE	FALSE	null	null	null	null	null	null	null	686.95	blank1-p	163.0762:50054 164.07955:5001 165.08291:632	105.03399:6244 105.0745:77 105.38641:73 106.03741:794	340480	180551	4343	114086	260516	59214.9	113087	77599.9
30	1.189	163.077	Unknown	[M+H]+		0.5	TRUE	null	null	null	null	null	null	999	FALSE	FALSE	FALSE		FALSE	FALSE	null	null	null	null	null	null	null	55.91	blank2-p	163.0768:3300 164.08015:261 165.08351:0	105.03259:736	33862	18395	7277	9337	26128.6	8306.71	10937.2	1456.87
31	1.043	166.087	w/o MS2:Phenylalanine	[M+H]+		0.25	FALSE	0.467	166.086	C9H11NO2	Others	COLNVLDHVKWLRT-UHFFFAOYNA-N	NC(CC1=CC=CC=C1)C(O)=O	530	TRUE	TRUE	FALSE		FALSE	FALSE	null	null	99.9	100	null	null	null	59.01	GPr84-2-p	166.08667:2694 167.09002:0 168.09338:0		3012	481	7445	16718	1746.58	12081.6	1789.39	6556.87
32	1.087	172.095	Unknown	[M+H]+		1	FALSE	null	null	null	null	null	null	999	FALSE	FALSE	FALSE		FALSE	FALSE	null	null	null	null	null	null	null	150.58	blank2-p	172.09535:9978 173.0987:600 174.10206:0		36214	45047	43185	29590	40630.3	36387.3	6246.23	9613.13
33	19.494	173.032	Unknown	[M+H]+	similar chromatogram in higher mz_69	1	TRUE	null	null	null	null	null	null	999	FALSE	FALSE	FALSE		FALSE	FALSE	null	null	null	null	null	null	null	58.11	blank1-p	173.03346:3374 174.03681:0 175.04017:2039	100.24654:68 101.95263:137 108.06914:87 113.98506:119 114.98052:1796 116.10636:227 116.9763:612 120.05866:162	16504	16021	19157	17572	16262.8	18364.6	341.719	1121.03
34	1.245	174.186	Unknown	[M+H]+	found in higher mz's MsMs_452; similar chromatogram in higher mz_213	0.5	FALSE	null	null	null	null	null	null	999	FALSE	FALSE	FALSE		FALSE	FALSE	null	null	null	null	null	null	null	86.61	GPr84-2-p	174.18594:3938 175.18929:634 176.19265:0		9591	7327	17871	21544	8458.95	19707.4	1601.18	2596.9
35	2.885	175.149	Unknown	[M+H]+		0.25	FALSE	null	null	null	null	null	null	999	FALSE	FALSE	FALSE		FALSE	FALSE	null	null	null	null	null	null	null	88.94	blank2-p	175.14894:4047 176.15229:419 177.15565:0		17160	31318	3684	6504	24239.1	5093.86	10011.7	1994.32
36	1.2	182.19	Unknown	[M+H]+		1	TRUE	null	null	null	null	null	null	999	FALSE	FALSE	FALSE		FALSE	FALSE	null	null	null	null	null	null	null	68.05	blank1-p	182.19136:11775 183.19471:2363 184.19807:302	100.11221:421 182.19026:394	52040	33856	38741	50611	42948.3	44676	12858.2	8393.18
37	6.796	184.072	w/o MS2:Phosphocholine	[M+H]+	similar chromatogram in higher mz_612; found in higher mz's MsMs_612; similar chromatogram in higher mz_634; found in higher mz's MsMs_669; found in higher mz's MsMs_820	0.5	TRUE	0.631	184.073	C5H14NO4P	Others	YHHSONZFOIEMCP-UHFFFAOYSA-N	C[N+](C)(C)CCOP(O)([O-])=O	530	TRUE	TRUE	FALSE		FALSE	FALSE	null	null	99.3	95.8	null	null	null	48.98	GPr84-2-p	184.07214:3088 185.07549:0 186.07885:0	109.07559:105 111.05455:151 124.99982:496 126.51549:83	184	0	16876	19192	91.9215	18033.9	129.997	1637.1
38	8.673	184.074	w/o MS2:Phosphocholine	[M+H]+		0.5	TRUE	0.631	184.073	C5H14NO4P	Others	YHHSONZFOIEMCP-UHFFFAOYSA-N	C[N+](C)(C)CCOP(O)([O-])=O	530	TRUE	TRUE	FALSE		FALSE	FALSE	null	null	100	92.9	null	null	null	139.01	GPr84-1-p	184.07352:8089 185.07687:0 186.08023:0	104.10475:54 124.99915:1286	0	172	60180	53285	86.0974	56732.7	121.76	4875.39
39	7.774	184.074	w/o MS2:Phosphocholine	[M+H]+	found in higher mz's MsMs_642; found in higher mz's MsMs_683	0.5	TRUE	0.631	184.073	C5H14NO4P	Others	YHHSONZFOIEMCP-UHFFFAOYSA-N	C[N+](C)(C)CCOP(O)([O-])=O	530	TRUE	TRUE	FALSE		FALSE	FALSE	null	null	99.8	94.4	null	null	null	142.26	GPr84-2-p	184.07397:8157 185.07732:630 186.08068:0	124.99834:834	0	162	67198	70843	81.0097	69020.3	114.565	2577.52
40	8.493	184.074	w/o MS2:Phosphocholine	[M+H]+	found in higher mz's MsMs_645; found in higher mz's MsMs_688; found in higher mz's MsMs_614; found in higher mz's MsMs_825	0.5	TRUE	0.631	184.073	C5H14NO4P	Others	YHHSONZFOIEMCP-UHFFFAOYSA-N	C[N+](C)(C)CCOP(O)([O-])=O	530	TRUE	TRUE	FALSE		FALSE	FALSE	null	null	99.8	93.2	null	null	null	139.78	GPr84-1-p	184.07402:8155 185.07737:711 186.08073:0	124.99879:1597	0	0	58980	55557	0	57269	0	2420.39
41	7.605	184.074	w/o MS2:Phosphocholine	[M+H]+	found in higher mz's MsMs_616; found in higher mz's MsMs_821; found in higher mz's MsMs_673	0.5	TRUE	0.631	184.073	C5H14NO4P	Others	YHHSONZFOIEMCP-UHFFFAOYSA-N	C[N+](C)(C)CCOP(O)([O-])=O	530	TRUE	TRUE	FALSE		FALSE	FALSE	null	null	99.8	94.6	null	null	null	117.71	GPr84-1-p	184.07402:6765 185.07737:314 186.08073:0	106.98769:110 124.99883:1079 126.00339:73 127.00501:56 184.07169:53	176	162	58416	56177	169.027	57296.1	9.91095	1583.28
42	9.325	184.074	w/o MS2:Phosphocholine	[M+H]+	found in higher mz's MsMs_670; found in higher mz's MsMs_704	0.5	TRUE	0.631	184.073	C5H14NO4P	Others	YHHSONZFOIEMCP-UHFFFAOYSA-N	C[N+](C)(C)CCOP(O)([O-])=O	530	TRUE	TRUE	FALSE		FALSE	FALSE	null	null	99.6	91.8	null	null	null	47.3	GPr84-1-p	184.07426:2848 185.07761:0 186.08097:0	125.00173:481	0	0	17575	15754	0	16664.9	0	1287.59
43	1.975	184.074	w/o MS2:Phosphocholine	[M+H]+	similar chromatogram in higher mz_77	0.5	FALSE	0.631	184.073	C5H14NO4P	Others	YHHSONZFOIEMCP-UHFFFAOYSA-N	C[N+](C)(C)CCOP(O)([O-])=O	530	TRUE	TRUE	FALSE		FALSE	FALSE	null	null	99.5	99.8	null	null	null	61.76	GPr84-2-p	184.07434:3630 185.07769:0 186.08105:0		0	0	34736	39594	0	37164.7	0	3435.09
44	1.672	186.222	Unknown	[M+H]+	similar chromatogram in higher mz_232	0.5	FALSE	null	null	null	null	null	null	999	FALSE	FALSE	FALSE		FALSE	FALSE	null	null	null	null	null	null	null	38.66	GPr84-2-p	186.22246:3185 187.22581:587 188.22917:0		8498	5375	15771	20301	6936.25	18036.2	2208.04	3203.53
45	19.544	186.994	Unknown	[M+H]+		1	TRUE	null	null	null	null	null	null	999	FALSE	FALSE	FALSE		FALSE	FALSE	null	null	null	null	null	null	null	57.71	blank1-p	186.99449:5369 187.99784:0 189.0012:0	126.97132:234	66536	58445	61128	28156	62490.7	44641.8	5721.07	23315
46	1.11	186.995	Unknown	[M+H]+		0.25	FALSE	null	null	null	null	null	null	999	FALSE	FALSE	FALSE		FALSE	FALSE	null	null	null	null	null	null	null	22.65	blank1-p	186.99493:2197 187.99828:204 189.00164:0		8888	4667	8144	3441	6777.35	5792.48	2984.67	3325.85
47	1.095	192.159	Unknown	[M+H]+	similar chromatogram in higher mz_115; similar chromatogram in higher mz_221; similar chromatogram in higher mz_253; similar chromatogram in higher mz_297	0.75	TRUE	null	null	null	null	null	null	999	FALSE	FALSE	FALSE		FALSE	FALSE	null	null	null	null	null	null	null	166.46	blank1-p	192.15877:9112 193.16212:1255 194.16548:1940	116.10509:135 156.14175:274	60071	8998	59765	36687	34534.9	48226.1	36114	16318.5
48	2.875	193.158	Unknown	[M+H-H2O]+	adduct linked to 65_[M+NH4]+; adduct linked to 53_[M+H]+	0.5	FALSE	null	null	null	null	null	null	999	FALSE	FALSE	FALSE		FALSE	FALSE	null	null	null	null	null	null	null	129.9	blank2-p	193.15797:7336 194.16132:1036 195.16468:0		33373	58655	5183	12231	46013.6	8707.03	17877.2	4983.78
49	1.059	194.139	Unknown	[M+H]+	adduct linked to 56_[M+Na]+	1	TRUE	null	null	null	null	null	null	999	FALSE	FALSE	FALSE		FALSE	FALSE	null	null	null	null	null	null	null	119.06	blank2-p	194.13832:6227 195.14167:2299 196.14503:276	120.06283:145	28803	32734	44397	44464	30768.8	44430.1	2779.73	47.4452
50	2.345	200.165	Unknown	[M+H]+		0.25	TRUE	null	null	null	null	null	null	999	FALSE	FALSE	FALSE		FALSE	FALSE	null	null	null	null	null	null	null	74.61	blank2-p	200.16481:3389 201.16816:630 202.17152:0	108.04327:469 109.05096:81	20695	32281	4192	7503	26488.3	5847.39	8192.74	2341.3
51	1.268	200.202	Unknown	[M+H]+	found in higher mz's MsMs_106; found in higher mz's MsMs_157	0.5	FALSE	null	null	null	null	null	null	999	FALSE	FALSE	FALSE		FALSE	FALSE	null	null	null	null	null	null	null	53.27	GPr84-2-p	200.20161:2674 201.20496:716 202.20832:303		4808	3465	12273	13756	4136.29	13014.9	949.528	1048.59
52	1.402	202.218	Unknown	[M+H]+	similar chromatogram in higher mz_315; similar chromatogram in higher mz_263; similar chromatogram in higher mz_351	1	TRUE	null	null	null	null	null	null	999	FALSE	FALSE	FALSE		FALSE	FALSE	null	null	null	null	null	null	null	187.87	GPr84-1-p	202.21803:12080 203.22138:2320 204.22474:0	184.20503:86 185.20496:107 188.1424:71 202.21817:68	19946	16832	60317	79551	18389	69934.1	2202.16	13600.6
53	2.875	211.168	Unknown	[M+H]+	adduct linked to 48_[M+H-H2O]+	0.5	FALSE	null	null	null	null	null	null	999	FALSE	FALSE	FALSE		FALSE	FALSE	null	null	null	null	null	null	null	152.01	blank2-p	211.16837:8914 212.17172:1485 213.17508:0		38125	72870	12126	13970	55497.5	13048	24568.3	1303.71
54	1.605	212.238	Unknown	[M+H-H2O]+	adduct linked to 68_[M+H]+; found in higher mz's MsMs_68	1	FALSE	null	null	null	null	null	null	999	FALSE	FALSE	FALSE		FALSE	FALSE	null	null	null	null	null	null	null	104.41	GPr84-2-p	212.23772:6809 213.24107:1153 214.24443:0		27665	21128	39226	44187	24396.6	41706.6	4622.79	3508.55
55	1.099	214.141	Unknown	[M+H]+		1	TRUE	null	null	null	null	null	null	999	FALSE	FALSE	FALSE		FALSE	FALSE	null	null	null	null	null	null	null	178.05	blank1-p	214.14081:15904 215.14416:2640 216.14752:16109	154.0804:86 155.07838:159 214.13966:299	76340	13624	52187	22331	44981.9	37259.1	44347.1	21111.6
56	1.071	216.121	Unknown	[M+Na]+	adduct linked to 49_[M+H]+	1	TRUE	null	null	null	null	null	null	999	FALSE	FALSE	FALSE		FALSE	FALSE	null	null	null	null	null	null	null	367.3	blank1-p	216.12146:21901 217.12481:10517 218.12817:1091	107.0854:106 116.07083:56 121.09912:83	98406	75344	73446	51749	86874.8	62597.5	16307	15342.4
57	1.279	218.212	Unknown	[M+H]+	similar chromatogram in higher mz_122	1	TRUE	null	null	null	null	null	null	999	FALSE	FALSE	FALSE		FALSE	FALSE	null	null	null	null	null	null	null	1567.57	blank1-p	218.21252:30814 219.21587:5444 220.21923:467	102.09135:359 106.08526:685 107.08862:256 145.09943:64 156.17264:232 157.17616:226 162.10143:181 172.17014:203 174.18462:446 175.19048:89 200.20399:338 201.19841:56 203.13835:84 218.21021:1229	158857	118459	571022	679730	138658	625376	28566	76867.8
58	19.515	222.152	Unknown	[M+H]+	similar chromatogram in higher mz_79	1	TRUE	null	null	null	null	null	null	999	FALSE	FALSE	FALSE		FALSE	FALSE	null	null	null	null	null	null	null	35.48	blank1-p	222.1523:5960 223.15565:569 224.15901:440	106.90347:99	34877	38378	43768	40598	36627.1	42183.3	2475.59	2241.5
59	1.042	226.18	Unknown	[M+H-H2O]+	adduct linked to 81_[M+H]+	0.25	FALSE	null	null	null	null	null	null	999	FALSE	FALSE	FALSE		FALSE	FALSE	null	null	null	null	null	null	null	95.32	blank2-p	226.18028:4095 227.18363:1608 228.18699:459		6037	29956	9527	9381	17996.5	9454.1	16912.9	103.204
60	3.044	226.181	Unknown	[M+H]+		0.5	TRUE	null	null	null	null	null	null	999	FALSE	FALSE	FALSE		FALSE	FALSE	null	null	null	null	null	null	null	198.09	blank1-p	226.18138:5876 227.18473:5820 228.18809:47078	105.07005:230 106.07596:72 107.0861:105 109.10105:2264 109.48729:54 110.10412:185 112.1141:197 119.08464:247 121.10077:194 123.11628:229 131.08551:120 133.10025:244 147.11504:54 173.13496:82 182.19017:71 210.19026:72	49731	93482	7322	19582	71606.6	13452.4	30936.3	8669.03
61	2.875	226.183	Unknown	[M+H]+		0.5	TRUE	null	null	null	null	null	null	999	FALSE	FALSE	FALSE		FALSE	FALSE	null	null	null	null	null	null	null	346.47	blank2-p	226.18266:19778 227.18601:9446 228.18937:125045	101.06078:62 105.07081:543 106.07264:93 107.08634:1041 108.0855:83 109.10184:3106 109.50801:65 110.10585:374 111.08109:63 113.06036:211 114.09175:345 119.08634:506 120.08582:57 123.11803:305 127.11244:66 131.08662:339 132.09047:187 133.10156:423 133.6226:66 137.13138:50 140.14294:180 145.10309:213 147.11836:59 151.14761:160 152.58253:110 155.10565:195 163.14818:131 173.13545:93 174.138:53 175.146…	87155	168504	21022	21763	127830	21392.3	57522.3	523.557
62	1.514	226.218	Unknown	[M+H-H2O]+	adduct linked to 82_[M+H]+; found in higher mz's MsMs_82	0.5	FALSE	null	null	null	null	null	null	999	FALSE	FALSE	FALSE		FALSE	FALSE	null	null	null	null	null	null	null	220.52	GPr84-1-p	226.21814:10386 227.22149:1313 228.22485:781		137	311	59256	64260	224.248	61758	123.079	3538.33
63	3.06	228.196	Unknown	[M+H]+		1	TRUE	null	null	null	null	null	null	999	FALSE	FALSE	FALSE		FALSE	FALSE	null	null	null	null	null	null	null	889.75	blank1-p	228.19713:46592 229.20048:6279 230.20384:501	107.08451:174 109.10059:1467 109.70984:54 119.08525:155 121.09835:91 123.11586:97 132.09157:122 133.10643:65 136.12144:77 175.14813:73 192.17308:69	403373	824449	115273	146347	613911	130810	297745	21973
64	1.178	228.196	Unknown	[M+H]+	adduct linked to 86_[M+Na]+; similar chromatogram in higher mz_248	1	TRUE	null	null	null	null	null	null	999	FALSE	FALSE	FALSE		FALSE	FALSE	null	null	null	null	null	null	null	133.39	blank1-p	228.19511:6758 229.19846:1375 230.20182:0	109.10165:344 117.07104:166	43990	51401	27592	24709	47695.6	26150.8	5240.11	2038.65
65	2.881	228.198	Unknown	[M+NH4]+	adduct linked to 48_[M+H-H2O]+	1	TRUE	null	null	null	null	null	null	999	FALSE	FALSE	FALSE		FALSE	FALSE	null	null	null	null	null	null	null	1132.12	blank1-p	228.19759:63634 229.20094:9104 230.2043:544	100.07589:122 105.06948:171 107.08429:158 109.10074:1953 109.6218:129 109.65722:120 110.10297:156 111.10607:109 119.08416:229 120.08834:113 122.10069:61 123.08022:192 133.10211:60 160.86862:169	521824	940300	115843	128720	731062	122281	295907	9105.53
66	1.425	228.232	Unknown	[M+H]+	found in higher mz's MsMs_137	0.5	FALSE	null	null	null	null	null	null	999	FALSE	FALSE	FALSE		FALSE	FALSE	null	null	null	null	null	null	null	87.55	GPr84-2-p	228.23232:4514 229.23567:620 230.23903:677		6176	9638	23723	25341	7906.75	24532	2448.2	1144.22
67	1.561	228.267	Unknown	[M+H]+		0.5	FALSE	null	null	null	null	null	null	999	FALSE	FALSE	FALSE		FALSE	FALSE	null	null	null	null	null	null	null	65.79	blank1-p	228.26747:4029 229.27082:351 230.27418:3707		18826	6148	10211	12937	12487.2	11574	8964.51	1928.2
68	1.61	230.249	Unknown	[M+H]+	adduct linked to 54_[M+H-H2O]+	1	TRUE	null	null	null	null	null	null	999	FALSE	FALSE	FALSE		FALSE	FALSE	null	null	null	null	null	null	null	1771.91	blank1-p	230.24754:62200 231.25089:11799 232.25425:1000	128.14165:103 156.17265:53 212.23589:320 213.23933:65 230.24698:1866	315790	257009	774106	898047	286399	836076	41564.7	87640.1
69	19.493	233.052	Unknown	[M+H]+		1	TRUE	null	null	null	null	null	null	999	FALSE	FALSE	FALSE		FALSE	FALSE	null	null	null	null	null	null	null	83.82	blank1-p	233.05487:9086 234.05822:1141 235.06158:4367	101.95182:107 114.97965:1446 115.07581:59 116.97507:668 117.97641:82 132.00565:75 157.97137:64	47880	51232	53758	43263	49556.1	48510.8	2370.43	7421.32
70	1.156	234.207	Unknown	[M+H]+	similar chromatogram in higher mz_441; similar chromatogram in higher mz_248	0.5	FALSE	null	null	null	null	null	null	999	FALSE	FALSE	FALSE		FALSE	FALSE	null	null	null	null	null	null	null	56.38	GPr84-2-p	234.20702:2475 235.21037:446 236.21373:0		7487	8874	13099	13963	8180.17	13530.9	980.597	610.529
71	19.494	235.048	Unknown	[M+H]+		1	FALSE	null	null	null	null	null	null	999	FALSE	FALSE	FALSE		FALSE	FALSE	null	null	null	null	null	null	null	55.78	GPr84-1-p	235.04759:3991 236.05094:864 237.0543:785		16444	17314	20555	15376	16879.1	17965.7	615.775	3662.35
72	1.043	238.164	Unknown	[M+H]+		0.75	FALSE	null	null	null	null	null	null	999	FALSE	FALSE	FALSE		FALSE	FALSE	null	null	null	null	null	null	null	67.03	GPr84-2-p	238.16428:3600 239.16763:3721 240.17099:550		8462	9678	17254	16825	9069.87	17039.7	860.14	303.259
73	1.38	238.18	Unknown	[M+H]+		0.5	FALSE	null	null	null	null	null	null	999	FALSE	FALSE	FALSE		FALSE	FALSE	null	null	null	null	null	null	null	65.35	GPr84-2-p	238.17987:3175 239.18322:1071 240.18658:0		342	158	16290	21057	249.915	18673.3	129.54	3370.65
74	0.964	239.107	Unknown	[M+H]+	similar chromatogram in higher mz_178	1	TRUE	null	null	null	null	null	null	999	FALSE	FALSE	FALSE		FALSE	FALSE	null	null	null	null	null	null	null	100.05	blank1-p	239.10844:7615 240.11179:675 241.11515:0	100.11164:140 102.04993:74 112.09988:124 113.10717:207 128.14319:57 131.1188:303 138.06653:124 142.1591:667 143.11375:50 144.12428:134 152.039:311 175.14633:144 180.06865:68 184.20714:173 184.22118:106 186.2251:503 192.05653:57 225.10225:69 237.09052:131 239.10728:852	47370	59743	64652	76324	53556.8	70488	8749.1	8252.78
75	1.189	239.127	Unknown	[M+H]+	adduct linked to 104_[M+Na]+	0.5	TRUE	null	null	null	null	null	null	999	FALSE	FALSE	FALSE		FALSE	FALSE	null	null	null	null	null	null	null	36.02	blank1-p	239.127:4148 240.13035:1267 241.13371:0	100.07433:71 100.11102:623 105.0321:1240 130.15675:87 142.15761:396 184.20039:56 186.21849:142	22029	15455	7557	8464	18742.1	8010.75	4648.65	641.161
76	0.974	239.148	Unknown	[M+H]+		0.25	TRUE	null	null	null	null	null	null	999	FALSE	FALSE	FALSE		FALSE	FALSE	null	null	null	null	null	null	null	80.92	GPr84-1-p	239.14842:8296 240.15177:832 241.15513:649	100.11002:87 128.09239:89 131.11694:111 142.15677:1191 184.20432:238 186.22217:115 192.05295:103 239.10648:64	45430	59458	55939	67871	52443.9	61905	9919.6	8437.37
77	1.975	240.269	Unknown	[M+H-H2O]+	adduct linked to 99_[M+H]+; found in higher mz's MsMs_99; found in higher mz's MsMs_151	0.5	FALSE	null	null	null	null	null	null	999	FALSE	FALSE	FALSE		FALSE	FALSE	null	null	null	null	null	null	null	65.56	GPr84-1-p	240.26947:2909 241.27282:632 242.27618:3273		6580	4675	22646	21275	5627.79	21960.3	1347.02	969.381
78	1.44	242.246	Unknown	[M+H]+	found in higher mz's MsMs_137	0.75	FALSE	null	null	null	null	null	null	999	FALSE	FALSE	FALSE		FALSE	FALSE	null	null	null	null	null	null	null	25.12	GPr84-1-p	242.24597:8694 243.24932:1339 244.25268:2129		79905	59826	87287	81036	69865.9	84161.7	14198	4420.04
79	19.516	242.284	Unknown	[M+H]+		1	TRUE	null	null	null	null	null	null	999	FALSE	FALSE	FALSE		FALSE	FALSE	null	null	null	null	null	null	null	127.69	blank1-p	242.28398:75763 243.28733:13527 244.29069:928	100.08975:212 100.11163:2576 101.11572:470 128.14412:642 130.15869:944 131.16075:51 135.09291:250 141.10147:120 142.15993:15079 142.22421:133 142.32462:99 142.62624:67 142.64635:55 143.16321:1574 144.16898:70 183.15117:75 184.20665:1701 184.99068:91 185.21069:360 186.22198:5203 186.48358:51 187.22647:656 188.1118:114 188.22929:76 200.2401:74 242.28564:9396 242.55391:104 242.62929:124 242.66158:63	484064	485226	533858	449227	484645	491543	821.437	59843.8
80	3.06	244.191	Unknown	[M+H]+		1	TRUE	null	null	null	null	null	null	999	FALSE	FALSE	FALSE		FALSE	FALSE	null	null	null	null	null	null	null	293.66	blank1-p	244.19093:14952 245.19428:2004 246.19764:309	107.08526:569 109.09977:109 121.10189:294 206.01701:59	127438	247269	38109	45945	187353	42026.5	84733.5	5540.94
81	1.02	244.191	Unknown	[M+H]+	adduct linked to 59_[M+H-H2O]+	0.5	FALSE	null	null	null	null	null	null	999	FALSE	FALSE	FALSE		FALSE	FALSE	null	null	null	null	null	null	null	62.22	blank2-p	244.19107:3190 245.19442:454 246.19778:0		17031	24531	4258	9061	20781	6659.17	5302.87	3396.3
82	1.514	244.228	w/o MS2:SPB 14:1;2O	[M+H]+	adduct linked to 62_[M+H-H2O]+	0.5	TRUE	4.23	244.227	C14H29NO2	Sph	VDRZDTXJMRRVMF-UHFFFAOYSA-N	OCC(N)C(O)C=CCCCCCCCCC	530	TRUE	TRUE	FALSE		FALSE	FALSE	null	null	77.2	99.2	null	null	null	231.91	GPr84-2-p	244.22849:15758 245.23184:3099 246.2352:18881	100.0758:99 102.09174:165 106.08643:564 107.08453:87 128.14337:66 196.20978:52 208.20537:75 226.21698:199 228.23355:287 229.23477:78	126	420	95259	99301	273.111	97279.9	207.809	2858.57
83	1.762	244.263	Unknown	[M+H]+	similar chromatogram in higher mz_603	0.5	FALSE	null	null	null	null	null	null	999	FALSE	FALSE	FALSE		FALSE	FALSE	null	null	null	null	null	null	null	47.1	GPr84-1-p	244.26271:3664 245.26606:0 246.26942:280		9877	8908	29726	33027	9392.45	31376.2	685.717	2333.93
84	1.447	246.244	Unknown	[M+H]+	similar chromatogram in higher mz_388	1	TRUE	null	null	null	null	null	null	999	FALSE	FALSE	FALSE		FALSE	FALSE	null	null	null	null	null	null	null	3622.44	blank1-p	246.24263:47462 247.24598:6663 248.24934:635	102.09275:1616 103.0929:121 104.07059:62 106.08714:1968 107.08983:163 184.20729:423 191.01389:78 201.21001:78 202.21957:177 212.06985:76 228.23439:870 230.23894:107 246.24542:3510	267985	259341	1230941	1467589	263663	1.34927e+06	6111.91	167335
85	0.987	248.182	Unknown	[M+H]+		1	TRUE	null	null	null	null	null	null	999	FALSE	FALSE	FALSE		FALSE	FALSE	null	null	null	null	null	null	null	486.96	blank1-p	248.18202:41455 249.18537:4335 250.18873:546	101.10056:126 102.04408:99 104.07122:106 116.07458:142 126.12742:2768 127.1276:2151 128.13321:2455 128.36172:120 129.13368:2624 129.31406:92 130.05505:71 130.13849:1712 131.13904:1106 132.14491:80 134.07645:337 147.09187:77 148.07428:66 149.0742:101 150.08299:204 152.08774:62 156.13383:58 160.08772:79 176.09288:96 247.16504:55 248.18114:1155	204115	78127	80327	72878	141121	76602.6	89086.4	5267.59
86	1.177	250.18	Unknown	[M+Na]+	adduct linked to 64_[M+H]+	0.5	TRUE	null	null	null	null	null	null	999	FALSE	FALSE	FALSE		FALSE	FALSE	null	null	null	null	null	null	null	31.66	blank2-p	250.18021:3381 251.18356:544 252.18692:0	133.15031:108 149.06032:69 223.97612:269	20880	23157	10587	11714	22018.7	11150.3	1610.15	796.596
87	1.336	251.163	Unknown	[M+H]+		0.25	FALSE	null	null	null	null	null	null	999	FALSE	FALSE	FALSE		FALSE	FALSE	null	null	null	null	null	null	null	61.84	GPr84-2-p	251.16348:2507 252.16683:427 253.17019:0		328	155	11058	15447	241.731	13252.6	122.25	3103.73
88	1.538	253.195	Unknown	[M+H]+	similar chromatogram in higher mz_275; found in higher mz's MsMs_275; similar chromatogram in higher mz_547; found in higher mz's MsMs_547; similar chromatogram in higher mz_737; similar chromatogram in higher mz_423; found in higher mz's MsMs_423; found in higher mz's MsMs_714; similar chromatogram in higher mz_127; similar chromatogram in higher mz_314; similar chromatogram in higher mz_125	0.5	FALSE	null	null	null	null	null	null	999	FALSE	FALSE	FALSE		FALSE	FALSE	null	null	null	null	null	null	null	100.57	GPr84-2-p	253.19514:4613 254.19849:741 255.20185:0		142	275	45118	47719	208.676	46418.5	94.3635	1839.69
89	1.829	254.248	Unknown	[M+H-H2O]+	similar chromatogram in higher mz_457; adduct linked to 114_[M+H]+	0.5	FALSE	null	null	null	null	null	null	999	FALSE	FALSE	FALSE		FALSE	FALSE	null	null	null	null	null	null	null	43.98	GPr84-2-p	254.24835:2291 255.2517:794 256.25506:5553		0	0	15250	14191	0	14720.4	0	748.754
90	9.066	256.263	Unknown	[M+H]+	similar chromatogram in higher mz_365; found in higher mz's MsMs_365; found in higher mz's MsMs_386	0.75	TRUE	null	null	null	null	null	null	999	FALSE	FALSE	FALSE		FALSE	FALSE	null	null	null	null	null	null	null	13.3	blank1-p	256.2645:3297 257.26785:207 258.27121:0	256.30295:289	24236	20114	30928	26319	22174.9	28623.6	2914.72	3259.18
91	1.694	256.263	Unknown	[M+H]+	found in higher mz's MsMs_172; found in higher mz's MsMs_171; found in higher mz's MsMs_173	1	TRUE	null	null	null	null	null	null	999	FALSE	FALSE	FALSE		FALSE	FALSE	null	null	null	null	null	null	null	152.36	blank1-p	256.2634:37015 257.26675:6886 258.27011:566	101.05914:146 101.48727:58 102.0906:3000 103.09362:71 111.04363:185 212.23325:101 256.26312:2926 256.75345:76	275313	252192	281539	265106	263753	273323	16349	11619.8
92	9.909	256.263	Unknown	[M+H]+	found in higher mz's MsMs_397; found in higher mz's MsMs_424; similar chromatogram in higher mz_162; similar chromatogram in higher mz_534	0.5	TRUE	null	null	null	null	null	null	999	FALSE	FALSE	FALSE		FALSE	FALSE	null	null	null	null	null	null	null	11.66	GPr84-1-p	256.26294:3318 257.26629:314 258.26965:0	102.09147:91 256.26245:222 256.29538:144	18495	18989	22426	24537	18742.4	23481.6	349.131	1492.77
93	2.616	256.263	Unknown	[M+H]+	similar chromatogram in higher mz_394	1	TRUE	null	null	null	null	null	null	999	FALSE	FALSE	FALSE		FALSE	FALSE	null	null	null	null	null	null	null	42.06	blank1-p	256.26334:12601 257.26669:2302 258.27005:0	144.13649:139 188.18906:108 198.90103:66 256.26215:1615 256.29712:314	99526	54981	49131	65352	77253.6	57241.2	31498.7	11470.2
94	1.537	256.264	Unknown	[M+H]+		0.5	TRUE	null	null	null	null	null	null	999	FALSE	FALSE	FALSE		FALSE	FALSE	null	null	null	null	null	null	null	54.83	blank1-p	256.26358:14445 257.26693:2791 258.27029:0	102.09115:883 103.09295:58 256.26553:505 256.30148:355	74099	54751	23211	20810	64425	22010.7	13681.4	1698.09
95	4.384	256.264	Unknown	[M+H]+	similar chromatogram in higher mz_272; similar chromatogram in higher mz_318; similar chromatogram in higher mz_652	0.75	TRUE	null	null	null	null	null	null	999	FALSE	FALSE	FALSE		FALSE	FALSE	null	null	null	null	null	null	null	12.12	blank1-p	256.26233:3038 257.26568:304 258.26904:0	102.09102:335 187.14899:81 256.263:237 256.30002:112	26484	19451	28442	25357	22967.5	26899.7	4972.47	2181.53
96	19.516	256.3	Unknown	[M+H]+		1	TRUE	null	null	null	null	null	null	999	FALSE	FALSE	FALSE		FALSE	FALSE	null	null	null	null	null	null	null	26.93	blank1-p	256.30118:5877 257.30453:1070 258.30789:0	229.16617:96 256.30136:1469	58243	56859	58087	54958	57551.2	56522.4	978.349	2212.31
97	1.897	256.301	Unknown	[M+H]+	adduct linked to 135_[M+H]+	0.75	TRUE	null	null	null	null	null	null	999	FALSE	FALSE	FALSE		FALSE	FALSE	null	null	null	null	null	null	null	57.61	blank1-p	256.30109:16021 257.30444:2711 258.3078:470	198.21983:75 212.23512:143 256.26248:134 256.29913:3866	100563	44822	65320	81513	72692.5	73416.6	39414.5	11450.3
98	1.773	258.242	w/o MS2:SPB 15:1;2O	[M+H]+		0.5	FALSE	5.17	258.243	C15H31NO2	Sph	KWQIYZIHZCLRSR-UHFFFAOYSA-N	OCC(N)C(O)C=CCCCCCCCCCC	530	TRUE	TRUE	FALSE		FALSE	FALSE	null	null	99.9	98.7	null	null	null	83.24	GPr84-2-p	258.24243:4192 259.24578:776 260.24914:0		11073	11704	23877	29093	11388.4	26485.1	446.02	3687.94
99	1.981	258.279	Unknown	[M+H]+	adduct linked to 77_[M+H-H2O]+	1	TRUE	null	null	null	null	null	null	999	FALSE	FALSE	FALSE		FALSE	FALSE	null	null	null	null	null	null	null	1292.58	blank1-p	258.27859:19970 259.28194:4663 260.2853:0	107.08511:84 240.26804:168 258.28149:1234	121071	98267	564876	542330	109669	553603	16124.7	15942.8
100	1.087	259.152	Unknown	[M+H]+		0.25	FALSE	null	null	null	null	null	null	999	FALSE	FALSE	FALSE		FALSE	FALSE	null	null	null	null	null	null	null	62.72	GPr84-1-p	259.15189:2994 260.15524:4089 261.1586:2001		2691	4800	14032	6835	3745.54	10433.5	1491.34	5089.49
101	1.065	260.147	Unknown	[M+H]+		1	TRUE	null	null	null	null	null	null	999	FALSE	FALSE	FALSE		FALSE	FALSE	null	null	null	null	null	null	null	110.81	GPr84-1-p	260.14847:4931 261.15182:5003 262.15518:344	129.13057:135 158.09464:151	27985	16148	22314	20043	22066.7	21178.6	8370.05	1605.37
102	1.559	260.256	Unknown	[M+H]+	similar chromatogram in higher mz_219; similar chromatogram in higher mz_390	0.75	FALSE	null	null	null	null	null	null	999	FALSE	FALSE	FALSE		FALSE	FALSE	null	null	null	null	null	null	null	49.24	blank1-p	260.25647:2483 261.25982:280 262.26318:214		12276	12249	11653	13875	12262.7	12764.1	19.3895	1570.85
103	1.043	261.089	Unknown	[M+H]+		0.25	TRUE	null	null	null	null	null	null	999	FALSE	FALSE	FALSE		FALSE	FALSE	null	null	null	null	null	null	null	109.33	GPr84-2-p	261.08914:5467 262.09249:932 263.09585:0	123.08084:160 128.08185:136 139.11057:73 153.0966:52 232.10622:55 261.13272:536	102947	63346	33679	37924	83146.9	35801.6	28002	3001.64
104	1.177	261.112	Unknown	[M+Na]+	adduct linked to 75_[M+H]+	0.5	TRUE	null	null	null	null	null	null	999	FALSE	FALSE	FALSE		FALSE	FALSE	null	null	null	null	null	null	null	124.77	blank1-p	261.11237:14983 262.11572:2570 263.11908:260	104.02531:88 127.12524:166 128.13528:57 131.13992:379 235.08913:131 261.15771:92	74317	30169	12288	17214	52242.7	14750.9	31217.3	3483.76
105	1.043	261.131	Unknown	[M+H]+		0.75	TRUE	null	null	null	null	null	null	999	FALSE	FALSE	FALSE		FALSE	FALSE	null	null	null	null	null	null	null	131.19	blank1-p	261.13089:17828 262.13424:2830 263.1376:0	200.16571:181 216.15886:62 261.12976:1161	103240	64113	35233	42134	83676.4	38683.7	27667	4880.1
106	1.268	262.239	Unknown	[M+H]+	similar chromatogram in higher mz_157	1	TRUE	null	null	null	null	null	null	999	FALSE	FALSE	FALSE		FALSE	FALSE	null	null	null	null	null	null	null	937.55	blank1-p	262.23895:20819 263.2423:3972 264.24566:432	102.08958:788 127.12267:66 129.05296:107 129.13345:87 133.06555:120 156.17267:264 175.18597:58 182.18501:52 200.19919:2960 201.20282:233 201.70854:62 202.20355:53 214.2142:195 215.2196:152 244.22812:208 246.23137:66 262.23511:898	106355	102563	329603	398960	104459	364281	2681.29	49042.7
107	1.054	266.172	Unknown	[M+H]+	similar chromatogram in higher mz_174; similar chromatogram in higher mz_118; adduct linked to 143_[M+CH3OH+H]+	0.5	FALSE	null	null	null	null	null	null	999	FALSE	FALSE	FALSE		FALSE	FALSE	null	null	null	null	null	null	null	80.2	blank1-p	266.17178:4058 267.17513:1479 268.17849:0		22688	18801	5938	6237	20744.9	6087.5	2748.7	211.107
108	1.088	268.998	Unknown	[M+H]+		0.75	FALSE	null	null	null	null	null	null	999	FALSE	FALSE	FALSE		FALSE	FALSE	null	null	null	null	null	null	null	27.58	blank1-p	268.99792:3602 270.00127:0 271.00463:263		14300	9603	11461	5796	11951.5	8628.84	3321.2	4005.82
109	19.538	268.999	Unknown	[M+H]+		1	TRUE	null	null	null	null	null	null	999	FALSE	FALSE	FALSE		FALSE	FALSE	null	null	null	null	null	null	null	109.39	blank1-p	268.99869:12521 270.00204:548 271.0054:593	104.99318:1531 106.19003:67 106.99567:98 185.11224:77 198.18318:86	147406	130581	134601	122180	138994	128391	11897.1	8782.83
110	19.538	269.037	Unknown	[M+H]+		0.75	TRUE	null	null	null	null	null	null	999	FALSE	FALSE	FALSE		FALSE	FALSE	null	null	null	null	null	null	null	196.94	GPr84-1-p	269.03696:12311 270.04031:818 271.04367:0	104.99168:1724 106.99567:86 144.10246:255	149260	132411	129203	124192	140836	126697	11913.8	3543.26
111	0.998	270.218	Unknown	[M+H]+	adduct linked to 150_[M+CH3OH+H]+	0.25	FALSE	null	null	null	null	null	null	999	FALSE	FALSE	FALSE		FALSE	FALSE	null	null	null	null	null	null	null	62.8	blank2-p	270.21844:2618 271.22179:538 272.22515:450		10213	17689	5207	6004	13951.1	5605.26	5286.24	563.656
112	2.875	270.245	Unknown	[M+H]+		0.5	TRUE	null	null	null	null	null	null	999	FALSE	FALSE	FALSE		FALSE	FALSE	null	null	null	null	null	null	null	241.71	blank1-p	270.24533:7449 271.24868:718 272.25204:0	109.10091:333 110.10625:52 110.64371:90 121.1021:135 122.98043:92 124.12:77 133.10217:157 136.08997:128 137.09589:114 175.14566:51 193.16255:51	62554	113143	18102	17130	87848.6	17616	35771.9	686.845
113	2.155	272.259	w/o MS2:SPB 16:1;2O	[M+H]+		1	TRUE	5.58	272.258	C16H33NO2	Sph	BTUSGZZCQZACPT-UHFFFAOYSA-N	OCC(N)C(O)C=CCCCCCCCCCCC	530	TRUE	TRUE	FALSE		FALSE	FALSE	null	null	99.9	98.7	null	null	null	100.36	GPr84-2-p	272.25885:11902 273.2622:2649 274.26556:5816	100.07481:444 102.08982:65 106.08546:169 118.08559:89 212.23328:74 230.24734:167 254.24776:1622 255.24812:173 256.2612:59 257.32138:87 272.25952:115 272.2944:182	38888	36901	80506	97459	37894.5	88982.4	1404.63	11987.5
114	1.818	272.259	w/o MS2:SPB 16:1;2O	[M+H]+	adduct linked to 89_[M+H-H2O]+	0.5	TRUE	5.58	272.258	C16H33NO2	Sph	BTUSGZZCQZACPT-UHFFFAOYSA-N	OCC(N)C(O)C=CCCCCCCCCCCC	530	TRUE	TRUE	FALSE		FALSE	FALSE	null	null	95.5	98.4	null	null	null	61.71	GPr84-1-p	272.26141:5107 273.26476:569 274.26812:410562	102.09108:8827 102.12902:93 102.39812:59 103.09692:136 104.07004:65 105.88867:97 106.08588:29834 106.12518:547 106.21218:100 106.30157:66 106.66075:50 106.99841:83 107.08833:611 109.10062:104 121.10155:179 168.11589:67 180.51585:106 198.2097:107 210.21976:226 212.2354:1612 212.36949:81 230.18744:53 230.24663:3060 231.24942:404 236.23364:122 254.24579:217 255.25018:104 255.95665:94 256.22299:171 2…	582	485	35858	49427	533.173	42642.7	68.7291	9594.38
115	1.111	273.167	Unknown	[M+H]+		1	TRUE	null	null	null	null	null	null	999	FALSE	FALSE	FALSE		FALSE	FALSE	null	null	null	null	null	null	null	79.04	blank2-p	273.16855:2716 274.1719:315 275.17526:794	109.10042:179 128.94905:64 129.0188:60 130.13379:132 186.14294:54 231.13388:74 241.91878:177 273.16815:310	14537	14728	32530	19368	14632.7	25948.9	134.982	9306.73
116	1.723	274.278	Unknown	[M+H]+	adduct linked to 140_[M+Na]+	1	TRUE	null	null	null	null	null	null	999	FALSE	FALSE	FALSE		FALSE	FALSE	null	null	null	null	null	null	null	11681.9	blank1-p	274.2771:683785 275.28045:222542 276.28381:18588	100.07608:82 101.82707:52 102.09129:16551 102.15719:72 102.25506:50 102.49297:81 102.54144:60 102.70644:75 103.09485:899 104.0695:768 106.08614:58377 106.34548:54 106.36552:81 106.38702:86 106.428:139 106.44134:57 107.08923:3096 107.37082:86 108.09034:563 117.05548:75 131.94826:52 140.14317:117 164.36688:62 196.20345:50 212.2375:1825 213.24104:136 230.24792:3814 230.30498:64 230.53877:72 230.6403…	6478531	6236367	7459869	7562900	6357449	7.51138e+06	171236	72853.9
117	1.723	274.344	Unknown	[M+H]+		1	TRUE	null	null	null	null	null	null	999	FALSE	FALSE	FALSE		FALSE	FALSE	null	null	null	null	null	null	null	714.69	blank1-p	274.34109:37721 275.34444:0 276.3478:593	100.07608:82 101.82707:52 102.09129:16551 102.15719:72 102.25506:50 102.49297:81 102.54144:60 102.70644:75 103.09485:899 104.0695:768 106.08614:58377 106.34548:54 106.36552:81 106.38702:86 106.428:139 106.44134:57 107.08923:3096 107.37082:86 108.09034:563 117.05548:75 131.94826:52 140.14317:117 164.36688:62 196.20345:50 212.2375:1825 213.24104:136 230.24792:3814 230.30498:64 230.53877:72 230.6403…	134273	130749	137445	229963	132511	183704	2491.6	65419.7
118	1.049	275.146	Unknown	[M+H]+		1	TRUE	null	null	null	null	null	null	999	FALSE	FALSE	FALSE		FALSE	FALSE	null	null	null	null	null	null	null	137.3	blank1-p	275.14587:12614 276.14922:1419 277.15258:1035	149.02243:95 175.02454:72 275.14487:1180	67225	37841	14074	24506	52533.3	19290.1	20777.6	7377.08
119	1.627	279.161	Unknown	[M+H]+		1	FALSE	null	null	null	null	null	null	999	FALSE	FALSE	FALSE		FALSE	FALSE	null	null	null	null	null	null	null	42.27	blank1-p	279.16101:12747 280.16436:2327 281.16772:233		75346	39301	26605	50587	57323.2	38596	25487.6	16958.2
120	2.272	280.262	Unknown	[M+H]+		0.75	TRUE	null	null	null	null	null	null	999	FALSE	FALSE	FALSE		FALSE	FALSE	null	null	null	null	null	null	null	78.68	blank1-p	280.26215:6088 281.2655:1486 282.26886:0	112.98965:116 113.09558:233 133.10193:91 149.02292:438 150.02466:63 160.07515:74 205.18953:90	50259	16437	5566	21287	33347.9	13426.8	23915.8	11116.6
121	1.784	280.265	Unknown	[M+H-H2O]+	adduct linked to 145_[M+H]+; similar chromatogram in higher mz_542	0.25	FALSE	null	null	null	null	null	null	999	FALSE	FALSE	FALSE		FALSE	FALSE	null	null	null	null	null	null	null	55.77	blank1-p	280.26486:2555 281.26821:462 282.27157:0		15858	7595	2451	7020	11726.5	4735.26	5842.99	3230.98
122	1.285	281.14	Unknown	[M+H]+		1	TRUE	null	null	null	null	null	null	999	FALSE	FALSE	FALSE		FALSE	FALSE	null	null	null	null	null	null	null	283.82	blank1-p	281.1398:17425 282.14315:2363 283.14651:378	107.08541:1794 119.35617:81 135.08141:295	130032	77016	173864	170267	103524	172065	37488.3	2543.91
123	1.073	281.198	Unknown	[M+H]+	similar chromatogram in higher mz_283	0.75	TRUE	null	null	null	null	null	null	999	FALSE	FALSE	FALSE		FALSE	FALSE	null	null	null	null	null	null	null	23.89	blank2-p	281.19757:3337 282.20092:794 283.20428:872	105.03436:170 105.06879:160 106.07477:177 107.04897:60 107.08521:1074 108.08834:196 111.03992:60 113.0515:91 119.08479:246	16272	20247	13334	17668	18259.5	15500.8	2810.33	3064.83
124	2.775	282.279	Unknown	[M+H]+		0.75	TRUE	null	null	null	null	null	null	999	FALSE	FALSE	FALSE		FALSE	FALSE	null	null	null	null	null	null	null	289.21	blank1-p	282.27924:27773 283.28259:6212 284.28595:704	100.07625:343 107.24982:193 109.10084:185 111.08091:438 111.11737:142 112.12103:60 121.10233:540 125.09574:118 125.1293:70 136.1185:74 139.11482:85 139.14809:77 141.12473:117 149.1317:104 167.14398:76 177.16412:77 193.1976:89 240.26686:120	220878	89817	3388	16996	155348	10191.7	92674	9622.54
125	1.537	283.141	Unknown	[M+H]+		0.25	FALSE	null	null	null	null	null	null	999	FALSE	FALSE	FALSE		FALSE	FALSE	null	null	null	null	null	null	null	53.46	GPr84-1-p	283.1412:2347 284.14455:267 285.14791:0		201	320	21918	23624	260.627	22771.1	83.8638	1206.44
126	1.02	283.176	Unknown	[M+H]+	similar chromatogram in higher mz_215; similar chromatogram in higher mz_262; similar chromatogram in higher mz_341; similar chromatogram in higher mz_377; similar chromatogram in higher mz_433	0.75	FALSE	null	null	null	null	null	null	999	FALSE	FALSE	FALSE		FALSE	FALSE	null	null	null	null	null	null	null	33.28	blank2-p	283.17563:2840 284.17898:1035 285.18234:343		11016	20367	15501	13768	15691.5	14634.5	6611.62	1225.48
127	1.538	283.241	Unknown	[M+H]+	found in higher mz's MsMs_547; found in higher mz's MsMs_423; found in higher mz's MsMs_714	0.25	FALSE	null	null	null	null	null	null	999	FALSE	FALSE	FALSE		FALSE	FALSE	null	null	null	null	null	null	null	25.64	GPr84-2-p	283.24112:2203 284.24447:486 285.24783:0		0	0	9714	22963	0	16338.7	0	9368.17
128	9.066	283.263	Unknown	[M+H]+	found in higher mz's MsMs_365	0.75	TRUE	null	null	null	null	null	null	999	FALSE	FALSE	FALSE		FALSE	FALSE	null	null	null	null	null	null	null	42.97	blank1-p	283.26358:2063 284.26693:750 285.27029:0	283.26678:303	12443	9530	16659	15908	10986.1	16283.9	2059.77	531.177
129	2.099	284.292	w/o MS2:RIKEN P-VS1 ID-1009 from Mouse_Muscle_WT_CTX0_Ctr	[M+H]+	found in higher mz's MsMs_210	0.5	TRUE	7.1	284.298		Unknown			530	TRUE	TRUE	FALSE		FALSE	FALSE	null	null	86.9	97.2	null	null	null	40.19	GPr84-2-p	284.29248:8226 285.29583:1736 286.29919:14852	102.09025:674 118.12309:134 175.18582:68 212.23499:431 213.23705:80 230.24652:2306 230.85536:54 231.02855:68 231.24916:189 232.24893:61 236.23315:149 240.2621:84 284.29129:1050	13825	11795	53951	62675	12809.8	58312.5	1435.54	6168.8
130	2.415	284.332	Unknown	[M+H]+	adduct linked to 168_[M+CH3OH+H]+; found in higher mz's MsMs_148	0.5	FALSE	null	null	null	null	null	null	999	FALSE	FALSE	FALSE		FALSE	FALSE	null	null	null	null	null	null	null	48.36	GPr84-2-p	284.33179:2981 285.33514:706 286.3385:485		11415	3888	18180	19084	7651.64	18632	5322.38	639.61
131	1.178	286.249	Unknown	[M+H-H2O]+	adduct linked to 179_[M+Na]+	1	TRUE	null	null	null	null	null	null	999	FALSE	FALSE	FALSE		FALSE	FALSE	null	null	null	null	null	null	null	82.84	blank2-p	286.24872:5115 287.25207:782 288.25543:458	134.07996:107 140.14302:368 182.18875:75 188.18761:70 270.24557:58	18407	26064	13462	12573	22235.8	13017.6	5414.53	628.897
132	2.082	286.311	Unknown	[M+H]+	similar chromatogram in higher mz_389	1	TRUE	null	null	null	null	null	null	999	FALSE	FALSE	FALSE		FALSE	FALSE	null	null	null	null	null	null	null	310.38	blank1-p	286.31079:18082 287.31414:4121 288.3175:2316	106.08555:71 140.14281:350 212.23628:1084 213.23964:175 228.23216:107 230.2468:4353 230.52295:87 230.5403:81 231.25041:889 232.25208:62 242.24734:114 286.3093:848	104046	86574	90329	103482	95310	96905.7	12354.1	9300.88
133	2.56	286.313	Unknown	[M+H]+	similar chromatogram in higher mz_357	1	TRUE	null	null	null	null	null	null	999	FALSE	FALSE	FALSE		FALSE	FALSE	null	null	null	null	null	null	null	799.93	blank1-p	286.31091:19356 287.31426:4282 288.31762:294	140.14032:134 141.14453:70 268.30191:513 270.26697:74 286.31003:2059	133037	98203	486881	376685	115620	431783	24631.2	77920.3
134	1.503	288.255	Unknown	[M+H]+		0.5	FALSE	null	null	null	null	null	null	999	FALSE	FALSE	FALSE		FALSE	FALSE	null	null	null	null	null	null	null	112.89	GPr84-2-p	288.25485:5468 289.2582:956 290.26156:32443		13037	11280	35100	39048	12158.5	37073.9	1243.02	2791.33
135	1.897	288.291	RIKEN P-VS1 ID-1062 from Mouse_Aorta_WT_N_Ctr	[M+H]+	similar chromatogram in higher mz_325; adduct linked to 97_[M+H]+; similar chromatogram in higher mz_358	1	TRUE	5.5	288.29		Unknown			430	TRUE	TRUE	TRUE		FALSE	FALSE	null	null	85.8	98.5	87.2	79.8	54.5	404.01	GPr84-1-p	288.29141:27538 289.29476:4859 290.29812:1652	102.09124:1160 106.08538:1427 107.0898:58 122.08063:95 140.14302:289 140.72432:83 211.22234:80 226.25266:445 242.24504:107 244.2608:195 270.27829:610 271.27921:343 288.28903:5346 288.35394:71	31428	28278	160303	199095	29853	179699	2227.94	27430.7
136	1.065	289.163	Unknown	[M+H]+		1	TRUE	null	null	null	null	null	null	999	FALSE	FALSE	FALSE		FALSE	FALSE	null	null	null	null	null	null	null	71.56	blank1-p	289.16342:19025 290.16677:3023 291.17013:1634	131.1396:82 140.14284:135 144.06067:80 228.19424:100 230.17299:79 289.16055:3427	98764	62237	29983	41671	80500.7	35827.5	25828.8	8264.7
137	1.441	290.27	Unknown	[M+H]+		1	TRUE	null	null	null	null	null	null	999	FALSE	FALSE	FALSE		FALSE	FALSE	null	null	null	null	null	null	null	2101.06	blank1-p	290.26889:91777 291.27224:13016 292.2756:1516	102.0911:1395 103.06174:137 104.07023:309 107.08658:53 113.13042:144 114.09064:163 118.0853:1405 119.09184:281 122.08052:1247 123.08413:82 141.14812:65 146.11852:137 147.83206:56 149.13113:94 150.11:209 184.20506:139 185.20601:62 186.18747:138 210.2226:214 228.2309:6648 229.23425:1165 230.20726:65 230.23866:92 242.24693:9959 242.55922:65 243.25029:2036 244.25311:130 253.55682:69 272.25714:896 273…	582962	536283	1292050	1412868	559622	1352459	33006.6	85430.5
138	1.312	295.119	Unknown	[M+H]+		0.75	FALSE	null	null	null	null	null	null	999	FALSE	FALSE	FALSE		FALSE	FALSE	null	null	null	null	null	null	null	66.47	GPr84-1-p	295.11948:3687 296.12283:945 297.12619:818		21129	13566	31206	26027	17347.1	28616.2	5347.74	3662.38
139	1.103	295.213	Unknown	[M+H]+	adduct linked to 169_[M+Na]+	0.75	FALSE	null	null	null	null	null	null	999	FALSE	FALSE	FALSE		FALSE	FALSE	null	null	null	null	null	null	null	48.01	blank2-p	295.21289:2471 296.21624:623 297.2196:0		15483	16325	10062	17078	15904.2	13569.8	595.492	4961.22
140	1.717	296.256	Unknown	[M+Na]+	adduct linked to 116_[M+H]+	1	TRUE	null	null	null	null	null	null	999	FALSE	FALSE	FALSE		FALSE	FALSE	null	null	null	null	null	null	null	136.09	blank2-p	296.25641:6008 297.25976:854 298.26312:681	100.0751:91 123.11623:95 132.09933:72 161.1348:60 280.26135:144	44341	36844	40099	36925	40592.7	38512	5301.49	2244.23
141	1.582	296.26	Unknown	[M+H]+		0.25	FALSE	null	null	null	null	null	null	999	FALSE	FALSE	FALSE		FALSE	FALSE	null	null	null	null	null	null	null	104.24	blank1-p	296.26007:4648 297.26342:1129 298.26678:0		36553	18670	5405	12151	27611.7	8778.38	12644.9	4770.05
142	0.953	297.161	Unknown	[M+H]+		1	TRUE	null	null	null	null	null	null	999	FALSE	FALSE	FALSE		FALSE	FALSE	null	null	null	null	null	null	null	99.22	blank1-p	297.16208:2829 298.16543:361 299.16879:0	112.0969:162 131.11771:54 134.08664:83 237.18622:150 239.10567:290	17491	23218	25081	35255	20354.7	30168.3	4049.63	7194.07
143	1.065	298.224	Unknown	[M+CH3OH+H]+	adduct linked to 107_[M+H]+	0.25	FALSE	null	null	null	null	null	null	999	FALSE	FALSE	FALSE		FALSE	FALSE	null	null	null	null	null	null	null	27.03	blank2-p	298.22403:2108 299.22738:0 300.23074:1967		9162	13972	9928	11465	11567.1	10696.7	3401.31	1086.92
144	2.009	298.275	w/o MS2:Palmitoleoyl ethanolamide	[M+H]+		0.5	FALSE	5.493	298.274	C18H35NO2	Others	WFRLANWAASSSFV-FPLPWBNLSA-N	CCCCCC\C=C/CCCCCCCC(=O)NCCO	530	TRUE	TRUE	FALSE		FALSE	FALSE	null	null	99.8	98.6	null	null	null	55.86	GPr84-2-p	298.27472:3031 299.27807:728 300.28143:874		185	452	19527	25240	318.161	22383.6	188.849	4039.38
145	1.784	298.275	w/o MS2:Palmitoleoyl ethanolamide	[M+H]+	adduct linked to 121_[M+H-H2O]+	0.25	FALSE	5.493	298.274	C18H35NO2	Others	WFRLANWAASSSFV-FPLPWBNLSA-N	CCCCCC\C=C/CCCCCCCC(=O)NCCO	530	TRUE	TRUE	FALSE		FALSE	FALSE	null	null	99.7	98.5	null	null	null	57.75	blank1-p	298.27478:2626 299.27813:325 300.28149:1207		18047	11091	2880	8015	14569.2	5447.18	4918.5	3631.13
146	1.003	300.203	Unknown	[M+H]+	similar chromatogram in higher mz_264; similar chromatogram in higher mz_304; similar chromatogram in higher mz_338; similar chromatogram in higher mz_371; similar chromatogram in higher mz_425; similar chromatogram in higher mz_479; similar chromatogram in higher mz_524	1	TRUE	null	null	null	null	null	null	999	FALSE	FALSE	FALSE		FALSE	FALSE	null	null	null	null	null	null	null	79.87	blank2-p	300.20325:5197 301.2066:999 302.20996:3028	103.07521:81 128.05054:108 163.08101:55 191.16876:141 257.10986:114	19476	36944	29560	25160	28210.1	27360	12351.5	3111.61
147	1.515	300.29	w/o MS2:C18-Sphingosine	[M+H]+		0.25	FALSE	6.641	300.29	C18H37NO2	Others	WWUZIQQURGPMPG-KRWOKUGFSA-N	CCCCCCCCCCCCC\C=C\[C@@H](O)[C@@H](N)CO	530	TRUE	TRUE	FALSE		FALSE	FALSE	null	null	100	97.1	null	null	null	75.97	blank1-p	300.28989:5419 301.29324:1307 302.2966:0		24756	17308	12222	11650	21032.2	11935.9	5266.77	404.708
148	2.437	300.291	w/o MS2:C18-Sphingosine	[M+H]+	similar chromatogram in higher mz_775	0.5	TRUE	6.641	300.29	C18H37NO2	Others	WWUZIQQURGPMPG-KRWOKUGFSA-N	CCCCCCCCCCCCC\C=C\[C@@H](O)[C@@H](N)CO	530	TRUE	TRUE	FALSE		FALSE	FALSE	null	null	99.7	98	null	null	null	69.52	GPr84-2-p	300.29053:3405 301.29388:986 302.29724:4067	137.98331:68 139.52415:95 258.28033:133 258.77432:58 284.29617:315 285.30069:71	3194	2909	32058	36299	3051.16	34178.1	201.419	2998.78
149	1.65	300.292	w/o MS2:C18-Sphingosine	[M+H]+		1	FALSE	6.641	300.29	C18H37NO2	Others	WWUZIQQURGPMPG-KRWOKUGFSA-N	CCCCCCCCCCCCC\C=C\[C@@H](O)[C@@H](N)CO	530	TRUE	TRUE	FALSE		FALSE	FALSE	null	null	98.2	97.2	null	null	null	174.97	blank1-p	300.29163:13256 301.29498:3609 302.29834:476		98541	84189	96378	90864	91364.8	93621.2	10148.8	3898.66
150	0.997	302.241	Unknown	[M+CH3OH+H]+	adduct linked to 111_[M+H]+	0.25	FALSE	null	null	null	null	null	null	999	FALSE	FALSE	FALSE		FALSE	FALSE	null	null	null	null	null	null	null	65.55	blank2-p	302.24127:2864 303.24462:718 304.24798:0		10719	19945	10189	10565	15332	10377	6523.29	265.805
151	1.965	302.307	w/o MS2:C18-Sphinganine	[M+H]+		1	TRUE	6.88	302.305	C18H39NO2	Others	OTKJDMGTUTTYMP-ZWKOTPCHSA-N	CCCCCCCCCCCCCCC[C@@H](O)[C@@H](N)CO	530	TRUE	TRUE	FALSE		FALSE	FALSE	null	null	98.7	97.3	null	null	null	826.85	GPr84-2-p	302.30701:62433 303.31036:12313 304.31372:1131	105.03272:115 175.07776:232 212.23866:120 228.04022:108 240.23947:118 240.2708:15634 240.34869:117 240.66188:83 240.73691:68 240.75366:55 241.27423:2641 241.61246:91 241.7253:54 241.9259:65 242.05637:52 242.2744:77 242.34486:66 242.87645:53 302.30673:1655	110910	67060	336021	294913	88985.1	315467	31006.5	29067.5
152	2.133	302.307	w/o MS2:C18-Sphinganine	[M+H]+		1	TRUE	6.88	302.305	C18H39NO2	Others	OTKJDMGTUTTYMP-ZWKOTPCHSA-N	CCCCCCCCCCCCCCC[C@@H](O)[C@@H](N)CO	530	TRUE	TRUE	FALSE		FALSE	FALSE	null	null	98.4	97.5	null	null	null	7321.14	GPr84-2-p	302.30713:549411 303.31048:149306 304.31384:13503	102.09105:7479 102.14588:90 102.45056:56 102.56951:66 102.61068:69 103.09402:380 104.06986:126 104.70864:73 105.06961:84 106.08585:33349 106.12476:646 106.21269:78 106.23135:121 106.26752:85 106.29411:64 106.36336:102 106.40216:50 107.08855:2154 161.08241:88 195.13254:79 224.23193:70 232.24962:67 236.01939:88 240.26622:697 241.27306:342 256.26154:145 258.27966:2915 258.46774:63 259.17297:72 259.2…	984950	1116795	3998936	4560554	1.05087e+06	4279745	93228.5	397123
153	1.082	303.18	Unknown	[M+H]+		1	TRUE	null	null	null	null	null	null	999	FALSE	FALSE	FALSE		FALSE	FALSE	null	null	null	null	null	null	null	357.26	blank1-p	303.18005:22732 304.1834:5210 305.18676:9152	131.14243:232 217.06342:123 227.12283:100 303.17612:6955 303.26846:66	127082	99464	55375	70591	113273	62982.9	19529.4	10759.5
154	1.548	304.286	Unknown	[M+H]+		1	FALSE	null	null	null	null	null	null	999	FALSE	FALSE	FALSE		FALSE	FALSE	null	null	null	null	null	null	null	52.89	blank2-p	304.28613:2881 305.28948:545 306.29284:0		14698	14786	13153	14955	14742	14054.1	62.6618	1274.02
155	1.784	304.299	Unknown	[M+H]+	similar chromatogram in higher mz_542	0.5	TRUE	null	null	null	null	null	null	999	FALSE	FALSE	FALSE		FALSE	FALSE	null	null	null	null	null	null	null	135.73	GPr84-1-p	304.29877:9492 305.30212:2132 306.30548:541	111.07611:59 140.14268:50 212.23755:1752 213.24089:203 256.26294:154 304.30106:342	19662	5804	50167	9011	12732.9	29589.1	9799.32	29101.6
156	1.037	305.157	Unknown	[M+H]+		1	TRUE	null	null	null	null	null	null	999	FALSE	FALSE	FALSE		FALSE	FALSE	null	null	null	null	null	null	null	83.95	blank1-p	305.15668:22159 306.16003:2553 307.16339:250	129.04865:61 135.11526:90 140.1429:185 152.10512:69 173.08345:64 244.19092:588 245.19421:106 305.15643:4486	117645	87819	32688	26893	102732	29790.8	21090.7	4097.66
157	1.267	306.266	w/o MS2:RIKEN P-VS1 ID-1236 from Mouse_AdrenalGlands_WT_N_Ctr	[M+H]+		1	TRUE	5.59	306.266		Unknown			530	TRUE	TRUE	FALSE		FALSE	FALSE	null	null	100	97.9	null	null	null	258.68	GPr84-2-p	306.26602:23664 307.26937:4453 308.27273:392	102.09087:329 104.06651:209 132.10159:1076 132.77191:58 134.10562:204 146.11722:401 156.17314:261 176.12967:50 182.19141:178 184.21019:60 200.2012:1270 201.20583:215 214.21661:267 244.15833:99 244.20219:51 244.22755:3957 245.23013:538 245.25676:76 258.24014:52 288.25153:205 306.26453:1466	35632	33672	95284	122548	34652.3	108916	1385.61	19278.8
158	1.536	309.041	Unknown	[M+H]+		0.25	FALSE	null	null	null	null	null	null	999	FALSE	FALSE	FALSE		FALSE	FALSE	null	null	null	null	null	null	null	4.75	blank2-p	309.0408:2203 310.04415:0 311.04751:0		8820	18841	0	0	13830.4	0	7085.91	0
159	3.328	309.041	Unknown	[M+H]+		0.75	FALSE	null	null	null	null	null	null	999	FALSE	FALSE	FALSE		FALSE	FALSE	null	null	null	null	null	null	null	5.54	blank1-p	309.03961:2789 310.04296:0 311.04632:0		42268	39657	28418	25971	40962.6	27194.1	1846.83	1730.15
160	1.134	309.225	Unknown	[M+H]+	adduct linked to 184_[M+Na]+	0.25	FALSE	null	null	null	null	null	null	999	FALSE	FALSE	FALSE		FALSE	FALSE	null	null	null	null	null	null	null	20.46	GPr84-2-p	309.2247:2041 310.22805:431 311.23141:0		11084	10981	8114	12343	11032.7	10228.2	72.4633	2990.58
161	3.645	310.313	Unknown	[M+H]+	similar chromatogram in higher mz_281	1	TRUE	null	null	null	null	null	null	999	FALSE	FALSE	FALSE		FALSE	FALSE	null	null	null	null	null	null	null	68.01	blank1-p	310.31293:5671 311.31628:1692 312.31964:224	111.1162:70 121.10231:221	40774	32126	18066	19930	36449.9	18997.9	6114.81	1317.81
162	9.92	311.295	Unknown	[M+H]+	similar chromatogram in higher mz_534	0.5	TRUE	null	null	null	null	null	null	999	FALSE	FALSE	FALSE		FALSE	FALSE	null	null	null	null	null	null	null	35.99	GPr84-1-p	311.29495:3246 312.2983:310 313.30166:757	141.11824:109 311.29266:198	9285	6935	19222	21181	8110.38	20201.2	1661.72	1385.36
163	19.581	313.025	Unknown	[M+H]+		0.25	TRUE	null	null	null	null	null	null	999	FALSE	FALSE	FALSE		FALSE	FALSE	null	null	null	null	null	null	null	29.8	blank2-p	313.02512:2028 314.02847:0 315.03183:0	104.99182:163 105.02736:1161 106.03094:161 166.43257:62 216.12491:73	18483	16928	18510	15351	17705.5	16930.3	1099.92	2233.78
164	10.461	313.272	Unknown	[M+H]+	found in higher mz's MsMs_486	0.25	TRUE	null	null	null	null	null	null	999	FALSE	FALSE	FALSE		FALSE	FALSE	null	null	null	null	null	null	null	41.58	GPr84-2-p	313.27182:2088 314.27517:528 315.27853:0	102.12976:214	6934	6906	12411	12306	6919.95	12358.8	20.0234	74.0915
165	3.459	314.344	Unknown	[M+H]+	similar chromatogram in higher mz_362	1	TRUE	null	null	null	null	null	null	999	FALSE	FALSE	FALSE		FALSE	FALSE	null	null	null	null	null	null	null	70.65	blank1-p	314.34198:3007 315.34533:1211 316.34869:0	102.12907:88 296.33374:84 297.33005:58 314.34283:675	20780	21809	54638	36962	21294.8	45799.8	727.483	12498.7
166	2.235	316.286	Unknown	[M+H]+	similar chromatogram in higher mz_188	0.5	FALSE	null	null	null	null	null	null	999	FALSE	FALSE	FALSE		FALSE	FALSE	null	null	null	null	null	null	null	90.23	GPr84-2-p	316.28568:5183 317.28903:1406 318.29239:5012		15507	12593	31961	33617	14049.9	32788.9	2061.09	1171.17
167	1.808	316.287	Unknown	[M+H]+		0.25	FALSE	null	null	null	null	null	null	999	FALSE	FALSE	FALSE		FALSE	FALSE	null	null	null	null	null	null	null	52.67	GPr84-2-p	316.28662:2443 317.28997:671 318.29333:150609		3670	2526	11958	17253	3098.08	14605.6	809.067	3743.93
168	2.415	316.322	RIKEN P-VS1 ID-1378 from Mouse_Aorta_WT_N_Ctr	[M+CH3OH+H]+	adduct linked to 130_[M+H]+	0.5	TRUE	6.56	316.319		Unknown			430	TRUE	TRUE	TRUE		FALSE	FALSE	null	null	84.3	98.1	79	87.8	50	382.28	GPr84-1-p	316.32108:16233 317.32443:2553 318.32779:2000	102.09126:148 102.12941:408 106.08723:1313 256.26459:1119 257.26581:155 272.29712:67 273.22577:61 298.31351:760 299.3107:137 316.32272:4597	6668	5211	114133	137480	5939.46	125806	1029.77	16509.5
169	1.11	317.193	w/o MS2:RIKEN P-VS1 ID-1383 from Mouse_Feces_WT_ABX_Ctr	[M+Na]+	adduct linked to 139_[M+H]+	1	TRUE	4.61	317.199		Unknown			530	TRUE	TRUE	FALSE		FALSE	FALSE	null	null	85.6	98.6	null	null	null	199.86	blank1-p	317.19333:17565 318.19668:2952 319.20004:913	102.12997:316 260.11765:76 317.19809:5240 317.26941:52	98980	89393	57605	72531	94186.1	65067.8	6779.04	10554.7
170	1.347	317.275	Unknown	[M+H]+		0.5	FALSE	null	null	null	null	null	null	999	FALSE	FALSE	FALSE		FALSE	FALSE	null	null	null	null	null	null	null	23.12	GPr84-2-p	317.27469:2812 318.27804:397 319.2814:0		14374	5357	4764	14981	9865.36	9872.56	6376.45	7224.67
171	1.695	318.277	Unknown	[M+H]+	found in higher mz's MsMs_172; adduct linked to 201_[M+Na]+; found in higher mz's MsMs_173	0.75	TRUE	null	null	null	null	null	null	999	FALSE	FALSE	FALSE		FALSE	FALSE	null	null	null	null	null	null	null	13482.6	blank1-p	318.27686:702900 319.28021:250435 320.28357:28381	100.07459:210 100.97746:54 101.0783:204 102.09178:35379 102.30153:84 102.3364:51 102.54286:91 102.55679:56 102.601:51 102.63755:102 102.80556:83 102.96317:77 103.09461:2569 103.46526:64 104.09716:158 106.08443:81 114.07198:86 114.0915:216 116.10775:134 122.07984:90 130.03583:52 132.10228:3068 133.10567:257 146.11755:2438 146.25653:74 147.12257:253 147.20441:53 150.1122:5256 150.17485:54 150.31824…	6169808	6177206	6394106	6355940	6.17351e+06	6.37502e+06	5231.53	26987.4
172	1.695	318.304	w/o MS2:RIKEN P-VS1 ID-1401 from Mouse_Feces_WT_N_Ctr	[M+H]+	similar chromatogram in higher mz_201; found in higher mz's MsMs_173	1	TRUE	5.08	318.3		Unknown			530	TRUE	TRUE	FALSE		FALSE	FALSE	null	null	91	98.7	null	null	null	11672.1	blank1-p	318.30392:702900 319.30727:250435 320.31063:28381	100.07459:210 100.97746:54 101.0783:204 102.09178:35379 102.30153:84 102.3364:51 102.54286:91 102.55679:56 102.601:51 102.63755:102 102.80556:83 102.96317:77 103.09461:2569 103.46526:64 104.09716:158 106.08443:81 114.07198:86 114.0915:216 116.10775:134 122.07984:90 130.03583:52 132.10228:3068 133.10567:257 146.11755:2438 146.25653:74 147.12257:253 147.20441:53 150.1122:5256 150.17485:54 150.31824…	6356132	6172506	6465535	6426977	6264319	6446256	129842	27264.6
173	1.695	318.372	Unknown	[M+H]+	similar chromatogram in higher mz_201	1	TRUE	null	null	null	null	null	null	999	FALSE	FALSE	FALSE		FALSE	FALSE	null	null	null	null	null	null	null	484.93	blank1-p	318.37222:21565 319.37557:0 320.37893:1107	100.07459:210 100.97746:54 101.0783:204 102.09178:35379 102.30153:84 102.3364:51 102.54286:91 102.55679:56 102.601:51 102.63755:102 102.80556:83 102.96317:77 103.09461:2569 103.46526:64 104.09716:158 106.08443:81 114.07198:86 114.0915:216 116.10775:134 122.07984:90 130.03583:52 132.10228:3068 133.10567:257 146.11755:2438 146.25653:74 147.12257:253 147.20441:53 150.1122:5256 150.17485:54 150.31824…	78936	35671	109326	135023	57303.9	122175	30592.8	18170.8
174	1.043	319.172	Unknown	[M+H]+		0.25	FALSE	null	null	null	null	null	null	999	FALSE	FALSE	FALSE		FALSE	FALSE	null	null	null	null	null	null	null	185.18	blank1-p	319.17218:7766 320.17553:1165 321.17889:1434		45739	16418	2908	7625	31078.6	5266.75	20732.9	3335.72
175	4.156	321.351	Unknown	[M+H]+		0.5	TRUE	null	null	null	null	null	null	999	FALSE	FALSE	FALSE		FALSE	FALSE	null	null	null	null	null	null	null	25.72	GPr84-1-p	321.35388:2222 322.35723:478 323.36059:0	105.03326:146	0	0	20007	21401	0	20704.2	0	985.972
176	0.976	322.224	w/o MS2:RIKEN P-VS1 ID-1432 from Mouse_Feces_WT_ABX_Ctr	[M+H]+		0.5	FALSE	3.47	322.226		Unknown			530	TRUE	TRUE	FALSE		FALSE	FALSE	null	null	97.3	99.3	null	null	null	115.01	blank1-p	322.22415:8461 323.2275:239380 324.23086:19165		45573	11765	15409	142868	28668.7	79138.6	23905.9	90127.1
177	1.11	322.241	Unknown	[M+H]+		1	TRUE	null	null	null	null	null	null	999	FALSE	FALSE	FALSE		FALSE	FALSE	null	null	null	null	null	null	null	214.74	blank1-p	322.24084:10035 323.24419:967 324.24755:336	103.07078:219 126.12896:167 127.12757:263 128.13086:1219 128.1839:63 129.13718:226 129.95299:63 130.13956:408 131.14189:874 132.14635:465 133.15157:1194 134.15016:220 228.19418:54 304.13104:81	62248	22344	44901	142502	42296	93701.4	28216.5	69014
178	0.975	323.227	Unknown	[M+H]+	similar chromatogram in higher mz_571	1	TRUE	null	null	null	null	null	null	999	FALSE	FALSE	FALSE		FALSE	FALSE	null	null	null	null	null	null	null	2008.72	blank1-p	323.22711:199921 324.23046:19525 325.23382:2814	101.07165:140 118.73459:110 126.1293:5069 126.34257:56 126.68198:51 127.12917:7203 127.18711:79 127.3377:51 127.45345:77 128.13438:5939 128.17889:89 128.22971:60 128.31583:55 128.44411:53 128.47659:124 129.13693:9838 129.19437:123 129.47722:64 130.14005:7174 130.21867:53 130.26099:75 130.29099:94 130.32014:57 130.90535:65 131.14441:6868 131.20938:54 131.32559:56 132.14658:6410 132.18617:111 132.5…	946377	201004	340631	264988	573690	302809	527058	53487.7
179	1.17	326.255	Unknown	[M+Na]+	adduct linked to 131_[M+H-H2O]+	0.75	FALSE	null	null	null	null	null	null	999	FALSE	FALSE	FALSE		FALSE	FALSE	null	null	null	null	null	null	null	47.84	blank1-p	326.25525:2473 327.2586:304 328.26196:230		14857	15865	9479	13779	15361.4	11628.8	712.884	3040.93
180	2.605	326.308	w/o MS2:Cer 12:0;2O/8:0	[M+H]+		0.5	FALSE	6.59	326.305	C20H41NO3	Cer_NDS	YYEQAULBZQNYQA-UHFFFAOYSA-N	O=C(NC(CO)C(O)CCCCCCCCC)CCCCCCC	530	TRUE	TRUE	FALSE		FALSE	FALSE	null	null	95.3	98.2	null	null	null	85.44	GPr84-2-p	326.3085:4925 327.31185:1309 328.31521:0		0	0	24586	32187	0	28386.5	0	5375.07
181	3.247	328.323	w/o MS2:SPB 20:1;2O	[M+H]+		0.25	TRUE	6.92	328.321	C20H41NO2	Sph	HTJSZHKGNMXZJN-UHFFFAOYSA-N	OCC(N)C(O)C=CCCCCCCCCCCCCCCC	530	TRUE	TRUE	FALSE		FALSE	FALSE	null	null	97.8	98.5	null	null	null	39.71	GPr84-2-p	328.32312:2281 329.32647:474 330.32983:1231	106.08556:114 231.24445:51 310.30734:118 312.32007:87 328.35535:91	362	776	16031	17466	568.719	16748.6	292.689	1015.24
182	2.541	330.338	Unknown	[M+H]+		0.75	TRUE	null	null	null	null	null	null	999	FALSE	FALSE	FALSE		FALSE	FALSE	null	null	null	null	null	null	null	618.85	blank2-p	330.33835:8030 331.3417:1762 332.34506:269	101.05958:53 268.2998:2147 269.30313:546 270.25174:94 270.30115:100 330.33286:308	83307	52803	274954	254169	68055	264561	21569.5	14697.6
183	2.768	330.338	Unknown	[M+H]+	similar chromatogram in higher mz_531	1	TRUE	null	null	null	null	null	null	999	FALSE	FALSE	FALSE		FALSE	FALSE	null	null	null	null	null	null	null	2815.83	blank1-p	330.33917:93196 331.34252:24856 332.34588:2917	102.09223:1649 103.09363:94 106.08748:3981 106.68943:67 107.0912:159 268.30212:57 268.50153:55 286.31494:542 312.3302:3450 313.33347:864 314.34149:216 330.21194:55 330.34158:25883 330.40881:479 330.48566:68 330.51599:58 330.59348:51 330.79285:70	689569	801275	1220845	1559459	745422	1390152	78988.1	239436
184	1.132	331.21	Unknown	[M+Na]+	similar chromatogram in higher mz_253; adduct linked to 160_[M+H]+	1	TRUE	null	null	null	null	null	null	999	FALSE	FALSE	FALSE		FALSE	FALSE	null	null	null	null	null	null	null	197.4	blank1-p	331.20996:9172 332.21331:1450 333.21667:1427	104.07108:100 128.95406:252 271.15411:78 274.18643:71 331.21182:2576 331.64218:74	67941	54057	46983	47375	60999	47179.2	9817.5	276.849
185	1.043	331.259	w/o MS2:RIKEN P-VS1 ID-1554 from Cell_HEK293_WT_N_Ctr	[M+H]+		0.25	FALSE	1.56	331.261		Unknown			530	TRUE	TRUE	FALSE		FALSE	FALSE	null	null	97.5	100	null	null	null	74.17	blank1-p	331.25864:3291 332.26199:884 333.26535:260		20049	49553	4106	24939	34800.8	14522.5	20862.2	14731.6
186	1.492	332.279	w/o MS2:MG 15:1	[M+H]+		0.5	FALSE	5.97	332.28	C18H34O4	MG	XRWNOCDEVOKWAS-UHFFFAOYSA-N	O=C(OCC(O)CO)CCCCCCCC=CCCCCC	530	TRUE	TRUE	FALSE		FALSE	FALSE	null	null	100	97.8	null	null	null	72.12	GPr84-1-p	332.2793:3288 333.28265:1069 334.28601:13077		10534	7051	23617	24334	8792.55	23975.9	2462.8	507.07
187	1.874	332.318	w/o MS2:RIKEN P-VS1 ID-1574 from Mouse_Aorta_WT_N_Ctr	[M+H]+	similar chromatogram in higher mz_249; similar chromatogram in higher mz_356; similar chromatogram in higher mz_618; similar chromatogram in higher mz_265	1	TRUE	5.6	332.315		Unknown			530	TRUE	TRUE	FALSE		FALSE	FALSE	null	null	79.9	98.4	null	null	null	111.13	blank1-p	332.31635:4204 333.3197:820 334.32306:0	102.09148:227 103.09577:70 159.05429:60 270.27832:968 271.28165:193 272.25885:64 272.28262:117 286.26782:115 314.30154:76 332.31735:397	27512	26258	40362	40625	26885.4	40493.6	886.802	185.577
188	2.232	332.331	Unknown	[M+H]+		0.25	FALSE	null	null	null	null	null	null	999	FALSE	FALSE	FALSE		FALSE	FALSE	null	null	null	null	null	null	null	58.65	GPr84-1-p	332.33093:2707 333.33428:754 334.33764:0		8249	1311	16536	2903	4779.66	9719.35	4906.03	9639.9
189	1.054	333.187	Unknown	[M+H]+		0.5	FALSE	null	null	null	null	null	null	999	FALSE	FALSE	FALSE		FALSE	FALSE	null	null	null	null	null	null	null	166.33	blank1-p	333.18707:10967 334.19042:1773 335.19378:1028		60215	20934	3436	11445	40574.2	7440.56	27775.7	5663.25
190	1.408	334.298	w/o MS2:MG 15:0	[M+H]+	similar chromatogram in higher mz_769	1	TRUE	6.31	334.295	C18H36O4	MG	QSKPZDMBULYMDQ-UHFFFAOYSA-N	O=C(OCC(O)CO)CCCCCCCCCCCCCC	530	TRUE	TRUE	FALSE		FALSE	FALSE	null	null	63	97.3	null	null	null	2140.26	GPr84-2-p	334.29764:137760 335.30099:34259 336.30435:3807	100.07545:75 102.05244:66 102.09038:250 103.06049:78 104.07027:858 105.07363:68 106.07512:117 112.11157:136 118.08622:337 121.10108:89 132.10178:1942 132.16718:56 146.11809:766 146.45024:52 148.09579:112 162.11151:758 163.11632:199 166.10861:1255 167.10765:56 168.11018:131 184.20497:98 191.11848:206 210.22108:342 211.22638:53 213.23695:69 227.25276:118 228.23169:2646 229.23642:522 241.4619:59 242…	353681	333118	683096	746410	343399	714753	14540	44769.4
191	2.19	336.325	Unknown	[M+H]+	similar chromatogram in higher mz_400; similar chromatogram in higher mz_217; similar chromatogram in higher mz_258	1	FALSE	null	null	null	null	null	null	999	FALSE	FALSE	FALSE		FALSE	FALSE	null	null	null	null	null	null	null	39.27	GPr84-2-p	336.32498:2571 337.32833:1226 338.33169:235		19732	20930	16855	23146	20331.1	20000.4	846.955	4448.78
192	3.841	336.327	Unknown	[M+H]+		0.5	TRUE	null	null	null	null	null	null	999	FALSE	FALSE	FALSE		FALSE	FALSE	null	null	null	null	null	null	null	43.87	blank1-p	336.32675:2908 337.3301:1132 338.33346:0	105.07047:127 109.10172:369	21900	20673	9141	11053	21286.6	10096.9	867.746	1351.74
193	1.178	337.24	Unknown	[M+H]+	similar chromatogram in higher mz_375	0.5	FALSE	null	null	null	null	null	null	999	FALSE	FALSE	FALSE		FALSE	FALSE	null	null	null	null	null	null	null	53.06	GPr84-2-p	337.23996:2689 338.24331:707 339.24667:202		13553	3102	5464	15561	8327.23	10512.9	7390.06	7139.59
194	1.156	338.238	Unknown	[M+H]+		0.25	FALSE	null	null	null	null	null	null	999	FALSE	FALSE	FALSE		FALSE	FALSE	null	null	null	null	null	null	null	61.13	blank1-p	338.23788:3319 339.24123:500 340.24459:284		25588	4736	4911	7165	15161.6	6037.93	14744.6	1593.65
195	4.712	338.344	w/o MS2:RIKEN P-VS1 ID-1635 from Mouse_Ear_WT_N_Ctr	[M+H]+	found in higher mz's MsMs_540; similar chromatogram in higher mz_540	1	TRUE	7.46	338.344		Unknown			530	TRUE	TRUE	FALSE		FALSE	FALSE	null	null	100	99.1	null	null	null	2157.02	blank2-p	338.34363:130410 339.34698:32385 340.35034:3109	100.07656:2288 101.07849:77 102.09304:270 107.08533:1168 108.08865:61 109.10136:867 110.10349:396 111.08093:1284 111.11731:1745 112.12022:407 113.09639:71 114.09167:1768 114.12801:100 115.0952:104 116.10426:60 121.10085:607 122.10493:338 123.1176:1102 125.09713:721 125.13238:144 128.10706:673 129.11072:154 135.11708:2422 135.14108:59 136.11842:69 137.13275:81 138.13409:106 139.11424:392 140.11087…	887222	915704	465065	555092	901463	510078	20140	63658.5
196	2.065	339.29	Unknown	[M+H]+		0.5	FALSE	null	null	null	null	null	null	999	FALSE	FALSE	FALSE		FALSE	FALSE	null	null	null	null	null	null	null	19.92	GPr84-1-p	339.28973:3506 340.29308:583 341.29644:0		0	0	42207	31619	0	36912.7	0	7486.93
197	2.695	339.362	Unknown	[M+H]+	found in higher mz's MsMs_765	0.5	TRUE	null	null	null	null	null	null	999	FALSE	FALSE	FALSE		FALSE	FALSE	null	null	null	null	null	null	null	56.49	GPr84-1-p	339.36203:43782 340.36538:10991 341.36874:1621	111.11764:1131 112.12029:69	0	0	404386	394659	0	399523	0	6878.12
198	4.178	339.363	Unknown	[M+H]+	similar chromatogram in higher mz_622; found in higher mz's MsMs_810; found in higher mz's MsMs_551	0.5	TRUE	null	null	null	null	null	null	999	FALSE	FALSE	FALSE		FALSE	FALSE	null	null	null	null	null	null	null	48.68	GPr84-1-p	339.36322:35261 340.36657:9033 341.36993:1183	111.11591:1150 125.13113:59 127.03658:93	0	0	297646	328936	0	313291	0	22125.6
199	3.043	339.365	Unknown	[M+H]+	found in higher mz's MsMs_698; found in higher mz's MsMs_552	0.5	TRUE	null	null	null	null	null	null	999	FALSE	FALSE	FALSE		FALSE	FALSE	null	null	null	null	null	null	null	42.91	GPr84-1-p	339.36508:33400 340.36843:6045 341.37179:1874	111.11751:237 322.35031:70 324.20251:103	202	145	341982	362797	173.409	352389	39.8499	14719
200	1.223	340.271	Unknown	[M+H]+		0.5	FALSE	null	null	null	null	null	null	999	FALSE	FALSE	FALSE		FALSE	FALSE	null	null	null	null	null	null	null	38.81	blank1-p	340.27057:2195 341.27392:597 342.27728:454		12618	10047	8482	11231	11332.4	9856.52	1817.56	1943.92
201	1.695	340.282	w/o MS2:Cer 12:1;2O/8:0;O	[M+Na]+	adduct linked to 171_[M+H]+	1	TRUE	5.64	340.285	C20H39NO4	Cer_HS	JYGDYQVOMYXWMG-UHFFFAOYSA-N	O=C(NC(CO)C(O)C=CCCCCCCC)C(O)CCCCCC	530	TRUE	TRUE	FALSE		FALSE	FALSE	null	null	97.3	98.3	null	null	null	337.92	blank1-p	340.28229:25442 341.28564:5654 342.289:608	340.28488:3874	151771	104611	114082	99690	128191	106886	33347.1	10176.5
202	5.819	340.358	w/o MS2:RIKEN P-VS1 ID-1666 from Mouse_Macrophage_WT_N_F1AA	[M+H]+		0.5	TRUE	8.23	340.357		Unknown			530	TRUE	TRUE	FALSE		FALSE	FALSE	null	null	71.9	99.3	null	null	null	16.23	blank2-p	340.35754:3082 341.36089:655 342.36425:0	228.2326:110 258.96271:53 284.29346:199 340.35974:690 340.65036:64	12318	18169	5786	6692	15243.4	6238.93	4137.35	641.022
203	2.592	341.304	Unknown	[M+H]+	found in higher mz's MsMs_342	0.25	FALSE	null	null	null	null	null	null	999	FALSE	FALSE	FALSE		FALSE	FALSE	null	null	null	null	null	null	null	47.46	GPr84-1-p	341.30356:2094 342.30691:611 343.31027:0		151	151	19357	11148	151.334	15252.2	0.0382275	5804.57
204	11.11	341.308	Unknown	[M+H]+	found in higher mz's MsMs_514; found in higher mz's MsMs_516	0.25	TRUE	null	null	null	null	null	null	999	FALSE	FALSE	FALSE		FALSE	FALSE	null	null	null	null	null	null	null	65.38	GPr84-1-p	341.30795:2885 342.3113:985 343.31466:260	127.03984:193	5875	6941	18498	10528	6408.16	14512.7	753.862	5635.36
205	1.462	343.156	Unknown	[M+H]+	adduct linked to 227_[M+NH4]+; adduct linked to 235_[M+Na]+	0.75	TRUE	null	null	null	null	null	null	999	FALSE	FALSE	FALSE		FALSE	FALSE	null	null	null	null	null	null	null	401.59	blank1-p	343.15588:27922 344.15923:7274 345.16259:849	103.88432:69 105.03398:13774 105.07285:189 105.34483:62 105.54974:67 105.56017:57 105.89421:61 106.0369:1413 107.0398:73 114.09146:281 115.09451:73 163.07675:1480 164.07942:241	180027	95012	1378	58736	137520	30056.8	60114.1	40558.6
206	1.089	344.222	Unknown	[M+H]+	adduct linked to 231_[M+NH4]+	0.5	TRUE	null	null	null	null	null	null	999	FALSE	FALSE	FALSE		FALSE	FALSE	null	null	null	null	null	null	null	239.59	blank1-p	344.22244:15150 345.22579:3710 346.22915:266	133.08409:125 142.04425:90 170.11815:85 172.08034:109 180.97873:164 198.10651:95 200.08749:155 215.1075:80 217.09908:63 255.18196:74 324.19492:88 326.21191:118 344.22379:5546 344.29092:61 344.53244:50	81395	68809	22924	77170	75102.4	50047.2	8899.77	38357.9
207	0.997	344.229	Unknown	[M+H]+		0.75	TRUE	null	null	null	null	null	null	999	FALSE	FALSE	FALSE		FALSE	FALSE	null	null	null	null	null	null	null	115.57	blank1-p	344.22971:5352 345.23306:1622 346.23642:210	133.09891:139 275.16812:105	24241	68809	42390	77170	46525.3	59780.1	31514.3	24593.5
208	1.605	344.315	Unknown	[M+H]+	found in higher mz's MsMs_319	0.25	FALSE	null	null	null	null	null	null	999	FALSE	FALSE	FALSE		FALSE	FALSE	null	null	null	null	null	null	null	43.44	blank1-p	344.31494:3223 345.31829:648 346.32165:0		26595	14991	15949	13802	20793	14875.3	8204.77	1518.52
209	2.819	344.317	Unknown	[M+H]+	similar chromatogram in higher mz_570; similar chromatogram in higher mz_440	1	FALSE	null	null	null	null	null	null	999	FALSE	FALSE	FALSE		FALSE	FALSE	null	null	null	null	null	null	null	105.74	GPr84-1-p	344.31717:6190 345.32052:1329 346.32388:253		36379	28999	60022	59746	32689.3	59883.8	5218.52	195.106
210	2.099	346.335	Unknown	[M+H]+		1	TRUE	null	null	null	null	null	null	999	FALSE	FALSE	FALSE		FALSE	FALSE	null	null	null	null	null	null	null	4803.17	blank1-p	346.33389:79500 347.33724:19662 348.3406:1552	102.09119:2111 109.0639:127 110.05872:199 122.08076:99 129.09001:206 132.10056:321 146.11684:126 148.09644:266 150.10977:353 240.26617:154 256.26056:134 258.27838:196 284.29413:13603 284.38037:192 284.42426:66 284.56403:80 284.92477:67 285.01324:68 285.23456:64 285.29648:2656 285.56766:58 285.9035:61 286.3013:448 288.70062:76 302.30353:159 303.3028:62 328.31943:920 328.54413:67 329.32538:152 331.…	530335	544561	2379941	2743283	537448	2.56161e+06	10059.7	256921
211	1.066	347.206	w/o MS2:RIKEN P-VS1 ID-1760 from Mouse_Muscle_WT_CTX3_Ctr	[M+H]+	similar chromatogram in higher mz_271	0.75	TRUE	3.39	347.201		Unknown			530	TRUE	TRUE	FALSE		FALSE	FALSE	null	null	88.1	99.4	null	null	null	182.86	blank1-p	347.20602:13965 348.20937:3761 349.21273:7983	318.16354:114 347.20724:6389 347.43549:75 347.56937:56	82086	31814	8412	22999	56950.2	15705.5	35547.7	10314.3
212	1.032	349.183	Unknown	[M+H]+	similar chromatogram in higher mz_273; similar chromatogram in higher mz_309; similar chromatogram in higher mz_341; similar chromatogram in higher mz_377; similar chromatogram in higher mz_433; similar chromatogram in higher mz_484; similar chromatogram in higher mz_530	1	TRUE	null	null	null	null	null	null	999	FALSE	FALSE	FALSE		FALSE	FALSE	null	null	null	null	null	null	null	225.44	blank1-p	349.18292:21973 350.18627:3827 351.18963:535	246.22612:67 249.19215:263 250.11334:156 292.1983:1030 293.08997:63 331.16284:88 349.18246:8469 349.25348:72 349.44434:51	113647	77747	23986	20904	95696.7	22445	25385.3	2179.21
213	1.245	350.29	Unknown	[M+H]+	similar chromatogram in higher mz_306; similar chromatogram in higher mz_505	0.5	FALSE	null	null	null	null	null	null	999	FALSE	FALSE	FALSE		FALSE	FALSE	null	null	null	null	null	null	null	73.28	GPr84-2-p	350.29041:3229 351.29376:826 352.29712:1274		6557	5379	15663	18638	5968.15	17150.7	832.517	2103.72
214	19.523	351.002	Unknown	[M+H]+		0.75	TRUE	null	null	null	null	null	null	999	FALSE	FALSE	FALSE		FALSE	FALSE	null	null	null	null	null	null	null	34.89	blank1-p	351.00366:2838 352.00701:212 353.01037:0	104.99358:1527 105.02876:154 187.03293:69	22262	24137	25222	23991	23199.6	24606.6	1325.87	870.306
215	1.031	352.23	Unknown	[M+H]+		0.5	FALSE	null	null	null	null	null	null	999	FALSE	FALSE	FALSE		FALSE	FALSE	null	null	null	null	null	null	null	95.92	blank1-p	352.22986:5096 353.23321:2123 354.23657:981		24585	28090	4466	3773	26337.4	4119.41	2478.51	489.714
216	1.425	352.298	Unknown	[M+H]+		0.5	FALSE	null	null	null	null	null	null	999	FALSE	FALSE	FALSE		FALSE	FALSE	null	null	null	null	null	null	null	82.71	blank1-p	352.29761:5643 353.30096:1061 354.30432:1625		42592	23820	2213	11528	33206.1	6870.86	13273.3	6586.65
217	2.189	352.324	w/o MS2:Cer 12:1;2O/10:0	[M+H]+		0.5	FALSE	6.89	352.321	C22H43NO3	Cer_NS	ZCGCRJALIUKXCX-UHFFFAOYSA-N	O=C(NC(CO)C(O)C=CCCCCCCC)CCCCCCCCC	530	TRUE	TRUE	FALSE		FALSE	FALSE	null	null	96	97.5	null	null	null	72.83	blank1-p	352.32388:4125 353.32723:862 354.33059:233		32747	33214	15601	16800	32980.5	16200.8	329.771	848.016
218	3.176	353.379	Unknown	[M+H]+	similar chromatogram in higher mz_773	0.25	TRUE	null	null	null	null	null	null	999	FALSE	FALSE	FALSE		FALSE	FALSE	null	null	null	null	null	null	null	40.21	GPr84-1-p	353.37924:2011 354.38259:720 355.38595:358	102.08918:59 106.08805:443 179.10219:117 239.23299:70 338.34238:190 339.34238:73	141	0	14996	12099	70.5951	13547.9	99.8365	2048.52
219	1.559	354.315	Unknown	[M+H]+		0.75	TRUE	null	null	null	null	null	null	999	FALSE	FALSE	FALSE		FALSE	FALSE	null	null	null	null	null	null	null	253.77	blank1-p	354.31467:19390 355.31802:4596 356.32138:3719	120.981:133	138949	88286	10586	26119	113618	18352.6	35824	10983.7
220	2.594	354.341	w/o MS2:Cer 14:0;2O/8:0	[M+H]+		1	TRUE	7.19	354.337	C22H45NO3	Cer_NDS	CLBWWSBQESLIMH-UHFFFAOYSA-N	O=C(NC(CO)C(O)CCCCCCCCCCC)CCCCCCC	530	TRUE	TRUE	FALSE		FALSE	FALSE	null	null	60.4	97.5	null	null	null	107.67	GPr84-2-p	354.34085:6319 355.3442:1585 356.34756:380	102.09059:69 106.08549:537 110.06956:161 111.11587:95 187.00813:58 198.18051:125 279.09949:90 336.3259:114 354.33755:1990	37170	34041	80161	86628	35605.6	83394.8	2212.46	4573.03
221	1.11	356.264	Unknown	[M+H]+		0.25	FALSE	null	null	null	null	null	null	999	FALSE	FALSE	FALSE		FALSE	FALSE	null	null	null	null	null	null	null	72.9	blank1-p	356.26389:3002 357.26724:761 358.2706:225		20153	10453	6716	13870	15303.1	10293.1	6859.36	5059.24
222	1.806	356.33	Unknown	[M+H]+	similar chromatogram in higher mz_507	1	TRUE	null	null	null	null	null	null	999	FALSE	FALSE	FALSE		FALSE	FALSE	null	null	null	null	null	null	null	133.34	blank1-p	356.3298:12046 357.33315:4157 358.33651:344	130.15955:125	77532	37786	14343	29369	57659	21856.1	28105	10625
223	2.982	356.353	w/o MS2:SPB 22:1;2O	[M+H]+		1	TRUE	7.24	356.352	C22H45NO2	Sph	BSHKJMWKIAPLFB-UHFFFAOYSA-N	OCC(N)C(O)C=CCCCCCCCCCCCCCCCCC	530	TRUE	TRUE	FALSE		FALSE	FALSE	null	null	99.9	98	null	null	null	1698.76	GPr84-2-p	356.35266:143951 357.35601:33570 358.35937:4930	102.09142:1045 103.0952:69 106.08585:4324 106.2918:67 107.08802:158 111.11713:378 126.13483:71 250.25264:55 254.08595:106 294.31052:57 295.32098:78 312.32571:169 313.32715:91 320.32761:59 338.34085:2945 338.97913:63 339.34442:1606 339.50259:92 340.34869:303 355.99329:57 356.2536:89 356.35248:52074 356.7283:79 356.76782:134 356.84131:101	191562	192092	1178103	1359994	191827	1.26905e+06	374.767	128617
224	4.189	357.374	Unknown	[M+H]+		0.5	TRUE	null	null	null	null	null	null	999	FALSE	FALSE	FALSE		FALSE	FALSE	null	null	null	null	null	null	null	52.08	GPr84-1-p	357.37283:2409 358.37618:1083 359.37954:0	111.11709:174	0	0	22602	24249	0	23425.7	0	1165.03
225	3.768	358.37	Unknown	[M+H]+	similar chromatogram in higher mz_295; similar chromatogram in higher mz_333	1	TRUE	null	null	null	null	null	null	999	FALSE	FALSE	FALSE		FALSE	FALSE	null	null	null	null	null	null	null	1691.97	blank1-p	358.36908:78312 359.37243:22102 360.37579:4891	102.09093:434 106.0872:3027 107.08985:279 109.09943:86 246.55481:95 296.33392:101 314.34546:287 340.36026:1750 341.36417:364 341.45792:78 342.37326:193 357.70782:57 358.30325:139 358.33096:152 358.3717:27122 358.44223:428 358.6387:94 358.71494:88 358.7699:54 358.81546:84	619435	725762	837574	741910	672598	789742	75184.8	67644.9
226	3.712	359.316	w/o MS2:RIKEN P-VS1 ID-1950 from Mouse_Macrophage_WT_N_F1AA	[M+H]+	adduct linked to 254_[M+NH4]+; similar chromatogram in higher mz_659	1	FALSE	7.4	359.315		Unknown			530	TRUE	TRUE	FALSE		FALSE	FALSE	null	null	99.8	98.5	null	null	null	89.4	blank2-p	359.31595:4881 360.3193:772 361.32266:651		42227	42337	32690	34893	42281.7	33791.6	77.9088	1557.57
227	1.455	360.178	Unknown	[M+NH4]+	adduct linked to 205_[M+H]+	0.75	TRUE	null	null	null	null	null	null	999	FALSE	FALSE	FALSE		FALSE	FALSE	null	null	null	null	null	null	null	141.86	blank1-p	360.17831:9868 361.18166:2471 362.18502:481	105.033:4860 105.37094:58 106.03596:647 116.0514:81 163.07515:200 164.07887:255 256.26089:62	68123	33839	0	21359	50980.7	10679.5	24242.3	15103.1
228	1.088	360.196	Unknown	[M+H]+		0.25	FALSE	null	null	null	null	null	null	999	FALSE	FALSE	FALSE		FALSE	FALSE	null	null	null	null	null	null	null	51.67	blank1-p	360.19589:2224 361.19924:17410 362.2026:3380		12182	400	1146	3316	6291.04	2231.03	8331.05	1533.78
229	1.93	360.312	w/o MS2:MG 17:1	[M+H]+		0.5	FALSE	6.51	360.311	C20H38O4	MG	NXAQGVNJNZDCNZ-UHFFFAOYSA-N	O=C(OCC(O)CO)CCCCCCCC=CCCCCCCC	530	TRUE	TRUE	FALSE		FALSE	FALSE	null	null	99.7	97.6	null	null	null	63.72	GPr84-2-p	360.31155:4907 361.3149:1059 362.31826:3233		4747	2267	40666	45557	3506.78	43111.9	1753.86	3458.58
230	2.369	360.348	Unknown	[M+H]+		0.5	TRUE	null	null	null	null	null	null	999	FALSE	FALSE	FALSE		FALSE	FALSE	null	null	null	null	null	null	null	69.29	GPr84-1-p	360.34955:3875 361.3529:1171 362.35626:768	132.10173:86 146.11726:179 150.11426:231 256.26306:70 257.00052:75 279.21762:209 298.31296:1109 299.31439:211 300.28586:113 345.31857:82 360.349:1296	2007	1608	25871	35348	1807.3	30609.9	282.407	6701.36
231	1.088	361.219	Unknown	[M+NH4]+	adduct linked to 206_[M+H]+	1	TRUE	null	null	null	null	null	null	999	FALSE	FALSE	FALSE		FALSE	FALSE	null	null	null	null	null	null	null	150.04	blank1-p	361.21866:14355 362.22201:3380 363.22537:1789	123.07981:68 250.17361:134 343.17462:184 361.21866:7113 361.28806:87 361.47852:60	84889	34567	12858	31279	59728	22068.2	35582.8	13025.5
232	1.672	362.331	w/o MS2:MG 17:0	[M+H]+	adduct linked to 260_[M+Na]+	1	TRUE	6.96	362.327	C20H40O4	MG	SVUQHVRAGMNPLW-UHFFFAOYSA-N	O=C(OCC(O)CO)CCCCCCCCCCCCCCCC	530	TRUE	TRUE	FALSE		FALSE	FALSE	null	null	62.5	96.9	null	null	null	11077.7	GPr84-2-p	362.33063:525075 363.33398:146391 364.33734:18734	102.09126:3511 102.24831:51 104.06786:159 107.08453:116 114.09098:106 115.09344:67 116.10603:160 117.1098:62 131.72304:52 132.10205:7799 132.14664:121 132.16396:59 132.93161:65 133.10576:397 144.10168:97 146.11816:6520 146.18391:82 146.31822:70 147.12123:785 148.09596:67 159.05298:98 160.12956:60 166.1044:93 176.12703:401 177.12961:73 190.14511:291 191.14871:125 194.13823:1060 210.21996:53 212.23…	3681437	3462345	3668902	3622527	3.57189e+06	3.64571e+06	154922	32792.3
233	1.021	363.199	Unknown	[M+H]+		0.25	FALSE	null	null	null	null	null	null	999	FALSE	FALSE	FALSE		FALSE	FALSE	null	null	null	null	null	null	null	55.02	blank1-p	363.19937:2629 364.20272:322 365.20608:1615		18560	5832	486	942	12196	713.787	8999.6	322.043
234	1.672	364.33	Unknown	[M+H]+		0.5	FALSE	null	null	null	null	null	null	999	FALSE	FALSE	FALSE		FALSE	FALSE	null	null	null	null	null	null	null	378.27	GPr84-2-p	364.32999:16948 365.33334:1426 366.3367:299		115635	100160	106906	85720	107897	96313.2	10942.3	14981
235	1.455	365.138	Unknown	[M+Na]+	adduct linked to 205_[M+H]+	0.75	FALSE	null	null	null	null	null	null	999	FALSE	FALSE	FALSE		FALSE	FALSE	null	null	null	null	null	null	null	71.86	blank1-p	365.13849:7973 366.14184:2127 367.1452:2633		55137	27764	171	17100	41450.6	8635.63	19356.1	11970.3
236	5.864	366.374	Unknown	[M+H]+		0.5	TRUE	null	null	null	null	null	null	999	FALSE	FALSE	FALSE		FALSE	FALSE	null	null	null	null	null	null	null	48.37	blank1-p	366.37375:2521 367.3771:408 368.38046:440	100.07584:278 111.11674:171 123.11845:54 350.98737:54	15599	14400	4900	7188	14999.7	6044.07	847.637	1617.72
237	3.391	367.094	Unknown	[M+H]+		0.5	TRUE	null	null	null	null	null	null	999	FALSE	FALSE	FALSE		FALSE	FALSE	null	null	null	null	null	null	null	5.88	GPr84-1-p	367.09372:8345 368.09707:292 369.10043:0	104.05824:197	91858	113753	154855	139159	102806	147007	15482.4	11098.2
238	4.931	367.094	Unknown	[M+H]+		0.5	TRUE	null	null	null	null	null	null	999	FALSE	FALSE	FALSE		FALSE	FALSE	null	null	null	null	null	null	null	4.11	GPr84-1-p	367.09409:6165 368.09744:532 369.1008:0	119.08585:102 137.1312:208 262.10437:68	64139	44599	67593	57058	54368.9	62325.5	13817.5	7449.07
239	1.897	367.095	Unknown	[M+H]+		0.25	TRUE	null	null	null	null	null	null	999	FALSE	FALSE	FALSE		FALSE	FALSE	null	null	null	null	null	null	null	7.33	blank2-p	367.09479:7117 368.09814:553 369.1015:0	331.23837:106	70309	57130	21779	20921	63719.6	21350.4	9318.87	606.731
240	8.032	367.095	Unknown	[M+H]+		0.25	TRUE	null	null	null	null	null	null	999	FALSE	FALSE	FALSE		FALSE	FALSE	null	null	null	null	null	null	null	3.22	GPr84-1-p	367.09515:5145 368.0985:416 369.10186:0	107.08842:52	64754	89886	30994	49255	77320.1	40124.6	17770.5	12912
241	4.55	367.095	Unknown	[M+H]+		0.25	TRUE	null	null	null	null	null	null	999	FALSE	FALSE	FALSE		FALSE	FALSE	null	null	null	null	null	null	null	5.42	GPr84-2-p	367.09521:7703 368.09856:350 369.10192:0	103.95403:89 105.07204:267 121.10085:218 201.16035:58 213.99384:66	91078	86085	75318	96841	88581.5	86079.5	3531.07	15218.5
242	1.515	367.096	Unknown	[M+H]+		0.5	TRUE	null	null	null	null	null	null	999	FALSE	FALSE	FALSE		FALSE	FALSE	null	null	null	null	null	null	null	4.96	blank2-p	367.09555:6241 368.0989:649 369.10226:0	119.08504:491 119.35925:50 120.98072:54 123.11499:82 125.13255:144 131.08565:51 144.17268:72 212.23851:163 245.08545:165 367.26022:61	36523	68827	134	198	52674.9	166.04	22842.5	44.8241
243	2.4	367.096	Unknown	[M+H]+		0.75	TRUE	null	null	null	null	null	null	999	FALSE	FALSE	FALSE		FALSE	FALSE	null	null	null	null	null	null	null	4.15	blank1-p	367.09494:6970 368.09829:414 369.10165:0	280.91962:51	132274	54842	34796	41704	93558.2	38250.1	54752.7	4884.95
244	3.123	367.337	ST 27:2;O	[M+H-H2O]+		0.5	TRUE	7.85	367.336	C27H44O	ST	AVSXSVCZWQODGV-UHFFFAOYSA-N	OC1CC2=CCC3C(CCC4(C)C(CCC34)C(C)CCC=C(C)C)C2(C)CC1	410	TRUE	TRUE	TRUE		FALSE	FALSE	null	null	100	97.5	45.2	75.9	100	91.91	GPr84-1-p	367.33713:4561 368.34048:1423 369.34384:0	102.12785:140 105.07095:54 107.08302:71 109.10149:103 111.11758:73 121.0994:52 122.24682:58 123.11784:97 125.13355:73 134.10706:68 147.11592:309 161.13309:800 162.1394:56 163.14767:92 175.147:91 199.14728:63 201.16656:59 203.18126:52 215.17841:66 229.19756:132 230.2021:115 243.21216:77 257.2312:61 367.33676:375	0	0	30017	38181	0	34099.1	0	5773.37
245	5.513	368.427	w/o MS2:RIKEN P-VS1 ID-2071 from Mouse_Macrophage_WT_N_F1DHA	[M+H]+		0.25	FALSE	7.89	368.422		Unknown			530	TRUE	TRUE	FALSE		FALSE	FALSE	null	null	90.2	99.4	null	null	null	45.18	GPr84-1-p	368.42694:2109 369.43029:711 370.43365:0		7848	2988	14141	12579	5418.32	13359.7	3436.71	1104.39
246	7.45	369.352	ST 27:1;O	[M+H-H2O]+		0.25	TRUE	9	369.352	C27H46O	ST	HVYWMOMLDIMFJA-UHFFFAOYSA-N	OC1CC2=CCC3C(CCC4(C)C(CCC34)C(C)CCCC(C)C)C2(C)CC1	410	TRUE	TRUE	TRUE		FALSE	FALSE	null	null	81.2	99.7	42.3	16.7	100	46.68	GPr84-2-p	369.35168:2637 370.35503:1293 371.35839:0	112.32844:75 121.09898:89 135.11752:66 147.11497:437 151.1467:154 153.10301:57 160.11777:60 161.13062:78 162.1357:73 163.14203:61 190.16312:110 220.04622:111 231.21465:70 259.23898:70 343.08276:100	159	0	10227	14784	79.6058	12505.5	112.58	3222.76
247	3.943	369.352	ST 27:1;O	[M+H-H2O]+	similar chromatogram in higher mz_762	0.5	TRUE	9	369.352	C27H46O	ST	HVYWMOMLDIMFJA-UHFFFAOYSA-N	OC1CC2=CCC3C(CCC4(C)C(CCC34)C(C)CCCC(C)C)C2(C)CC1	410	TRUE	TRUE	TRUE		FALSE	FALSE	null	null	100	97.1	65	74	100	1954.46	GPr84-2-p	369.35196:130461 370.35531:39095 371.35867:4639	105.03083:90 105.06956:1480 106.08563:593 107.08537:1788 107.44126:94 108.08875:146 109.10074:4561 110.1035:649 111.1165:815 112.11913:320 119.08489:1369 120.08857:424 121.10068:2541 122.10423:325 122.65836:50 123.11581:2238 124.1223:347 125.13184:137 127.14838:149 131.08553:167 133.10077:1167 134.10571:239 135.11649:4087 136.11838:573 137.13234:1176 138.13374:60 141.15179:66 145.09964:72 147.116…	0	0	980920	1148759	0	1.06484e+06	0	118680
248	1.167	370.282	Unknown	[M+H]+		0.5	FALSE	null	null	null	null	null	null	999	FALSE	FALSE	FALSE		FALSE	FALSE	null	null	null	null	null	null	null	67.22	blank1-p	370.28241:3845 371.28576:1444 372.28912:383		30862	17631	6800	22639	24246.6	14719.6	9356.21	11200.4
249	1.874	372.235	Unknown	[M+H]+		0.5	TRUE	null	null	null	null	null	null	999	FALSE	FALSE	FALSE		FALSE	FALSE	null	null	null	null	null	null	null	1750.66	GPr84-1-p	372.23132:67430 373.23467:17870 374.23803:1782	105.07036:80 106.07391:307 107.0479:80 122.10212:194 129.06937:809 129.0872:216 130.07538:250 131.07793:99 143.0844:92 147.08064:116 163.04552:142 165.06848:84 191.08493:98 193.101:76 195.07884:76 207.11598:355 208.08818:131 209.09491:162 210.10059:85 215.06969:194 243.11964:95 249.12294:88 257.12772:79 271.14459:122 299.8183:50 301.15442:92 302.30591:159 327.17447:363 328.20169:52 372.23395:2840…	541	358	401268	534695	449.462	467982	129.131	94346.8
250	3.813	372.347	w/o MS2:RIKEN P-VS1 ID-2140 from Mouse_Aorta_WT_N_Ctr	[M+H]+		1	TRUE	6.49	372.348		Unknown			530	TRUE	TRUE	FALSE		FALSE	FALSE	null	null	99.4	99.2	null	null	null	70.76	GPr84-1-p	372.3468:11456 373.35015:2443 374.35351:0	106.08543:1621 106.57637:59 311.29276:1676 312.29657:338 372.34912:70	37401	28929	126273	73773	33164.9	100023	5990.18	37122.7
251	2.258	374.246	Unknown	[M+H]+		0.25	FALSE	null	null	null	null	null	null	999	FALSE	FALSE	FALSE		FALSE	FALSE	null	null	null	null	null	null	null	44.33	GPr84-2-p	374.246:2057 375.24935:772 376.25271:584		0	0	8545	14475	0	11510.1	0	4192.87
252	2.712	374.363	Unknown	[M+H]+		1	TRUE	null	null	null	null	null	null	999	FALSE	FALSE	FALSE		FALSE	FALSE	null	null	null	null	null	null	null	1046.71	blank1-p	374.36594:50949 375.36929:12002 376.37265:4116	102.09193:743 146.11586:115 150.11066:208 268.29663:73 276.11902:103 296.33545:51 312.29117:51 312.32892:7486 312.42239:62 313.02216:63 313.33121:1757 313.3923:52 314.33502:110 356.35471:664 356.53207:58 357.36142:241 358.35764:142 374.32159:105 374.36554:12064 374.44089:187 374.52319:59	338388	355805	466920	592145	347096	529533	12315.8	88547.7
253	1.116	375.235	Unknown	[M+H]+		1	TRUE	null	null	null	null	null	null	999	FALSE	FALSE	FALSE		FALSE	FALSE	null	null	null	null	null	null	null	104.26	blank1-p	375.23453:8249 376.23788:1527 377.24124:1264	130.13118:127 375.20276:143 375.23877:3911	49870	21925	12257	21336	35897.5	16796.6	19759.6	6420.07
254	3.701	376.344	MG 18:0	[M+NH4]+	adduct linked to 226_[M+H]+; adduct linked to 257_[M+Na]+	1	TRUE	7.38	376.342	C21H42O4	MG	VBICKXHEKHSIBG-UHFFFAOYSA-N	O=C(OCC(O)CO)CCCCCCCCCCCCCCCCC	410	TRUE	TRUE	TRUE		FALSE	FALSE	null	null	97.4	98.5	26.2	75.7	100	63.55	blank1-p	376.34348:3230 377.34683:1098 378.35019:0	109.09957:199 110.1027:149 111.11673:144 112.04391:55 123.11452:376 341.30219:132	29578	29220	25928	25356	29398.8	25642	253.382	404.991
255	1.043	377.213	Unknown	[M+H]+		0.25	FALSE	null	null	null	null	null	null	999	FALSE	FALSE	FALSE		FALSE	FALSE	null	null	null	null	null	null	null	61.45	blank1-p	377.2128:3072 378.21615:682 379.21951:1048		18932	5203	214	2569	12067.5	1391.68	9707.93	1665.13
256	1.38	378.323	Unknown	[M+H]+		1	TRUE	null	null	null	null	null	null	999	FALSE	FALSE	FALSE		FALSE	FALSE	null	null	null	null	null	null	null	359.83	blank1-p	378.32578:11546 379.32913:3021 380.33249:466	100.0765:62 104.07422:66 107.0716:93 118.08726:259 130.08713:51 132.10507:143 133.10445:183 134.08263:65 146.11949:104 212.22197:145 242.248:128 272.26147:58 273.26425:170 274.27524:132 286.27841:1031 286.71664:58 287.27899:59 288.28754:62 290.27496:176 303.22211:53 316.29193:128 317.79416:64 330.30438:109 339.16144:64 378.32623:2075	66979	64944	101032	110851	65961.6	105941	1438.55	6942.93
257	3.696	381.299	Unknown	[M+Na]+	adduct linked to 254_[M+NH4]+	0.5	TRUE	null	null	null	null	null	null	999	FALSE	FALSE	FALSE		FALSE	FALSE	null	null	null	null	null	null	null	53.65	blank1-p	381.29932:2667 382.30267:1075 383.30603:0	203.09227:175	23578	19044	10479	10912	21311	10695.3	3206.31	306.423
258	2.19	383.332	Unknown	[M+H]+		0.5	FALSE	null	null	null	null	null	null	999	FALSE	FALSE	FALSE		FALSE	FALSE	null	null	null	null	null	null	null	79.48	GPr84-2-p	383.33194:4436 384.33529:1884 385.33865:555		0	0	26164	35760	0	30962.2	0	6785.08
259	1.2	384.297	Unknown	[M+H]+		0.25	FALSE	null	null	null	null	null	null	999	FALSE	FALSE	FALSE		FALSE	FALSE	null	null	null	null	null	null	null	82.68	blank1-p	384.29688:3578 385.30022:968 386.30358:705		25793	13046	7990	17785	19419.2	12887.3	9013.66	6926.53
260	1.672	384.308	w/o MS2:CAR 15:1	[M+Na]+	adduct linked to 232_[M+H]+	1	TRUE	5.3	384.311	C22H41NO4	CAR	ZERSBOACINXREU-UHFFFAOYSA-N	O=C([O-])CC(OC(=O)CCCCCCCC=CCCCCC)C[N+](C)(C)C	530	TRUE	TRUE	FALSE		FALSE	FALSE	null	null	77	98.5	null	null	null	613.79	blank1-p	384.30777:37074 385.31112:7985 386.31448:891	256.26044:55 340.82413:57 381.51575:52 382.49286:54 384.09204:109 384.30994:13344	212705	130324	154059	130329	171514	142194	58252.5	16780.2
261	4.954	384.385	w/o MS2:SPB 24:1;2O	[M+H]+		0.5	TRUE	7.58	384.384	C24H49NO2	Sph	KLRTVNNDDQXREP-UHFFFAOYSA-N	OCC(N)C(O)C=CCCCCCCCCCCCCCCCCCCC	530	TRUE	TRUE	FALSE		FALSE	FALSE	null	null	99.3	99.2	null	null	null	49.59	GPr84-2-p	384.38483:3534 385.38818:977 386.39154:407	156.17416:303 184.04611:148 184.20551:237 185.20917:655 199.16855:274 202.21393:103 212.23882:59 227.2003:162 231.23149:115 255.23466:185 367.36615:57 384.38846:107	0	159	16614	22439	79.7338	19526.7	112.761	4119.28
262	1.019	385.255	Unknown	[M+H]+		0.25	FALSE	null	null	null	null	null	null	999	FALSE	FALSE	FALSE		FALSE	FALSE	null	null	null	null	null	null	null	46.93	blank2-p	385.25525:2115 386.2586:979 387.26196:0		9941	10020	5159	4351	9980.66	4755	55.8338	571.837
263	1.391	387.195	Unknown	[M+H]+		1	FALSE	null	null	null	null	null	null	999	FALSE	FALSE	FALSE		FALSE	FALSE	null	null	null	null	null	null	null	155.33	blank1-p	387.19504:7734 388.19839:2036 389.20175:249		48120	44524	41207	39791	46321.9	40498.9	2542.61	1001.68
264	0.998	388.256	Unknown	[M+H]+		1	TRUE	null	null	null	null	null	null	999	FALSE	FALSE	FALSE		FALSE	FALSE	null	null	null	null	null	null	null	99.95	blank1-p	388.25665:5636 389.26:1035 390.26336:0	116.05253:78 133.08527:245 134.09077:149 137.04404:108 144.10318:54 210.18517:62 221.13998:168	37717	57884	40308	34561	47800.7	37434.3	14259.8	4063.45
265	1.875	388.316	Unknown	[M+H]+		0.5	FALSE	null	null	null	null	null	null	999	FALSE	FALSE	FALSE		FALSE	FALSE	null	null	null	null	null	null	null	49.46	blank2-p	388.31601:3076 389.31936:1158 390.32272:224		21798	27507	8206	11075	24652.3	9640.58	4037.1	2029.05
266	1.156	389.253	Unknown	[M+H]+	found in higher mz's MsMs_441	0.5	TRUE	null	null	null	null	null	null	999	FALSE	FALSE	FALSE		FALSE	FALSE	null	null	null	null	null	null	null	98.71	GPr84-2-p	389.25461:3309 390.25796:756 391.26132:0	149.02408:119 239.23698:104 389.25543:1412 389.72433:71	30877	12054	7805	19118	21465.5	13461.2	13309.4	7999.52
267	2.076	390.249	Unknown	[M+H]+		0.5	FALSE	null	null	null	null	null	null	999	FALSE	FALSE	FALSE		FALSE	FALSE	null	null	null	null	null	null	null	61.73	GPr84-2-p	390.24866:3209 391.25201:878 392.25537:277		193	159	17178	22086	175.955	19632.3	23.6812	3470.24
268	1.492	390.331	w/o MS2:Cer 12:2;2O/13:1	[M+H]+		0.5	FALSE	6.86	390.337	C25H45NO3	Cer_NS	UULRLESJYOSKBR-UHFFFAOYSA-N	O=C(NC(CO)C(O)C=CCCC=CCCC)CCCCCCCC=CCCC	530	TRUE	TRUE	FALSE		FALSE	FALSE	null	null	87.3	96.8	null	null	null	123.07	GPr84-2-p	390.33148:7183 391.33483:1630 392.33819:263		9407	7872	46318	53506	8639.31	49911.8	1085.81	5082.46
269	4.375	390.338	w/o MS2:Cer 12:2;2O/13:1	[M+H]+	similar chromatogram in higher mz_652; similar chromatogram in higher mz_272	1	TRUE	6.86	390.337	C25H45NO3	Cer_NS	UULRLESJYOSKBR-UHFFFAOYSA-N	O=C(NC(CO)C(O)C=CCCC=CCCC)CCCCCCCC=CCCC	530	TRUE	TRUE	FALSE		FALSE	FALSE	null	null	98.6	99.3	null	null	null	120.94	GPr84-2-p	390.33841:8250 391.34176:5442 392.34512:1073	119.08676:95 149.02316:2036 150.02359:58 168.03656:80 169.03371:85 256.26318:4665 257.22992:54 257.26733:723 258.26712:132	44225	31833	45379	52020	38029.1	48699.3	8762.08	4695.51
270	2.055	390.36	w/o MS2:MG 19:0	[M+H]+		1	TRUE	7.5	390.358	C22H44O4	MG	WWTTXMMZHOBTAM-UHFFFAOYSA-N	O=C(OCC(O)CO)CCCCCCCCCCCCCCCCCC	530	TRUE	TRUE	FALSE		FALSE	FALSE	null	null	66.1	96.7	null	null	null	1214.17	GPr84-2-p	390.35965:123133 391.363:32405 392.36636:4096	101.47775:57 102.09132:574 104.0712:318 106.08591:77 132.10158:1105 133.10661:132 146.06279:158 146.11742:986 148.07536:112 148.09634:73 149.02327:110 162.11127:141 166.10687:465 187.13031:59 193.12418:81 194.13786:160 214.12634:212 215.1292:54 230.15456:114 240.26894:744 240.98322:56 241.27017:146 266.28027:136 267.2843:139 268.29694:188 284.29385:5122 284.77628:66 285.29886:986 286.17151:57 286…	116883	106259	671913	789591	111571	730752	7511.84	83211.1
271	1.065	391.231	Unknown	[M+H]+		0.25	FALSE	null	null	null	null	null	null	999	FALSE	FALSE	FALSE		FALSE	FALSE	null	null	null	null	null	null	null	89.3	blank1-p	391.23138:3847 392.23473:993 393.23809:7926		24746	4123	476	4469	14434.2	2472.64	14582.8	2823.28
272	4.37	391.286	w/o MS2:Dioctyl phthalate (also known as the production of plastic)	[M+H]+		0.5	TRUE	7.431	391.284	C24H38O4	Others	MQIUGAXCHLFZKX-UHFFFAOYSA-N	CCCCCCCCOC(=O)C1=C(C=CC=C1)C(=O)OCCCCCCCC	530	TRUE	TRUE	FALSE		FALSE	FALSE	null	null	69.6	98.9	null	null	null	80.03	blank1-p	391.28592:12578 392.28927:3878 393.29263:665	106.03609:113 148.30145:59 149.02313:7052 149.06883:76 150.02597:726 167.03242:104 220.12914:93 256.26083:530 257.26605:843 258.26663:81	85654	18541	13537	29273	52097.5	21405.1	47455.9	11127
273	1.032	393.209	Unknown	[M+H]+		1	TRUE	null	null	null	null	null	null	999	FALSE	FALSE	FALSE		FALSE	FALSE	null	null	null	null	null	null	null	182.92	blank1-p	393.20935:17851 394.2127:4563 395.21606:443	262.13281:58 393.20801:9411 393.42438:64	91226	47836	15355	15574	69530.9	15464.6	30681.8	154.695
274	1.29	397.2	Unknown	[M+H-H2O]+	adduct linked to 293_[M+H]+; adduct linked to 303_[M+H]+	1	FALSE	null	null	null	null	null	null	999	FALSE	FALSE	FALSE		FALSE	FALSE	null	null	null	null	null	null	null	76.96	GPr84-1-p	397.19962:4273 398.20297:1172 399.20633:0		27213	20727	37085	34748	23970	35916.5	4586.52	1652.04
275	1.537	397.31	Unknown	[M+H]+	found in higher mz's MsMs_714; found in higher mz's MsMs_696; found in higher mz's MsMs_547	0.5	TRUE	null	null	null	null	null	null	999	FALSE	FALSE	FALSE		FALSE	FALSE	null	null	null	null	null	null	null	1262.69	GPr84-1-p	397.3121:58055 398.31545:15259 399.31881:2228	105.07077:231 107.08609:494 107.71593:68 108.09255:125 109.10197:810 110.10349:71 115.07547:67 119.08581:407 121.06333:53 121.1028:1100 122.10373:120 123.11688:217 125.09628:636 129.06934:254 132.08961:159 133.10159:691 134.10588:195 135.08076:111 135.11806:215 139.11156:125 143.08588:219 144.09093:71 145.10168:660 146.1058:81 147.11804:1548 148.12215:157 148.14426:132 149.13354:173 155.08499:80 …	148	142	554497	627906	144.925	591202	4.34763	51908.4
276	1.85	397.31	Unknown	[M+H]+		0.25	TRUE	null	null	null	null	null	null	999	FALSE	FALSE	FALSE		FALSE	FALSE	null	null	null	null	null	null	null	194.24	GPr84-1-p	397.31021:9796 398.31356:4769 399.31692:652	100.08632:82 105.07043:198 109.10132:269 115.07513:138 119.21633:70 123.11543:111 125.09677:170 135.11705:124 142.07729:54 147.11784:418 148.11935:136 149.13152:122 157.1033:80 159.11665:317 160.12201:151 161.13208:131 169.09932:131 171.11777:488 175.146:69 183.11687:218 189.16476:109 196.12419:94 213.16202:58 215.17549:65 228.18507:65 249.1877:107 251.17726:106 253.19638:2294 254.19812:519 269.1…	151	326	83905	114106	238.506	99005.5	124.363	21355.2
277	7.77	398.343	Unknown	[M+H]+		0.75	TRUE	null	null	null	null	null	null	999	FALSE	FALSE	FALSE		FALSE	FALSE	null	null	null	null	null	null	null	202.71	blank1-p	398.34348:14543 399.34683:3398 400.35019:664	116.05181:61 132.04446:61 144.09207:101 147.06288:92 226.19136:66 228.16005:172 238.25223:144 239.25374:66 244.17442:102 314.24835:204 316.2554:87 354.32254:125 355.57092:51 382.31476:638 383.31897:423 384.31656:71 385.31067:62 398.34494:5495 398.41809:81	86536	60368	18093	15983	73452.2	17037.8	18503.3	1492.03
278	2.471	398.364	w/o MS2:Cer 12:0;2O/12:0;O	[M+H]+	similar chromatogram in higher mz_596; similar chromatogram in higher mz_311; similar chromatogram in higher mz_545	0.5	FALSE	7.27	398.363	C24H49NO4	Cer_HDS	UYHGPDJDTHEOSA-UHFFFAOYSA-N	O=C(NC(CO)C(O)CCCCCCCCC)C(O)CCCCCCCCCC	530	TRUE	TRUE	FALSE		FALSE	FALSE	null	null	99	97.4	null	null	null	45.93	GPr84-2-p	398.36435:2716 399.3677:1122 400.37106:0		4750	1207	24991	28864	2978.93	26927.8	2505.34	2738.8
279	2.937	400.379	w/o MS2:RIKEN P-VS1 ID-2605 from Mouse_Brain_WT_N_F1AA	[M+H]+		1	TRUE	7.1	400.376		Unknown			530	TRUE	TRUE	FALSE		FALSE	FALSE	null	null	92.9	98.1	null	null	null	534.28	GPr84-2-p	400.37946:53997 401.38281:14748 402.38617:2000	102.09174:508 103.09554:60 106.0853:130 132.10265:100 146.11653:245 150.11125:116 151.10931:217 338.34079:5731 338.71387:75 338.80878:68 338.8663:50 338.9296:82 339.22876:76 339.34442:1721 340.3454:66 382.36453:236 383.36508:65 386.16922:61 400.37851:13258 400.45322:128 400.47833:87 400.76581:75 400.82538:72	72443	60747	320729	391443	66595.3	356086	8270.04	50002.1
280	1.463	401.204	Unknown	[M+H]+		0.75	TRUE	null	null	null	null	null	null	999	FALSE	FALSE	FALSE		FALSE	FALSE	null	null	null	null	null	null	null	428.08	blank1-p	401.20398:33540 402.20733:8896 403.21069:1383	147.00269:239 212.23489:97	212909	121349	1640	43320	167129	22480.4	64742.9	29472.2
281	3.667	402.399	Unknown	[M+H]+		1	TRUE	null	null	null	null	null	null	999	FALSE	FALSE	FALSE		FALSE	FALSE	null	null	null	null	null	null	null	744.88	blank1-p	402.39877:37433 403.40212:10579 404.40548:1391	102.08939:141 133.06369:83 150.11333:77 150.56709:67 165.04202:86 256.24097:80 340.35941:4781 341.36237:1353 341.98047:66 342.36612:58 384.38449:537 402.35529:257 402.39691:12246 402.47348:177 402.60886:88 402.71558:51	265043	284875	305762	369907	274959	337834	14023.2	45357.7
282	2.009	404.34	w/o MS2:DG 11:0_8:0	[M+H]+		0.5	FALSE	6.77	404.337	C22H42O5	DG	OUQKRXHMIZJFJU-UHFFFAOYSA-N	O=C(OCC(OC(=O)CCCCCCC)CO)CCCCCCCCCC	530	TRUE	TRUE	FALSE		FALSE	FALSE	null	null	94.8	97.5	null	null	null	113.94	GPr84-2-p	404.34027:5938 405.34362:1309 406.34698:252		6956	4111	54381	65070	5533.54	59725.2	2012.2	7558.27
283	1.088	405.245	Unknown	[M+H]+		0.25	FALSE	null	null	null	null	null	null	999	FALSE	FALSE	FALSE		FALSE	FALSE	null	null	null	null	null	null	null	99.67	blank1-p	405.24472:4690 406.24807:1353 407.25143:846		27137	5145	346	5863	16140.9	3104.42	15550.2	3900.72
284	1.627	406.353	Unknown	[M+H]+	adduct linked to 300_[M+Na]+	1	TRUE	null	null	null	null	null	null	999	FALSE	FALSE	FALSE		FALSE	FALSE	null	null	null	null	null	null	null	5853.97	blank1-p	406.35324:303263 407.35659:89315 408.35995:13425	102.09016:196 114.09002:406 132.10124:2636 132.98296:98 146.11745:2249 147.11833:220 176.12791:620 177.13069:120 190.14307:598 190.59641:56 212.23517:658 213.23648:91 214.24806:89 238.16338:193 238.25354:1093 239.16789:74 239.25816:270 256.26343:4513 256.84586:91 257.00952:94 257.26532:981 257.5239:67 258.26965:193 274.27261:185 275.27487:61 299.72665:125 299.97116:77 300.28937:46823 300.68857:10…	1618378	1371953	1421289	1238318	1.49517e+06	1.3298e+06	174249	129380
285	3.054	408.311	w/o MS2:CAR 17:3	[M+H]+		0.5	TRUE	5.32	408.311	C24H41NO4	CAR	ZELKYVPAKIMYJO-UHFFFAOYSA-N	O=C([O-])CC(OC(=O)CCCCCCC=CCC=CCC=CCC)C[N+](C)(C)C	530	TRUE	TRUE	FALSE		FALSE	FALSE	null	null	99.9	99.4	null	null	null	481.12	blank2-p	408.31113:26207 409.31448:5438 410.31784:820	108.04224:252 109.04803:206 122.05996:69 123.06606:56 136.07379:353 137.07898:51 150.09038:382 151.0977:190 164.10205:138 178.12172:143 192.13698:77 206.15181:287 221.17543:215 234.18248:88 236.16505:197 250.17879:1286 251.18338:244	119593	222138	22611	31083	170865	26847.1	72510.9	5990.19
286	2.875	408.313	w/o MS2:CAR 17:3	[M+H]+		0.5	TRUE	5.32	408.311	C24H41NO4	CAR	ZELKYVPAKIMYJO-UHFFFAOYSA-N	O=C([O-])CC(OC(=O)CCCCCCC=CCC=CCC=CCC)C[N+](C)(C)C	530	TRUE	TRUE	FALSE		FALSE	FALSE	null	null	69.1	99.3	null	null	null	623.4	blank2-p	408.31323:34581 409.31658:9061 410.31994:1388	108.04155:427 122.05534:292 123.06506:72 136.07353:254 137.07939:133 150.08752:52 151.09296:75 164.1046:564 165.11049:89 167.10304:60 178.11919:338 192.13611:130 206.14989:335 221.17526:96 222.17468:63 248.15973:55 249.16699:107 250.17728:1485 250.57231:53 251.17574:252 252.18271:69 266.17331:232 267.17404:148 278.21432:162 408.31473:63	157695	303703	24499	28305	230699	26402.1	103243	2691.16
287	2.391	410.376	Unknown	[M+H]+		0.25	TRUE	null	null	null	null	null	null	999	FALSE	FALSE	FALSE		FALSE	FALSE	null	null	null	null	null	null	null	127.89	blank2-p	410.37622:6011 411.37957:1877 412.38293:645	154.12352:162	54710	56453	8183	28350	55581.5	18266.2	1232.31	14260.3
288	2.195	410.378	Unknown	[M+H-H2O]+	adduct linked to 301_[M+H]+	1	TRUE	null	null	null	null	null	null	999	FALSE	FALSE	FALSE		FALSE	FALSE	null	null	null	null	null	null	null	319.14	blank1-p	410.3779:18847 411.38125:4793 412.38461:13384	102.09264:103 103.05902:67 121.10365:246 164.10353:124 238.25851:67	142719	150650	80797	89614	146684	85205.3	5608.14	6234.45
289	2.644	412.392	Unknown	[M+H]+	similar chromatogram in higher mz_296	1	TRUE	null	null	null	null	null	null	999	FALSE	FALSE	FALSE		FALSE	FALSE	null	null	null	null	null	null	null	414.9	blank1-p	412.39203:28058 413.39538:7839 414.39874:876	146.03476:82 175.04259:243	189496	192395	63982	75405	190946	69693.4	2050.1	8077.78
290	2.201	412.393	Unknown	[M+H]+		1	TRUE	null	null	null	null	null	null	999	FALSE	FALSE	FALSE		FALSE	FALSE	null	null	null	null	null	null	null	280.87	blank1-p	412.39355:12498 413.3969:2984 414.40026:467	107.96667:147 179.23112:61 412.39243:51	117288	126811	129199	131182	122050	130191	6733.61	1402.14
291	6.111	412.418	w/o MS2:SPB 26:1;2O	[M+H]+	similar chromatogram in higher mz_330	0.5	TRUE	8.59	412.415	C26H53NO2	Sph	REWBWPNJZKFRFZ-UHFFFAOYSA-N	OCC(N)C(O)C=CCCCCCCCCCCCCCCCCCCCCC	530	TRUE	TRUE	FALSE		FALSE	FALSE	null	null	95.2	99.3	null	null	null	522.1	GPr84-2-p	412.41803:28323 413.42138:9178 414.42474:1523	109.09982:139 184.20561:258 202.21478:56 212.23589:7530 212.29353:53 212.31418:50 213.23926:1245 227.19899:4425 228.202:782 229.19992:100 230.24658:2436 231.24847:177 255.23457:230 256.23407:162 368.37854:52 369.38525:67 412.41315:757	2563	1588	122410	171912	2075.62	147161	689.324	35003.5
292	1.919	414.321	Unknown	[M+H]+		0.5	FALSE	null	null	null	null	null	null	999	FALSE	FALSE	FALSE		FALSE	FALSE	null	null	null	null	null	null	null	49.26	GPr84-2-p	414.32132:2871 415.32467:687 416.32803:0		14984	14364	17579	22979	14674.4	20279.2	438.574	3818.53
293	1.296	415.213	RIKEN P-VS1 ID-2808 from Mouse_Macrophage_WT_N_F1AA	[M+H]+	adduct linked to 274_[M+H-H2O]+	1	TRUE	4.04	415.212		Unknown			430	TRUE	TRUE	TRUE		FALSE	FALSE	null	null	82.9	99.2	82.3	74.9	50	8768.38	blank2-p	415.21213:287984 416.21548:81445 417.21884:12927	101.05663:125 103.03534:192 104.05946:71 105.0676:170 107.0844:1586 108.08791:124 111.04092:664 115.03659:143 117.06773:534 118.52689:58 118.9509:125 119.00335:73 119.06854:51 119.08403:142553 119.3952:83 119.41734:104 119.44511:58 119.47675:103 119.4877:128 119.51105:73 119.54718:64 119.58054:78 119.61459:99 119.63729:63 119.65025:126 119.68865:68 119.72005:80 119.73532:56 119.78129:77 119.80026…	3503022	2399478	4302341	4192797	2.95125e+06	4247569	780324	77459.3
294	2.324	416.354	w/o MS2:Cer 12:0;2O/15:4	[M+H]+		1	TRUE	6.82	416.352	C27H47NO3	Cer_NDS	DKZVFWSFJJIZHB-UHFFFAOYSA-N	O=C(NC(CO)C(O)CCCCCCCCC)CC=CCC=CCC=CCC=CCC	530	TRUE	TRUE	FALSE		FALSE	FALSE	null	null	99.2	97.7	null	null	null	498.31	blank2-p	416.35355:52424 417.3569:10425 418.36026:1589	116.05142:91 126.12759:257 399.30774:217	282480	629463	83717	90320	455972	87018.4	245354	4668.56
295	3.793	416.376	w/o MS2:RIKEN P-VS1 ID-2831 from Mouse_AdrenalGlands_WT_N_Ctr	[M+H]+		0.75	TRUE	7.56	416.374		Unknown			530	TRUE	TRUE	FALSE		FALSE	FALSE	null	null	98.2	98.4	null	null	null	73.67	GPr84-1-p	416.37552:5182 417.37887:1383 418.38223:249	119.08424:61 123.08092:108 132.10248:1556 132.47458:72 150.11299:339 256.2655:152 311.29599:332 312.30185:122 312.60916:61 354.33881:393 416.37622:101	15685	11791	45566	41515	13738.2	43540.4	2753.36	2864.68
296	2.656	418.393	w/o MS2:MG 21:0	[M+H]+		1	TRUE	7.81	418.389	C24H48O4	MG	SMUXPRLRWPVDDT-UHFFFAOYSA-N	O=C(OCC(O)CO)CCCCCCCCCCCCCCCCCCCC	530	TRUE	TRUE	FALSE		FALSE	FALSE	null	null	64.2	97	null	null	null	347.29	GPr84-2-p	418.39343:26238 419.39678:8203 420.40014:1418	132.10156:204 146.11673:278 148.12614:83 166.10631:115 268.30136:92 294.31482:109 312.32913:533 314.32846:154 326.3399:85 327.3446:64 331.34106:50 356.35501:3550 357.35678:735 357.7464:73 357.83762:53 358.362:130 401.38608:62 401.93246:71 418.39182:10378 418.49442:122 418.55093:85 418.60056:56 418.67191:53	72333	71035	137954	179305	71683.9	158630	917.35	29239.3
297	1.111	419.261	Unknown	[M+H]+		0.25	FALSE	null	null	null	null	null	null	999	FALSE	FALSE	FALSE		FALSE	FALSE	null	null	null	null	null	null	null	74.85	blank1-p	419.26108:3493 420.26443:1016 421.26779:623		21534	4835	431	7944	13184.7	4187.74	11808.2	5312.76
298	1.369	422.351	Unknown	[M+H]+		1	FALSE	null	null	null	null	null	null	999	FALSE	FALSE	FALSE		FALSE	FALSE	null	null	null	null	null	null	null	91.87	GPr84-2-p	422.35062:4814 423.35397:1322 424.35733:498		23079	19457	24625	26169	21267.6	25397.4	2561.16	1091.71
299	8.532	426.468	Unknown	[M+H]+		1	TRUE	null	null	null	null	null	null	999	FALSE	FALSE	FALSE		FALSE	FALSE	null	null	null	null	null	null	null	130.49	blank1-p	426.46796:9869 427.47131:3434 428.47467:705	102.06361:174 125.09381:114 212.23608:269 213.23782:98 228.23048:154 230.24788:3256 230.58878:78 230.90424:88 231.25331:368 232.25143:159 426.46683:802	60163	46392	20031	21866	53277.6	20948.7	9737.55	1297.75
300	1.627	428.338	Unknown	[M+Na]+	adduct linked to 284_[M+H]+; similar chromatogram in higher mz_349	1	TRUE	null	null	null	null	null	null	999	FALSE	FALSE	FALSE		FALSE	FALSE	null	null	null	null	null	null	null	424.54	blank1-p	428.33798:26432 429.34133:6977 430.34469:865	373.31241:50 428.33838:11682 428.43451:136	155334	91409	124274	106254	123372	115264	45201.8	12741.6
301	2.189	428.385	Unknown	[M+H]+	adduct linked to 288_[M+H-H2O]+	0.5	TRUE	null	null	null	null	null	null	999	FALSE	FALSE	FALSE		FALSE	FALSE	null	null	null	null	null	null	null	198.32	blank1-p	428.38602:8613 429.38937:3205 430.39273:544	119.08418:80 130.06604:190 253.25003:104	77081	78447	5269	6142	77763.9	5705.4	965.438	617.445
302	1.02	429.283	Unknown	[M+H]+		0.25	FALSE	null	null	null	null	null	null	999	FALSE	FALSE	FALSE		FALSE	FALSE	null	null	null	null	null	null	null	42.71	blank1-p	429.2829:2034 430.28625:656 431.28961:271		9015	7664	3203	3381	8339.84	3291.63	955.317	125.837
303	1.284	432.242	RIKEN P-VS1 ID-3065 from Mouse_Macrophage_WT_N_F1AA	[M+H]+	adduct linked to 274_[M+H-H2O]+; adduct linked to 308_[M+Na]+	1	TRUE	4.05	432.239		Unknown			430	TRUE	TRUE	TRUE		FALSE	FALSE	null	null	84.8	99.1	81.8	80	61.1	6126.44	GPr84-2-p	432.24057:371727 433.24392:99210 434.24728:17488	100.04681:264 101.0604:330 103.03972:1054 103.05408:279 103.31468:60 104.06279:117 105.06892:248 107.08569:5017 107.37471:61 108.08916:1281 111.03078:55 111.04449:3883 111.30264:50 112.04845:213 114.0683:70 117.05487:534 119.05806:264 119.08644:130322 119.40471:92 119.42191:67 119.4461:51 119.47342:86 119.49588:69 119.53022:133 119.55047:84 119.57632:105 119.61927:109 119.64806:59 119.67986:58 11…	2056702	1108552	3014960	2777889	1.58263e+06	2.89642e+06	670443	167635
304	0.998	432.277	Unknown	[M+H]+	similar chromatogram in higher mz_425; similar chromatogram in higher mz_479; similar chromatogram in higher mz_524; similar chromatogram in higher mz_571	1	TRUE	null	null	null	null	null	null	999	FALSE	FALSE	FALSE		FALSE	FALSE	null	null	null	null	null	null	null	94.23	blank1-p	432.28284:5125 433.28619:1807 434.28955:383	120.99425:73 131.07449:51 133.08643:734 135.08929:76 203.11418:163 318.25146:76 416.19437:113	30952	38112	31280	28412	34532.2	29845.9	5063.05	2028.2
305	19.521	433.004	Unknown	[M+H]+		1	TRUE	null	null	null	null	null	null	999	FALSE	FALSE	FALSE		FALSE	FALSE	null	null	null	null	null	null	null	51.28	blank1-p	433.00568:2410 434.00903:446 435.01239:213	104.99135:1684 106.56575:53 186.99489:472 187.1053:63	19122	19238	21242	20952	19179.9	21097.3	82.0161	205.035
306	1.245	434.313	w/o MS2:RIKEN P-VS1 ID-3120 from Mouse_Aorta_WT_N_Ctr	[M+H]+		0.5	FALSE	6.42	434.311		Unknown			530	TRUE	TRUE	FALSE		FALSE	FALSE	null	null	98.9	97	null	null	null	51.32	GPr84-1-p	434.31256:2382 435.31591:740 436.31927:0		7597	6386	15184	14891	6991.76	15037.4	856.021	207.176
307	2.003	434.384	Unknown	[M+H]+	similar chromatogram in higher mz_668	1	TRUE	null	null	null	null	null	null	999	FALSE	FALSE	FALSE		FALSE	FALSE	null	null	null	null	null	null	null	173.45	blank2-p	434.38635:2251 435.3897:618 436.39306:0	223.09451:79 240.26912:85 328.32175:240 342.33197:100 434.38773:804	18759	15981	90235	109955	17369.9	100095	1964.01	13944.1
308	1.306	437.196	Unknown	[M+Na]+	adduct linked to 303_[M+H]+; found in higher mz's MsMs_708	1	TRUE	null	null	null	null	null	null	999	FALSE	FALSE	FALSE		FALSE	FALSE	null	null	null	null	null	null	null	1268.71	blank1-p	437.19263:63762 438.19598:16844 439.19934:2692	169.04869:93 303.12045:491 304.12466:197 324.0491:67 408.1795:56 435.93335:64 437.19324:19266 437.30096:190 437.43881:73 437.46729:140	610764	471764	685285	658694	541264	671989	98288.5	18802.9
309	1.028	437.236	Unknown	[M+H]+	similar chromatogram in higher mz_335	0.75	TRUE	null	null	null	null	null	null	999	FALSE	FALSE	FALSE		FALSE	FALSE	null	null	null	null	null	null	null	170.01	blank1-p	437.23553:14687 438.23888:4067 439.24224:655	152.06657:80 223.5943:77 239.14441:62 437.10919:68 437.2309:7975 437.33728:60 437.6434:56 437.66052:52	75965	33793	11869	10528	54879.1	11198.6	29819.6	947.916
310	7.245	440.449	w/o MS2:SPB 28:1;2O	[M+H]+		0.5	TRUE	9	440.446	C28H57NO2	Sph	XJOAMIBBEINRKX-UHFFFAOYSA-N	OCC(N)C(O)C=CCCCCCCCCCCCCCCCCCCCCCCC	530	TRUE	TRUE	FALSE		FALSE	FALSE	null	null	95	99.7	null	null	null	311.22	GPr84-2-p	440.4494:14664 441.45275:4713 442.45611:638	124.12113:103 191.17979:62 202.21605:161 212.23857:3813 212.80647:52 213.24037:955 227.20215:222 230.2489:818 231.25531:225 240.269:1297 241.27174:421 255.16852:78 255.23235:1590 256.23795:534 258.28082:585 259.28424:228 440.44666:1467	879	902	79607	96242	890.897	87924.5	16.1337	11762.9
311	2.475	442.368	w/o MS2:Cer 12:1;2O/17:4	[M+H]+		0.75	TRUE	6.97	442.368	C29H49NO3	Cer_NS	MJZZTRKAMZIQEW-UHFFFAOYSA-N	O=C(NC(CO)C(O)C=CCCCCCCC)CCCC=CCC=CCC=CCC=CCC	530	TRUE	TRUE	FALSE		FALSE	FALSE	null	null	100	97.7	null	null	null	81.09	blank2-p	442.36786:5104 443.37121:917 444.37457:694	282.01816:69 300.29181:90 318.32596:81 442.39047:55	42129	66155	17647	26343	54142.2	21994.9	16989.1	6148.72
312	2.914	444.379	w/o MS2:Cer 12:0;2O/17:4	[M+H]+		1	TRUE	7.25	444.384	C29H51NO3	Cer_NDS	PCYYOYWTCLXXHA-UHFFFAOYSA-N	O=C(NC(CO)C(O)CCCCCCCCC)CCCC=CCC=CCC=CCC=CCC	530	TRUE	TRUE	FALSE		FALSE	FALSE	null	null	89	97.9	null	null	null	3214.54	blank2-p	444.37878:282502 445.38213:82113 446.38549:11614	133.06299:120 338.33755:107 444.40793:554	1550374	2466715	738090	708516	2.00854e+06	723303	647951	20912
313	3.049	444.38	w/o MS2:Cer 12:0;2O/17:4	[M+H]+		1	TRUE	7.25	444.384	C29H51NO3	Cer_NDS	PCYYOYWTCLXXHA-UHFFFAOYSA-N	O=C(NC(CO)C(O)CCCCCCCCC)CCCC=CCC=CCC=CCC=CCC	530	TRUE	TRUE	FALSE		FALSE	FALSE	null	null	93	98	null	null	null	2825.83	blank2-p	444.37979:261555 445.38314:66411 446.3865:10114	138.09041:246 351.88077:142	1965392	2804068	727461	811075	2.38473e+06	769268	593034	59123.9
314	1.537	445.193	Unknown	[M+H]+		0.5	TRUE	null	null	null	null	null	null	999	FALSE	FALSE	FALSE		FALSE	FALSE	null	null	null	null	null	null	null	76.48	GPr84-1-p	445.1926:4115 446.19595:1000 447.19931:0	103.07475:148 109.0289:200 121.08624:420 251.16454:57 261.14435:157	0	218	35994	36742	109.2	36368	154.432	529.3
315	1.403	445.252	Unknown	[M+H]+		1	TRUE	null	null	null	null	null	null	999	FALSE	FALSE	FALSE		FALSE	FALSE	null	null	null	null	null	null	null	628.99	blank1-p	445.2507:28787 446.25405:6677 447.25741:907	101.07832:93 103.08758:333 247.24937:97 278.16211:63 324.85718:75 365.13943:262	166387	209656	166080	165359	188021	165720	30595.7	509.714
316	3.6	446.423	w/o MS2:MG 23:0	[M+H]+		1	TRUE	8.51	446.42	C26H52O4	MG	HYIHEZBBFGCELE-UHFFFAOYSA-N	O=C(OCC(O)CO)CCCCCCCCCCCCCCCCCCCCCC	530	TRUE	TRUE	FALSE		FALSE	FALSE	null	null	97.5	97.3	null	null	null	173.86	GPr84-2-p	446.42264:9800 447.42599:2569 448.42935:498	105.03209:129 132.10428:66 219.02113:117 299.27524:59 340.35837:257 341.36337:115 384.38623:446 385.39206:104 446.34811:52 446.4252:4452	50640	52297	67290	80836	51468.8	74063.3	1171.76	9578.66
317	1.998	448.364	Unknown	[M+H]+	similar chromatogram in higher mz_322	0.5	FALSE	null	null	null	null	null	null	999	FALSE	FALSE	FALSE		FALSE	FALSE	null	null	null	null	null	null	null	52.52	GPr84-2-p	448.36386:2590 449.36721:668 450.37057:0		1688	867	21836	25389	1277.56	23612.7	580.184	2512.5
318	4.359	449.338	Unknown	[M+H]+		0.5	TRUE	null	null	null	null	null	null	999	FALSE	FALSE	FALSE		FALSE	FALSE	null	null	null	null	null	null	null	57.42	blank1-p	449.33807:4840 450.34142:1269 451.34478:316	124.08767:245	35292	7185	7202	16925	21238.7	12063.8	19874.6	6875.02
319	1.605	450.38	Unknown	[M+H]+	adduct linked to 331_[M+Na]+	1	TRUE	null	null	null	null	null	null	999	FALSE	FALSE	FALSE		FALSE	FALSE	null	null	null	null	null	null	null	1806.31	blank1-p	450.38034:104718 451.38369:25543 452.38705:4540	114.08995:549 132.10112:440 146.11716:188 147.11949:82 174.10831:170 176.12869:366 189.07716:60 190.14363:217 212.23805:139 220.15514:149 221.15617:149 238.24916:187 239.25844:71 241.26781:54 256.26242:631 257.2655:134 282.1926:64 283.19571:50 288.96646:58 298.4364:50 300.28964:6435 300.35339:65 300.38449:64 301.14584:51 301.29272:1332 302.29831:124 303.29648:55 332.92679:84 344.31564:11228 344.3…	550500	412884	423773	321808	481692	372791	97309	72099.9
320	1.684	452.276	w/o MS2:LPC 13:1	[M+H]+		0.5	FALSE	4.14	452.277	C21H42NO7P	LPC	BISVTMBUSOMFAH-UHFFFAOYSA-N	O=C(OCC(O)COP(=O)([O-])OCC[N+](C)(C)C)CCCCCCCC=CCCC	530	TRUE	TRUE	FALSE		FALSE	FALSE	null	null	99.7	99.3	null	null	null	104.31	GPr84-2-p	452.27637:5426 453.27972:1172 454.28308:0		0	0	34579	41713	0	38146	0	5045.17
321	1.29	453.169	Unknown	[M+H]+		1	FALSE	null	null	null	null	null	null	999	FALSE	FALSE	FALSE		FALSE	FALSE	null	null	null	null	null	null	null	160.62	GPr84-1-p	453.16928:10128 454.17263:2442 455.17599:718		74860	48282	86735	74838	61570.9	80786.2	18793.2	8412.31
322	1.987	454.293	LPE 16:0	[M+H]+	adduct linked to 337_[M+Na]+	0.5	TRUE	6.33	454.293	C21H44NO7P	LPE	YVYMBNSKXOXSKW-UHFFFAOYSA-N	O=C(OCC(O)COP(=O)(O)OCCN)CCCCCCCCCCCCCCC	410	TRUE	TRUE	TRUE	LPE 16:0	FALSE	FALSE	null	null	100	97.9	47.5	73.9	100	605.49	GPr84-1-p	454.29276:29643 455.29611:10397 456.29947:1632	123.11905:73 155.00694:172 155.08736:55 173.02171:87 221.23082:165 237.22563:184 282.2814:488 311.1329:210 312.8595:69 313.27692:3944 313.55646:82 314.00366:69 314.28098:668 314.32101:52 393.22925:68 396.25885:132	2250	8328	221716	207248	5289.26	214482	4297.8	10230.4
323	1.459	455.257	Unknown	[M+H]+		0.5	FALSE	null	null	null	null	null	null	999	FALSE	FALSE	FALSE		FALSE	FALSE	null	null	null	null	null	null	null	59.58	blank1-p	455.25653:2536 456.25988:1373 457.26324:409		21094	16250	16921	19156	18672	18038.5	3425.08	1580.41
324	7.256	456.444	Unknown	[M+H]+	similar chromatogram in higher mz_470	0.5	TRUE	null	null	null	null	null	null	999	FALSE	FALSE	FALSE		FALSE	FALSE	null	null	null	null	null	null	null	107.29	GPr84-1-p	456.4437:7447 457.44705:2469 458.45041:487	102.09278:127 171.13733:88 200.20404:2209 201.20674:454 218.20966:104 283.26578:686 284.26898:364 456.45084:1074	15238	12900	43053	55547	14068.9	49300.1	1652.75	8834.23
325	1.897	458.35	w/o MS2:RIKEN P-VS1 ID-3577 from Mouse_Aorta_WT_N_Ctr	[M+H]+	adduct linked to 346_[M+CH3OH+H]+	1	TRUE	5.77	458.345		Unknown			530	TRUE	TRUE	FALSE		FALSE	FALSE	null	null	93.1	98.3	null	null	null	71.98	blank1-p	458.349:4565 459.35235:741 460.35571:256	121.06402:567 150.09612:92 165.089:365 209.11415:331 213.1107:53 247.20399:125 290.25107:103 291.23007:318 315.17853:278	37672	23512	34999	46187	30592	40592.9	10012.5	7910.6
326	2.594	462.418	Unknown	[M+H]+	similar chromatogram in higher mz_342; similar chromatogram in higher mz_756	0.5	TRUE	null	null	null	null	null	null	999	FALSE	FALSE	FALSE		FALSE	FALSE	null	null	null	null	null	null	null	155.6	GPr84-1-p	462.41455:7268 463.4179:2136 464.42126:491	132.10268:96 133.10049:96 154.09489:132 178.16388:77 356.35522:389 357.12427:83 357.35913:163 357.63535:54 370.37274:109 400.38058:143 401.28201:69 401.37994:156 462.41815:1811	12605	10985	44223	52721	11794.6	48472	1145.45	6008.55
327	3.763	468.294	Unknown	[M+H]+		0.5	TRUE	null	null	null	null	null	null	999	FALSE	FALSE	FALSE		FALSE	FALSE	null	null	null	null	null	null	null	52.24	GPr84-1-p	468.30136:2986 469.30471:645 470.30807:320	104.06241:274 107.08566:125 159.00015:102 185.04138:52 212.24498:115 231.11165:87	0	0	22056	27839	0	24947.4	0	4089.21
328	2.053	468.389	w/o MS2:Cer 12:1;2O/19:5	[M+H]+		0.25	FALSE	7.33	468.384	C31H51NO3	Cer_NS	OFSBMBOLKXPXSU-UHFFFAOYSA-N	O=C(NC(CO)C(O)C=CCCCCCCC)CCC=CCC=CCC=CCC=CCC=CCC	530	TRUE	TRUE	FALSE		FALSE	FALSE	null	null	87.5	96.9	null	null	null	18.25	GPr84-1-p	468.38876:2198 469.39211:1000 470.39547:0		11399	4282	16229	8522	7840.31	12375.6	5032.08	5450.08
329	8.313	468.482	w/o MS2:SPB 30:1;2O	[M+H]+	similar chromatogram in higher mz_786	0.5	TRUE	9.93	468.478	C30H61NO2	Sph	QPQZKBUBOQRZIB-UHFFFAOYSA-N	OCC(N)C(O)C=CCCCCCCCCCCCCCCCCCCCCCCCCC	530	TRUE	TRUE	FALSE		FALSE	FALSE	null	null	89.2	99.7	null	null	null	206.56	GPr84-2-p	468.4823:10110 469.48565:3264 470.48901:657	125.09601:57 212.23808:3383 213.24033:393 227.16997:58 230.24962:851 231.25072:170 232.25565:76 240.27196:174 255.23639:157 258.27094:75 268.30197:438 283.2417:160 283.26489:1280 283.52441:113 284.26724:363 285.27106:102 286.31284:98 317.21561:163 468.4787:83	5526	4042	65569	62959	4784.17	64264.2	1049.32	1845.25
330	6.1	470.471	Unknown	[M+H]+		0.5	TRUE	null	null	null	null	null	null	999	FALSE	FALSE	FALSE		FALSE	FALSE	null	null	null	null	null	null	null	64.27	GPr84-1-p	470.46771:2478 471.47106:759 472.47442:525	114.09465:100 300.2915:237 436.3912:101	3001	2715	16742	23301	2858.02	20021.6	202.639	4638.43
331	1.604	472.366	Unknown	[M+Na]+	adduct linked to 319_[M+H]+; similar chromatogram in higher mz_414	1	FALSE	null	null	null	null	null	null	999	FALSE	FALSE	FALSE		FALSE	FALSE	null	null	null	null	null	null	null	244.32	GPr84-1-p	472.366:13986 473.36935:4274 474.37271:997		63897	36817	77581	56168	50357	66874.1	19148.3	15141.4
332	4.032	472.411	w/o MS2:Cer 12:0;2O/19:4	[M+H]+		0.5	TRUE	7.98	472.415	C31H55NO3	Cer_NDS	GJZPWSIVUQFJKK-UHFFFAOYSA-N	O=C(NC(CO)C(O)CCCCCCCCC)CCCCCC=CCC=CCC=CCC=CCC	530	TRUE	TRUE	FALSE		FALSE	FALSE	null	null	94.1	98.2	null	null	null	273.21	blank2-p	472.41141:20078 473.41476:5364 474.41812:1052	107.04877:109 135.11571:189 314.90433:116	71247	156091	5403	6966	113669	6184.38	59993.8	1105.39
333	3.813	472.415	w/o MS2:Cer 12:0;2O/19:4	[M+H]+		1	TRUE	7.98	472.415	C31H55NO3	Cer_NDS	GJZPWSIVUQFJKK-UHFFFAOYSA-N	O=C(NC(CO)C(O)CCCCCCCCC)CCCCCC=CCC=CCC=CCC=CCC	530	TRUE	TRUE	FALSE		FALSE	FALSE	null	null	100	98	null	null	null	117.61	blank2-p	472.41473:13223 473.41808:3222 474.42144:639	195.09508:101 208.99615:261 472.46646:52	50484	100776	14496	16263	75629.9	15379.3	35562	1249.47
334	1.307	473.266	Unknown	[M+H]+		1	TRUE	null	null	null	null	null	null	999	FALSE	FALSE	FALSE		FALSE	FALSE	null	null	null	null	null	null	null	11503.1	blank1-p	473.26624:567144 474.26959:226496 475.27295:40939	107.08505:110 111.0441:83 119.08472:731 119.77692:72 120.08868:62 134.09386:70 135.07898:309 153.50728:118 176.13036:197 473.36111:90	6426726	5713869	4540758	6797197	6.0703e+06	5.66898e+06	504066	1.59554e+06
335	1.02	473.309	Unknown	[M+H]+		0.25	FALSE	null	null	null	null	null	null	999	FALSE	FALSE	FALSE		FALSE	FALSE	null	null	null	null	null	null	null	41.23	blank1-p	473.30896:2417 474.31231:1317 475.31567:366		9823	6421	2591	1769	8122.16	2180.02	2405.35	581.061
336	8.167	473.398	w/o MS2:RIKEN P-VS1 ID-3833 from Mouse_Feces_WT_ABX_Ctr	[M+H]+	adduct linked to 347_[M+NH4]+	0.5	TRUE	9.69	473.396		Unknown			530	TRUE	TRUE	FALSE		FALSE	FALSE	null	null	72.2	99.7	null	null	null	100.42	GPr84-2-p	473.39783:6207 474.40118:2003 475.40454:371	111.11629:82 137.09505:97 139.14632:255 149.09435:196 150.0988:140 153.09096:56 165.09068:446 166.09613:120 180.11018:118 207.10069:1795 208.10629:472 296.87866:60 431.38342:53 433.35907:56	0	0	23161	34615	0	28888.2	0	8099.28
337	1.975	476.279	w/o MS2:LPC 15:3	[M+Na]+	adduct linked to 322_[M+H]+	0.5	FALSE	4.33	476.277	C23H42NO7P	LPC	BWNVBKCLGXHLHO-UHFFFAOYSA-N	O=C(OCC(O)COP(=O)([O-])OCC[N+](C)(C)C)CCCCC=CCC=CCC=CCC	530	TRUE	TRUE	FALSE		FALSE	FALSE	null	null	99.1	99.4	null	null	null	91.75	GPr84-2-p	476.27856:5034 477.28191:528 478.28527:0		215	183	37466	35597	198.926	36531.3	22.0349	1321.54
338	0.992	476.308	Unknown	[M+H-H2O]+	adduct linked to 363_[M+NH4]+	1	TRUE	null	null	null	null	null	null	999	FALSE	FALSE	FALSE		FALSE	FALSE	null	null	null	null	null	null	null	96.83	blank2-p	476.30273:4759 477.30608:1542 478.30944:0	133.08682:827 141.06593:53 177.11276:224 183.10144:91 210.18727:148 213.19516:65 219.17256:115 227.21255:230 239.10909:342 239.15274:262 326.15875:94 382.2326:68 419.36288:65	29850	30021	30535	25066	29935.4	27800.6	121.433	3866.9
339	1.964	478.411	Unknown	[M+H]+	similar chromatogram in higher mz_417	0.5	FALSE	null	null	null	null	null	null	999	FALSE	FALSE	FALSE		FALSE	FALSE	null	null	null	null	null	null	null	42.66	GPr84-2-p	478.41141:2778 479.41476:636 480.41812:0		2680	1313	14787	18195	1996.4	16491.1	966.576	2409.91
340	2.121	480.314	LPE 18:1	[M+H]+	similar chromatogram in higher mz_755	0.5	TRUE	6.41	480.308	C23H46NO7P	LPE	PYVRVRFVLRNJLY-UHFFFAOYSA-N	O=C(OCC(O)COP(=O)(O)OCCN)CCCCCCCC=CCCCCCCCC	410	TRUE	TRUE	TRUE	LPE 18:1	FALSE	FALSE	null	null	100	97.9	44.9	75	100	1941.74	GPr84-1-p	480.31418:92201 481.31753:22382 482.32089:3370	103.07505:91 107.08475:295 109.10021:339 109.25185:52 111.0807:268 111.88026:100 124.01404:396 147.11313:94 149.13062:211 152.14917:91 155.00974:744 156.01396:90 173.02036:304 195.17357:111 198.05394:226 199.04837:148 213.15428:91 216.06317:325 217.06754:121 221.19066:262 247.24016:137 265.25131:596 284.09497:85 308.29678:401 309.30084:82 312.55112:90 339.22232:55 339.28845:10304 339.35928:64 339…	165	165	815304	833431	165.265	824367	0.163398	12817.9
341	1.021	481.261	Unknown	[M+H]+		0.5	TRUE	null	null	null	null	null	null	999	FALSE	FALSE	FALSE		FALSE	FALSE	null	null	null	null	null	null	null	188.44	blank1-p	481.26093:11661 482.26428:3546 483.26764:780	133.08644:64 207.11174:94 308.28922:89 481.22159:147 481.26172:6259 481.37085:64 481.57645:61	58056	25267	8891	8080	41661.7	8485.41	23185.7	573.603
342	2.583	482.324	LPE 18:0	[M+H]+		0.5	TRUE	6.82	482.324	C23H48NO7P	LPE	BBYWOYAFBUOUFP-UHFFFAOYSA-N	O=C(OCC(O)COP(=O)(O)OCCN)CCCCCCCCCCCCCCCCC	410	TRUE	TRUE	TRUE	LPE 18:0	FALSE	FALSE	null	null	100	98	46.2	75	100	1151.97	GPr84-1-p	482.32376:56468 483.32711:15332 484.33047:3300	109.10088:105 111.11709:54 123.11644:180 129.09074:74 142.02788:66 155.01196:433 173.02203:268 216.06438:267 221.0602:71 267.27121:214 310.31143:1150 310.35028:54 341.30692:6572 341.37378:51 341.57208:99 342.30911:1897 342.51114:65 342.68192:58 343.31082:119 398.22733:72 482.32858:90	149	0	468972	371223	74.3522	420097	105.15	69118.8
343	8.167	484.475	Unknown	[M+H]+		1	TRUE	null	null	null	null	null	null	999	FALSE	FALSE	FALSE		FALSE	FALSE	null	null	null	null	null	null	null	182.61	blank1-p	484.47195:6228 485.4753:1891 486.47866:454	102.09146:150 228.22853:158 255.23177:1631 256.26196:806 257.26505:327 274.27032:140 275.47287:83 283.25821:213 484.46033:50	45710	37232	78308	93551	41470.9	85929.8	5994.98	10778.6
344	1.372	487.282	Unknown	[M+H]+		0.75	FALSE	null	null	null	null	null	null	999	FALSE	FALSE	FALSE		FALSE	FALSE	null	null	null	null	null	null	null	49.69	GPr84-1-p	487.28207:2653 488.28542:1920 489.28878:892		24530	20575	27967	23775	22552.5	25871.3	2796.68	2964.07
345	1.26	488.301	Unknown	[M+H]+		0.75	FALSE	null	null	null	null	null	null	999	FALSE	FALSE	FALSE		FALSE	FALSE	null	null	null	null	null	null	null	71.28	blank1-p	488.30106:3233 489.30441:1996 490.30777:577		16035	27949	20370	20412	21992.3	20390.7	8424.33	29.8587
346	1.92	490.349	Unknown	[M+CH3OH+H]+	adduct linked to 325_[M+H]+	1	TRUE	null	null	null	null	null	null	999	FALSE	FALSE	FALSE		FALSE	FALSE	null	null	null	null	null	null	null	237.55	blank1-p	490.34869:11340 491.35204:2956 492.3554:317	363.16577:322 419.22363:54	84705	209139	27382	29912	146922	28647.5	87987.5	1789.02
347	8.167	490.424	w/o MS2:RIKEN P-VS1 ID-4085 from Mouse_Feces_WT_ABX_Ctr	[M+NH4]+	adduct linked to 336_[M+H]+	0.5	TRUE	9.68	490.425		Unknown			530	TRUE	TRUE	FALSE		FALSE	FALSE	null	null	69.2	99.7	null	null	null	307.17	GPr84-2-p	490.42422:21106 491.42757:8105 492.43093:1232	111.11709:623 111.30653:80 112.12065:406 121.00634:96 127.14682:109 135.08022:503 137.26181:51 139.14722:123 147.08012:180 149.09715:345 151.07628:126 153.09293:346 165.09305:345 189.12723:243 195.10466:224 206.74196:78 207.10245:11324 207.17935:125 207.22987:59 207.33917:79 207.51825:53 207.65756:78 208.10548:1829 209.10844:129 413.3819:114 431.39215:220 432.39175:70 434.41254:70 473.40063:458 4…	0	0	81582	122604	0	102093	0	29006.6
348	1.47	491.226	Unknown	[M+H]+		0.5	FALSE	null	null	null	null	null	null	999	FALSE	FALSE	FALSE		FALSE	FALSE	null	null	null	null	null	null	null	60.34	blank1-p	491.22571:3516 492.22906:1301 493.23242:1164		21938	16163	10329	7300	19050.5	8814.52	4083.17	2141.57
349	1.627	494.321	w/o MS2:LPC 16:1	[M+H]+		0.5	FALSE	5.86	494.324	C24H48NO7P	LPC	LFUDDCMNKWEORN-UHFFFAOYSA-N	O=C(OCC(O)COP(=O)([O-])OCC[N+](C)(C)C)CCCCCCCC=CCCCCCC	530	TRUE	TRUE	FALSE	LPC 16:1	FALSE	FALSE	null	null	96.5	98	null	null	null	342.94	GPr84-2-p	494.32141:17420 495.32476:6674 496.32812:1131		215	0	104884	133112	107.332	118998	151.791	19960.2
350	1.582	494.408	Unknown	[M+H]+	adduct linked to 366_[M+Na]+	1	TRUE	null	null	null	null	null	null	999	FALSE	FALSE	FALSE		FALSE	FALSE	null	null	null	null	null	null	null	540.22	blank1-p	494.4079:34987 495.41125:10855 496.41461:1993	100.07669:60 152.29568:51 176.12846:207 212.24054:68 256.26172:150 300.2912:437 301.30896:74 301.5824:50 326.30911:55 344.31882:2702 345.32172:958 388.34448:793 389.3432:365 432.36905:86 494.32257:93 494.35294:98 494.40933:11002 494.52795:83	185160	120361	126353	83651	152761	105002	45820.2	30195
351	1.402	495.193	Unknown	[M+H]+		0.25	FALSE	null	null	null	null	null	null	999	FALSE	FALSE	FALSE		FALSE	FALSE	null	null	null	null	null	null	null	43.58	blank1-p	495.19342:2179 496.19677:704 497.20013:295		13952	6579	462	677	10265.8	569.643	5213.64	152.527
352	1.942	496.343	LPC 16:0/0:0	[M+H]+	adduct linked to 369_[M+Na]+	0.5	TRUE	6.21	496.34	C24H50NO7P	LPC	ASWBNKHCZGQVJV-UHFFFAOYSA-N	O=C(OCC(O)COP(=O)([O-])OCC[N+](C)(C)C)CCCCCCCCCCCCCCC	410	TRUE	TRUE	TRUE	LPC 16:0	FALSE	FALSE	null	null	100	98	57.2	88.7	100	1258.53	GPr84-1-p	496.341:57350 497.34435:14465 498.34771:2204	104.10741:11658 104.16247:105 104.3816:55 104.63907:64 104.99696:79 105.11052:718 107.072:231 117.09086:171 125.0014:571 126.00134:279 184.07457:15394 184.12567:235 184.17537:54 184.2478:52 184.35335:53 184.40831:88 184.56932:82 184.87886:74 185.07747:1176 185.63266:118 186.07976:277 258.11179:225 313.2756:466 314.27521:264 358.22717:55 387.28598:92 399.323:107 419.26193:254 437.21048:54 478.3300…	0	0	408968	496586	0	452777	0	61955
353	9.29	496.514	Unknown	[M+H]+		0.5	TRUE	null	null	null	null	null	null	999	FALSE	FALSE	FALSE		FALSE	FALSE	null	null	null	null	null	null	null	83.51	GPr84-1-p	496.51364:5508 497.51699:2616 498.52035:0	101.05988:55 204.07684:161 210.50536:60 212.23462:1435 213.23938:56 214.24236:88 230.24547:289 231.24483:72 240.267:315 241.27084:172 255.23288:280 258.28043:172 268.29593:115 269.30087:52 283.25671:91 288.30789:106 311.29218:342 313.29767:77	2090	3438	39584	20837	2764.05	30210.5	953.326	13256.3
354	2.144	502.29	w/o MS2:LPE 20:4	[M+H]+		0.5	TRUE	5.83	502.293	C25H44NO7P	LPE	JPNPIRVRGLGTRE-UHFFFAOYSA-N	O=C(OCC(O)COP(=O)(O)OCCN)CCCCCCC=CCC=CCC=CCC=CCC	530	TRUE	TRUE	FALSE		FALSE	FALSE	null	null	75.8	98.5	null	null	null	200.8	GPr84-2-p	502.29034:10151 503.29369:2844 504.29705:491	120.96562:122 124.10947:74 145.99702:263 149.09474:62 149.89659:52 164.00769:84 195.00165:138 303.17032:64 339.29245:206 361.26892:114 441.2337:353 442.23959:55 459.24887:3076 460.14001:97 460.2182:71 460.25192:416 462.25833:101 486.242:53 502.29691:159	770	417	101843	105038	593.585	103441	249.706	2258.68
355	5.189	502.375	Unknown	[M+H]+		0.5	TRUE	null	null	null	null	null	null	999	FALSE	FALSE	FALSE		FALSE	FALSE	null	null	null	null	null	null	null	161.12	GPr84-1-p	502.37851:6981 503.38186:3280 504.38522:728	102.09074:234 137.0094:139 156.17702:287 199.819:196 200.2:5258 200.68951:53 201.20325:1045 202.19939:59 204.09703:221 286.04099:106 502.37067:370	571	1293	43971	60580	932.201	52275.2	510.923	11744.1
356	1.875	502.376	Unknown	[M+H]+		1	TRUE	null	null	null	null	null	null	999	FALSE	FALSE	FALSE		FALSE	FALSE	null	null	null	null	null	null	null	150.37	blank1-p	502.37314:6615 503.37649:2740 504.37985:752	107.08176:70 121.06347:330 133.08614:286 135.08025:82 145.10002:71 147.07942:54 165.08936:83 247.20422:567 248.20741:127 249.21738:56 291.22763:137 384.85352:98	52642	30344	49299	72248	41492.6	60773.5	15767.2	16227.8
357	2.572	504.31	w/o MS2:LPE 20:3	[M+H]+		0.5	TRUE	6.22	504.308	C25H46NO7P	LPE	UEONHLLDVDPRRN-UHFFFAOYSA-N	O=C(OCC(O)COP(=O)(O)OCCN)CCCCCCCCCC=CCC=CCC=CCC	530	TRUE	TRUE	FALSE		FALSE	FALSE	null	null	79.8	98.5	null	null	null	194.16	GPr84-1-p	504.30997:8983 505.31332:2782 506.31668:704	120.96535:192 133.08755:70 145.99713:201 176.99136:67 195.00412:133 196.00391:64 227.95232:77 341.30734:184 363.28906:212 372.27182:156 387.19608:77 443.25507:512 444.26599:224 461.26541:2817 462.20227:50 462.26828:1269 462.6857:94 462.78433:58 463.27097:95 504.30426:125	151	0	63644	52587	75.4684	58115.5	106.728	7818.09
358	1.897	507.331	Unknown	[M+H]+		0.25	FALSE	null	null	null	null	null	null	999	FALSE	FALSE	FALSE		FALSE	FALSE	null	null	null	null	null	null	null	49.62	GPr84-2-p	507.3306:2104 508.33395:582 509.33731:273		13350	7854	11133	17328	10601.6	14230.5	3886.36	4380.42
359	2.705	508.344	w/o MS2:LPC 17:1	[M+H]+		0.25	FALSE	6.03	508.34	C25H50NO7P	LPC	LPMGFNAQZPADDZ-UHFFFAOYSA-N	O=C(OCC(O)COP(=O)([O-])OCC[N+](C)(C)C)CCCCCCCC=CCCCCCCC	530	TRUE	TRUE	FALSE		FALSE	FALSE	null	null	93.4	98.8	null	null	null	45.71	GPr84-1-p	508.34351:2248 509.34686:395 510.35022:222		0	165	24450	18983	82.6584	21716.3	116.897	3865.83
360	6.821	508.475	Cer 32:1;3O|Cer 14:1;2O/18:0;O	[M+H-H2O]+	similar chromatogram in higher mz_427	0.25	TRUE	8.55	508.472	C32H63NO4	Cer_HS	FZXDBZIHEGWKQU-UHFFFAOYSA-N	O=C(NC(CO)C(O)C=CCCCCCCCCC)C(O)CCCCCCCCCCCCCCCC	410	TRUE	TRUE	TRUE		FALSE	FALSE	null	null	100	99.7	72.2	37.9	100	43.5	GPr84-2-p	508.4747:2175 509.47805:1021 510.48141:0	107.0844:129 196.20981:202 197.2095:61 208.20786:810 208.51541:60 209.20915:180 226.21779:121	0	0	10091	14356	0	12223.2	0	3015.86
361	3.942	509.359	Unknown	[M+H]+	found in higher mz's MsMs_762	0.5	TRUE	null	null	null	null	null	null	999	FALSE	FALSE	FALSE		FALSE	FALSE	null	null	null	null	null	null	null	247.95	GPr84-1-p	509.36362:11257 510.36697:3778 511.37033:595	111.11626:98 133.08649:70 141.01549:2908 141.58002:55 141.63562:116 142.01909:96 147.11525:100 369.34695:91 370.35385:123 509.35611:216	0	0	105404	116967	0	111186	0	8176.01
362	3.493	510.355	LPE 20:0	[M+H]+		0.5	TRUE	7.48	510.355	C25H52NO7P	LPE	HEQMDGOBDIGJOC-UHFFFAOYSA-N	O=C(OCC(O)COP(=O)(O)OCCN)CCCCCCCCCCCCCCCCCCC	410	TRUE	TRUE	TRUE	LPE 20:0	FALSE	FALSE	null	null	100	98.2	49.3	74	100	108.4	GPr84-2-p	510.35474:3701 511.35809:932 512.36145:244	135.10063:119 155.00874:51 198.04965:115 369.33664:741 370.33765:174 371.33841:84	0	347	49562	30564	173.578	40063.1	245.476	13433.3
363	0.997	511.328	Unknown	[M+NH4]+	adduct linked to 338_[M+H-H2O]+	0.25	FALSE	null	null	null	null	null	null	999	FALSE	FALSE	FALSE		FALSE	FALSE	null	null	null	null	null	null	null	47	GPr84-1-p	511.32825:2006 512.3316:345 513.33496:0		4303	7307	10120	8476	5805.13	9297.69	2123.64	1162.57
364	2.474	511.462	Unknown	[M+H]+	similar chromatogram in higher mz_538	0.75	TRUE	null	null	null	null	null	null	999	FALSE	FALSE	FALSE		FALSE	FALSE	null	null	null	null	null	null	null	117.14	blank1-p	511.46201:6994 512.46536:2367 513.46872:458	123.11671:143 254.11278:248 257.27145:133 262.02798:209	56542	38790	11164	41724	47666.1	26443.7	12552.8	21609.5
365	9.066	512.506	Unknown	[M+H]+	adduct linked to 386_[M+Na]+	1	TRUE	null	null	null	null	null	null	999	FALSE	FALSE	FALSE		FALSE	FALSE	null	null	null	null	null	null	null	5903.49	blank1-p	512.50677:267128 513.51012:98740 514.51348:15921	102.09129:1618 103.0928:229 106.08582:136 123.11462:98 146.91243:127 146.98466:62 212.23509:102 230.24771:343 231.25121:95 256.12891:65 256.18954:78 256.20087:98 256.2363:150 256.26389:41694 256.48529:66 256.52692:117 256.59167:113 256.66299:117 256.70831:54 256.76666:93 256.80835:50 256.8595:51 256.88251:65 257.21176:54 257.26654:6619 257.3287:80 257.46405:50 257.68475:52 257.72308:71 258.2688:1…	1692495	1629122	2050324	1994476	1.66081e+06	2.0224e+06	44811	39490.5
366	1.582	516.39	Unknown	[M+Na]+	adduct linked to 350_[M+H]+	0.75	FALSE	null	null	null	null	null	null	999	FALSE	FALSE	FALSE		FALSE	FALSE	null	null	null	null	null	null	null	98.67	GPr84-1-p	516.39044:6222 517.39379:2988 518.39715:996		17464	9480	31590	20901	13472.2	26245.4	5645.97	7557.96
367	1.289	517.294	Unknown	[M+H]+		0.25	FALSE	null	null	null	null	null	null	999	FALSE	FALSE	FALSE		FALSE	FALSE	null	null	null	null	null	null	null	69.01	blank2-p	517.29449:3223 518.29784:838 519.3012:0		14932	27793	20015	15248	21362.5	17631.5	9094.28	3370.47
368	1.02	517.336	Unknown	[M+H]+		0.25	FALSE	null	null	null	null	null	null	999	FALSE	FALSE	FALSE		FALSE	FALSE	null	null	null	null	null	null	null	46.4	blank1-p	517.33563:2008 518.33898:1086 519.34234:0		8640	6785	1510	2472	7712.51	1990.79	1311.64	679.907
369	1.941	518.325	LPC 16:0	[M+Na]+	adduct linked to 352_[M+H]+	0.5	TRUE	6.21	518.322	C24H50NO7P	LPC	ASWBNKHCZGQVJV-UHFFFAOYSA-N	O=C(OCC(O)COP(=O)([O-])OCC[N+](C)(C)C)CCCCCCCCCCCCCCC	410	TRUE	TRUE	TRUE		FALSE	FALSE	null	null	100	98	46.8	92.7	100	232.08	GPr84-2-p	518.32532:11647 519.32867:2699 520.33203:877	104.10552:1956 105.10822:99 146.98047:254 184.0723:5323 184.17604:61 284.10446:122 313.27072:67 415.21353:139 459.24451:1904 460.24603:542 461.34909:52 504.33652:138 518.31891:651	265	0	65761	75286	132.259	70523.6	187.043	6734.85
370	4.178	519.427	Unknown	[M+H]+		0.5	TRUE	null	null	null	null	null	null	999	FALSE	FALSE	FALSE		FALSE	FALSE	null	null	null	null	null	null	null	50.56	GPr84-2-p	519.42712:2380 520.43047:389 521.43383:0	339.36337:409	0	200	17826	20438	100.132	19131.9	141.608	1847.47
371	0.992	520.328	Unknown	[M+H]+		1	TRUE	null	null	null	null	null	null	999	FALSE	FALSE	FALSE		FALSE	FALSE	null	null	null	null	null	null	null	82.67	blank2-p	520.32794:4347 521.33129:1077 522.33465:270	133.08754:672 159.08163:120 177.1143:267 210.14566:72 283.06638:95	24798	27853	24871	19903	26325.4	22386.9	2160.49	3512.75
372	7.783	520.508	w/o MS2:Cer 12:0;2O/22:1	[M+H]+	found in higher mz's MsMs_533	0.25	FALSE	9.35	520.509	C34H67NO3	Cer_NDS	SLFXWZCYXYBRDQ-UHFFFAOYSA-N	O=C(NC(CO)C(O)CCCCCCCCC)CCCCCCCCCCCC=CCCCCCCCC	530	TRUE	TRUE	FALSE		FALSE	FALSE	null	null	99.8	99.7	null	null	null	43.09	GPr84-1-p	520.50818:2181 521.51153:686 522.51489:212		0	0	16831	4831	0	10830.6	0	8485.41
373	8.662	520.51	Cer 34:1;2O|Cer 14:1;2O/20:0	[M+H-H2O]+	adduct linked to 392_[M+H]+; similar chromatogram in higher mz_663; similar chromatogram in higher mz_701	0.5	TRUE	9.51	520.509	C34H67NO3	Cer_NS	DLTXHYMYPKOZOA-UHFFFAOYSA-N	O=C(NC(CO)C(O)C=CCCCCCCCCC)CCCCCCCCCCCCCCCCCCC	410	TRUE	TRUE	TRUE	Cer 34:1;2O	FALSE	FALSE	null	null	100	99.9	73.2	67.4	100	147	GPr84-1-p	520.50989:6251 521.51324:1903 522.5166:598	107.08757:148 119.08424:68 196.20497:298 197.21359:148 208.20558:2386 208.60364:61 209.20911:325 226.21548:224 227.22136:321	0	0	40360	54617	0	47488.7	0	10081.5
374	2.043	522.357	LPC 18:1/0:0	[M+H]+	adduct linked to 401_[M+Na]+	0.5	TRUE	6.27	522.355	C26H52NO7P	LPC	YAMUFBLWGFFICM-UHFFFAOYSA-N	O=C(OCC(O)COP(=O)([O-])OCC[N+](C)(C)C)CCCCCCCC=CCCCCCCCC	410	TRUE	TRUE	TRUE	LPC 18:1	FALSE	FALSE	null	null	100	98	52.9	55.2	100	3482.38	GPr84-2-p	522.35657:179690 523.35992:55769 524.36328:7687	104.10669:37568 104.15897:681 104.24954:53 104.33767:73 104.37418:102 104.45792:75 104.58421:73 104.63841:62 104.81301:66 105.10953:2081 106.11022:51 109.1017:266 111.38556:56 121.10086:282 124.99902:3583 126.00118:174 135.11552:238 149.13228:154 151.14706:169 155.13359:115 163.01421:653 166.06194:757 167.98073:263 181.0289:88 181.15605:127 183.85341:53 184.07336:60095 184.32773:137 184.36858:75 …	138	0	1196031	1493324	68.9399	1.34468e+06	97.4957	210218
375	1.177	524.218	Unknown	[M+H]+		0.5	FALSE	null	null	null	null	null	null	999	FALSE	FALSE	FALSE		FALSE	FALSE	null	null	null	null	null	null	null	48.48	GPr84-2-p	524.21771:2673 525.22106:1359 526.22442:0		0	0	12285	15722	0	14003.6	0	2429.84
376	2.504	524.372	LPC 18:0/0:0	[M+H]+	adduct linked to 404_[M+Na]+	0.5	TRUE	6.73	524.371	C26H54NO7P	LPC	IHNKQIMGVNPMTC-UHFFFAOYSA-N	O=C(OCC(O)COP(=O)([O-])OCC[N+](C)(C)C)CCCCCCCCCCCCCCCCC	410	TRUE	TRUE	TRUE	LPC 18:0	FALSE	FALSE	null	null	100	98	58	54.4	100	1769.03	GPr84-2-p	524.3717:89522 525.37505:24045 526.37841:4248	104.10797:18047 104.16158:165 104.19413:65 104.27875:69 104.33843:57 104.36728:99 104.4236:124 104.5087:71 105.07604:59 105.11106:965 105.15964:59 105.32957:52 109.10139:166 112.12113:81 121.71349:257 125.00154:2841 125.03605:56 126.00605:69 126.09959:101 133.08685:76 139.07478:87 151.14793:200 163.01796:511 166.06528:1018 167.14497:99 179.16765:194 181.02727:295 184.07631:30057 184.25949:75 184.…	220	0	679746	747221	109.821	713483	155.31	47711.5
377	1.02	525.291	Unknown	[M+H]+		0.5	TRUE	null	null	null	null	null	null	999	FALSE	FALSE	FALSE		FALSE	FALSE	null	null	null	null	null	null	null	142.17	blank1-p	525.29102:8933 526.29437:1983 527.29773:932	101.05822:86 134.09018:113 221.13608:174 283.85373:89 329.18985:50 385.28406:116 525.22681:175 525.28198:5407 525.76428:74	46175	20132	6589	6179	33153.4	6384.2	18414.9	290.258
378	3.932	525.334	Unknown	[M+H]+		0.5	FALSE	null	null	null	null	null	null	999	FALSE	FALSE	FALSE		FALSE	FALSE	null	null	null	null	null	null	null	55.6	GPr84-1-p	525.33698:2536 526.34033:738 527.34369:505		0	0	22614	24729	0	23671.6	0	1495.85
379	4.744	526.41	Unknown	[M+H]+		0.75	TRUE	null	null	null	null	null	null	999	FALSE	FALSE	FALSE		FALSE	FALSE	null	null	null	null	null	null	null	24.63	blank1-p	526.4162:2549 527.41955:673 528.42291:0	102.09214:100 133.08774:191 155.10815:58 169.08839:254 175.11201:88 256.26678:906 257.26562:206 274.27582:109 526.41687:54	16259	15331	24314	30054	15795	27184	655.817	4058.41
380	1.469	528.341	w/o MS2:LPC O-20:5	[M+H]+		0.5	FALSE	5.84	528.345	C28H50NO6P	EtherLPC	WSEHRIBJZIMEBY-UHFFFAOYSA-N	O=P([O-])(OCC[N+](C)(C)C)OCC(OCCCCC=CCC=CCC=CCC=CCC=CCC)CO	530	TRUE	TRUE	FALSE		FALSE	FALSE	null	null	93.5	97.9	null	null	null	110.29	GPr84-2-p	528.34125:5988 529.3446:1844 530.34796:361		141	614	32579	39446	377.89	36012.7	334.473	4855.7
381	4.976	529.529	Unknown	[M+H]+		1	TRUE	null	null	null	null	null	null	999	FALSE	FALSE	FALSE		FALSE	FALSE	null	null	null	null	null	null	null	145.43	blank1-p	529.5293:9527 530.53265:3636 531.53601:488	102.09058:249 256.21396:51 256.26526:7381 256.34207:72 256.57318:113 256.64563:86 256.71808:102 257.26791:1039 257.55826:53 258.2709:154	59370	58839	38398	38368	59104.8	38383.1	375.714	21.5529
382	6.335	530.406	Unknown	[M+H]+		0.5	TRUE	null	null	null	null	null	null	999	FALSE	FALSE	FALSE		FALSE	FALSE	null	null	null	null	null	null	null	199.81	GPr84-1-p	530.40588:9494 531.40923:4582 532.41259:1253	102.08987:281 200.19984:117 227.43481:96 228.23187:5424 229.01166:65 229.23592:1794 229.65054:57 231.23883:56 512.39478:83 530.40424:926	1075	904	56671	77921	989.563	67296.2	120.693	15025.9
383	2.032	531.275	Unknown	[M+H]+	similar chromatogram in higher mz_439; similar chromatogram in higher mz_455	1	TRUE	null	null	null	null	null	null	999	FALSE	FALSE	FALSE		FALSE	FALSE	null	null	null	null	null	null	null	247.26	blank1-p	531.276:12547 532.27935:3814 533.28271:798	111.04538:122 119.08539:6766 119.12691:74 120.09012:245 121.09174:56 133.0647:1190 134.06786:138 159.11688:170 173.09595:67 370.96082:50	98198	83617	89984	113449	90907.4	101716	10310.6	16591.9
384	8.167	531.451	Unknown	[M+H]+		0.5	TRUE	null	null	null	null	null	null	999	FALSE	FALSE	FALSE		FALSE	FALSE	null	null	null	null	null	null	null	466.78	GPr84-1-p	531.4527:21570 532.45605:9116 533.45941:1508	194.09306:75 490.09879:53	0	0	134863	165731	0	150297	0	21827.6
385	5.201	534.451	w/o MS2:CAR 26:3	[M+H]+		1	TRUE	7.81	534.452	C33H59NO4	CAR	VMORESMXBUKJQY-UHFFFAOYSA-N	O=C([O-])CC(OC(=O)CCCCCCCCCCC=CCC=CCC=CCCCCCCC)C[N+](C)(C)C	530	TRUE	TRUE	FALSE		FALSE	FALSE	null	null	71.9	99.2	null	null	null	128.59	GPr84-2-p	534.45117:6622 535.45452:3327 536.45788:401	102.0918:256 119.08715:69 219.17551:903 220.17917:74 256.26401:2664 256.74423:54 256.81003:53 257.26642:420 274.27173:95 460.37524:51 534.45166:373	36126	34573	40605	41260	35349.9	40932.4	1098.1	463.362
386	9.074	534.486	w/o MS2:Cer 12:0;2O/22:2;O	[M+Na]+	adduct linked to 365_[M+H]+	0.75	TRUE	8.85	534.488	C34H65NO4	Cer_HDS	VBYSIGQKUWGOPL-UHFFFAOYSA-N	O=C(NC(CO)C(O)CCCCCCCCC)C(O)CCCCCCCCCCC=CCC=CCCCCC	530	TRUE	TRUE	FALSE		FALSE	FALSE	null	null	98.3	100	null	null	null	57.7	blank1-p	534.48615:3154 535.4895:1132 536.49286:261	102.08924:186 213.07349:161 256.26495:1223 256.51282:54 257.07236:67 257.26907:239 281.05151:98 282.27942:81	16790	9937	14963	15935	13363.5	15449.1	4845.5	686.836
387	1.246	536.285	Unknown	[M+H]+		0.25	FALSE	null	null	null	null	null	null	999	FALSE	FALSE	FALSE		FALSE	FALSE	null	null	null	null	null	null	null	70.41	blank1-p	536.28516:3521 537.28851:1214 538.29187:221		28324	7274	4096	1678	17798.6	2887.37	14884.7	1709.68
388	1.447	536.319	Unknown	[M+H]+		0.25	FALSE	null	null	null	null	null	null	999	FALSE	FALSE	FALSE		FALSE	FALSE	null	null	null	null	null	null	null	45.07	blank2-p	536.31903:2253 537.32238:867 538.32574:0		2755	15659	0	1253	9207.31	626.377	9124.34	885.831
389	2.088	538.364	Unknown	[M+H]+		0.5	FALSE	null	null	null	null	null	null	999	FALSE	FALSE	FALSE		FALSE	FALSE	null	null	null	null	null	null	null	60.66	GPr84-1-p	538.36389:3204 539.36724:669 540.3706:0		0	178	30156	28371	88.9297	29263.5	125.766	1261.52
390	1.565	538.436	Unknown	[M+H]+		1	TRUE	null	null	null	null	null	null	999	FALSE	FALSE	FALSE		FALSE	FALSE	null	null	null	null	null	null	null	132.67	blank1-p	538.43622:9698 539.43957:3015 540.44293:633	114.08965:153 115.63625:74 158.90076:62 221.0434:52 344.315:507 345.32166:94 388.34174:496 389.3472:599 390.34659:56 391.35132:66 432.36823:364 538.29248:114 538.43298:4312 538.92999:67	53704	31122	33361	21320	42413	27340.7	15968.1	8513.99
391	5.729	538.494	Unknown	[M+H]+		0.5	TRUE	null	null	null	null	null	null	999	FALSE	FALSE	FALSE		FALSE	FALSE	null	null	null	null	null	null	null	63.44	GPr84-1-p	538.49597:2519 539.49932:1094 540.50268:0	208.20563:178 271.15469:52 452.11362:78	0	0	16928	23916	0	20422.2	0	4940.92
392	8.662	538.521	w/o MS2:RIKEN P-VS1 ID-4822 from Mouse_Muscle_WT_N_F1AA	[M+H]+	adduct linked to 373_[M+H-H2O]+; similar chromatogram in higher mz_599; similar chromatogram in higher mz_437; similar chromatogram in higher mz_817	0.5	TRUE	10.7	538.521		Unknown			530	TRUE	TRUE	FALSE		FALSE	FALSE	null	null	100	99.5	null	null	null	210.7	GPr84-2-p	538.52087:12409 539.52422:4799 540.52758:1083	121.10136:66 155.13762:119 191.17955:135 196.2048:650 197.21175:54 208.20576:6735 208.284:58 209.18912:243 209.20894:623 209.30286:74 209.57166:65 210.209:115 226.2155:1163 226.48595:61 282.28314:51 299.30255:79 313.33365:77 490.49585:111 491.50726:308 502.49481:122 503.49619:125 520.51056:300 521.50653:144	3353	3729	56771	76768	3540.92	66769.4	265.519	14139.9
393	9.2	538.522	w/o MS2:Cer 16:0;2O/18:0;O	[M+H]+		0.5	TRUE	9.33	538.519	C34H69NO4	Cer_HDS	MFLUARQKWPKTKB-UHFFFAOYSA-N	O=C(NC(CO)C(O)CCCCCCCCCCCCC)C(O)CCCCCCCCCCCCCCCC	530	TRUE	TRUE	FALSE		FALSE	FALSE	null	null	74.4	100	null	null	null	88.91	GPr84-2-p	538.52246:5076 539.52581:1922 540.52917:524	102.08827:73 256.26791:520 257.26779:51 300.30862:64 301.29904:153 309.28201:406 310.28561:118 431.20178:74 538.52301:2538 538.91968:54	2179	1139	22681	30786	1658.68	26733.7	735.468	5730.76
394	2.617	540.378	Unknown	[M+H]+		0.5	TRUE	null	null	null	null	null	null	999	FALSE	FALSE	FALSE		FALSE	FALSE	null	null	null	null	null	null	null	124.06	GPr84-1-p	540.37823:6625 541.38158:1558 542.38494:426	111.11633:101 133.08266:204 197.07805:65 239.14952:245 341.30112:378	0	0	55176	37676	0	46425.9	0	12374.2
395	10.616	540.424	Unknown	[M+H]+		0.5	TRUE	null	null	null	null	null	null	999	FALSE	FALSE	FALSE		FALSE	FALSE	null	null	null	null	null	null	null	31.1	blank1-p	540.42426:2956 541.42761:1450 542.43097:462	177.11223:71 203.09325:100 240.26974:102 478.55576:57 540.43097:1735	16458	14512	10554	10475	15485	10514.8	1376.36	55.7068
396	6.571	540.513	Unknown	[M+H]+		0.5	TRUE	null	null	null	null	null	null	999	FALSE	FALSE	FALSE		FALSE	FALSE	null	null	null	null	null	null	null	21.75	GPr84-1-p	540.51233:2230 541.51568:1032 542.51904:0	116.06709:104 133.08652:171 212.23666:84	0	0	14162	17206	0	15684.1	0	2151.87
397	9.909	540.537	Unknown	[M+H]+	adduct linked to 424_[M+Na]+	1	TRUE	null	null	null	null	null	null	999	FALSE	FALSE	FALSE		FALSE	FALSE	null	null	null	null	null	null	null	4208.13	blank1-p	540.53864:255169 541.54199:116582 542.54535:22999	102.09127:479 110.10334:181 121.1011:157 212.23146:208 230.2467:284 231.24614:53 255.23004:106 256.2627:30026 256.34351:317 256.47794:87 256.56989:54 256.61639:63 256.82239:50 257.26544:4839 257.32776:56 258.27588:284 258.45413:56 274.27252:1150 275.27661:467 283.26297:164 284.29562:383 285.29391:57 311.1438:53 311.29303:20784 311.35779:357 311.38773:245 311.42496:52 311.47134:71 311.5455:59 311.…	1516965	1377614	2155860	2164059	1.44729e+06	2.15996e+06	98535.8	5797.21
398	4.56	541.41	Unknown	[M+H]+		0.5	TRUE	null	null	null	null	null	null	999	FALSE	FALSE	FALSE		FALSE	FALSE	null	null	null	null	null	null	null	25.97	GPr84-1-p	541.40979:2282 542.41314:646 543.4165:0	137.13332:82 330.18411:67 473.95789:87 541.41003:974	0	0	16140	20362	0	18251.2	0	2985.72
399	2.435	541.467	Unknown	[M+H]+		0.25	FALSE	null	null	null	null	null	null	999	FALSE	FALSE	FALSE		FALSE	FALSE	null	null	null	null	null	null	null	47.11	blank2-p	541.46674:2061 542.47009:1048 543.47345:0		6784	19740	3941	6749	13261.7	5345.29	9161.08	1985.52
400	2.189	543.344	Unknown	[M+H]+		1	TRUE	null	null	null	null	null	null	999	FALSE	FALSE	FALSE		FALSE	FALSE	null	null	null	null	null	null	null	97.54	blank2-p	543.3443:5023 544.34765:1636 545.35101:489	131.06763:144 322.17209:50	29252	35789	37185	34438	32520.6	35811.6	4622.35	1942.57
401	2.032	544.338	LPC 18:1	[M+Na]+	adduct linked to 374_[M+H]+	0.5	TRUE	6.27	544.337	C26H52NO7P	LPC	YAMUFBLWGFFICM-UHFFFAOYSA-N	O=C(OCC(O)COP(=O)([O-])OCC[N+](C)(C)C)CCCCCCCC=CCCCCCCCC	410	TRUE	TRUE	TRUE		FALSE	FALSE	null	null	100	98	68.2	95.1	100	376.72	GPr84-2-p	544.33789:19000 545.34124:5387 546.3446:1302	104.1078:2649 104.33814:52 105.11115:158 113.06139:59 119.08667:902 125.09744:158 129.05589:207 133.06422:135 146.98405:425 147.83189:60 157.06502:157 263.13062:184 339.29218:82 397.20596:56 467.24585:53 485.18661:55 485.267:3909 485.47043:121 486.27094:880 487.27512:327 492.25244:67 544.34167:847	8138	12255	142664	161219	10196.4	151941	2910.69	13120.4
402	5.976	544.439	w/o MS2:Cer 12:1;3O/22:4;(2OH)	[M+H]+		0.5	TRUE	7.42	544.436	C34H59NO5	Cer_AP	BTYFLZADABMLMD-UHFFFAOYSA-N	O=C(NC(CO)C(O)C(O)CCCC=CCCC)C(O)CCCCCCCC=CCC=CCC=CCC=CCC	530	TRUE	TRUE	FALSE		FALSE	FALSE	null	null	95.2	99.8	null	null	null	51.4	GPr84-2-p	544.43939:3336 545.44274:1586 546.4461:224	119.04657:106 121.06531:952 148.0818:73 165.09303:221 233.19011:62 274.27411:71 483.46494:142 544.49524:89	0	0	11920	19461	0	15690.4	0	5332.56
403	1.589	545.351	Unknown	[M+H]+		0.75	FALSE	null	null	null	null	null	null	999	FALSE	FALSE	FALSE		FALSE	FALSE	null	null	null	null	null	null	null	57.13	GPr84-2-p	545.35083:3532 546.35418:1357 547.35754:252		16586	23771	23248	33232	20178.6	28239.7	5080.27	7059.84
404	2.504	546.353	LPC 18:0	[M+Na]+	adduct linked to 376_[M+H]+	0.5	TRUE	6.73	546.353	C26H54NO7P	LPC	IHNKQIMGVNPMTC-UHFFFAOYSA-N	O=C(OCC(O)COP(=O)([O-])OCC[N+](C)(C)C)CCCCCCCCCCCCCCCCC	410	TRUE	TRUE	TRUE		FALSE	FALSE	null	null	100	98	61.1	89.5	100	328.13	GPr84-2-p	546.35345:16313 547.3568:4840 548.36016:1461	104.10698:4167 104.32855:109 105.11068:133 119.08522:88 146.98193:252 176.99078:97 268.11731:89 324.18927:137 341.30399:64 342.30914:155 343.30707:188 363.2886:96 416.18304:63 444.25418:102 487.2825:2754 488.28342:1032 489.2933:116 514.46765:94 528.30365:65 529.47986:60 546.36133:859 546.41229:75	161	173	111973	126860	167.01	119416	8.3302	10527.1
405	1.851	546.399	Unknown	[M+H]+	similar chromatogram in higher mz_580; similar chromatogram in higher mz_548	1	TRUE	null	null	null	null	null	null	999	FALSE	FALSE	FALSE		FALSE	FALSE	null	null	null	null	null	null	null	186.69	blank2-p	546.40002:4401 547.40337:1622 548.40673:396	121.0656:197 122.06616:77 133.0666:98 133.08578:744 134.08905:65 137.05518:70 147.08061:217 165.09079:281 165.7383:63 177.11229:276 209.11676:210 221.15385:53 247.20734:199 271.20526:52 291.22998:334 291.89185:127 292.23508:157 335.25616:65 337.2334:73 360.2056:92 365.1058:119 403.23749:53	59924	33170	54948	86494	46547.3	70720.9	18918.1	22306.6
406	4.819	547.45	w/o MS2:Retinol palmitate	[M+H]+		0.5	TRUE	13.279	547.449	C36H60O2	Others	VYGQUTWHTHXGQB-FFHKNEKCSA-N	CCCCCCCCCCCCCCCC(=O)OC\C=C(/C)\C=C\C=C(/C)\C=C\C1=C(C)CCCC1(C)C	530	TRUE	TRUE	FALSE		FALSE	FALSE	null	null	99	92.2	null	null	null	38.01	GPr84-2-p	547.45013:3265 548.45348:1183 549.45684:0	256.26758:150	0	0	17292	22653	0	19972.8	0	3790.55
407	5.37	547.473	Unknown	[M+H]+		0.5	TRUE	null	null	null	null	null	null	999	FALSE	FALSE	FALSE		FALSE	FALSE	null	null	null	null	null	null	null	26.34	GPr84-1-p	547.47266:2403 548.47601:599 549.47937:0	107.08307:133 121.10208:350 163.14815:192 211.25302:52 219.21127:61 227.21152:52 256.26157:122 547.46295:312	654	152	17782	23073	403.034	20427.7	354.926	3741.76
408	2.026	548.305	Unknown	[M+H]+		1	TRUE	null	null	null	null	null	null	999	FALSE	FALSE	FALSE		FALSE	FALSE	null	null	null	null	null	null	null	157.22	blank1-p	548.30219:6748 549.30554:2267 550.3089:686	107.08535:115 119.08542:4141 120.08954:570 133.06622:463 133.09656:111 134.06801:111 157.09888:98 169.10188:76 171.11278:109 242.12871:78 263.12848:404	50737	43463	50238	59802	47100	55019.9	5143.66	6763.03
409	9.572	548.542	Cer 36:1;2O|Cer 14:1;2O/22:0	[M+H-H2O]+	adduct linked to 428_[M+H]+; adduct linked to 453_[M+H]+; similar chromatogram in higher mz_453	0.5	TRUE	10.94	548.54	C36H71NO3	Cer_NS	ZEQGGWNOJHBYRD-UHFFFAOYSA-N	O=C(NC(CO)C(O)C=CCCCCCCCCC)CCCCCCCCCCCCCCCCCCCCC	410	TRUE	TRUE	TRUE	Cer 36:1;2O	FALSE	FALSE	null	null	100	99.8	79.4	88.2	100	342.3	GPr84-2-p	548.5423:19922 549.54565:9630 550.54901:2477	107.08456:263 109.1022:221 142.13318:194 155.14328:71 196.21048:1612 197.21515:295 208.21121:10552 208.26591:98 208.47432:63 208.5748:51 208.86873:51 208.94569:51 209.21472:1683 210.19606:110 210.21466:64 226.22081:1328 227.22252:406 338.34598:77 340.35065:61 364.36307:64 519.53271:67 530.54028:83 531.52899:163 548.53906:427	0	0	82810	112590	0	97699.9	0	21057.3
410	9.112	549.488	w/o MS2:RIKEN P-VS1 ID-4975 from Cell_HeLa_WT_N_Ctr	[M+H-H2O]+	adduct linked to 445_[M+NH4]+; found in higher mz's MsMs_445	0.25	TRUE	11.31	549.495		Unknown			530	TRUE	TRUE	FALSE		FALSE	FALSE	null	null	81	99.5	null	null	null	13.5	GPr84-2-p	549.48773:2161 550.49108:867 551.49444:0	109.10352:112 149.13155:252 239.23076:117	0	0	8209	13428	0	10818.5	0	3689.99
411	2.672	550.386	w/o MS2:PE O-8:0_15:1	[M+H]+		0.5	FALSE	7.59	550.387	C28H56NO7P	EtherPE	SAPHYFWKLWPEIR-UHFFFAOYSA-N	O=C(OC(COCCCCCCCC)COP(=O)(O)OCCN)CCCCCCCC=CCCCCC	530	TRUE	TRUE	FALSE		FALSE	FALSE	null	null	99.9	97.3	null	null	null	72.27	GPr84-2-p	550.38635:3568 551.3897:1080 552.39306:0		0	0	28726	34687	0	31706.5	0	4214.46
412	4.414	550.452	w/o MS2:DG 8:0_22:4	[M+H]+		0.5	TRUE	8.42	550.447	C33H56O5	DG	ONSQKQOVCPDMDB-UHFFFAOYSA-N	O=C(OCC(OC(=O)CCCCCCCCC=CCC=CCC=CCC=CCC)CO)CCCCCCC	530	TRUE	TRUE	FALSE		FALSE	FALSE	null	null	90.2	98.2	null	null	null	52.64	GPr84-2-p	550.4516:2964 551.45495:1476 552.45831:327	104.10555:62 123.11441:81 128.04691:256 137.09576:75 175.1111:181 193.12024:85 209.07886:66 219.13794:218 256.26343:1276 257.26663:183 321.20181:72 322.20761:115	949	1225	18431	20882	1087.16	19656.4	195.125	1732.86
413	9.729	551.502	Unknown	[M+H-H2O]+	adduct linked to 459_[M+Na]+	1	TRUE	null	null	null	null	null	null	999	FALSE	FALSE	FALSE		FALSE	FALSE	null	null	null	null	null	null	null	493.46	blank1-p	551.50592:23377 552.50927:9409 553.51263:2125	109.10078:295 110.105:71 111.11787:140 123.11571:129 127.14687:100 137.13258:129 141.16359:121 149.13268:79 165.16263:103 222.22836:101 239.23734:829 240.23457:62 551.33502:78 551.50366:2277	126234	141724	155111	180692	133979	167901	10952.8	18088.6
414	1.605	552.377	Unknown	[M+H]+		0.25	FALSE	null	null	null	null	null	null	999	FALSE	FALSE	FALSE		FALSE	FALSE	null	null	null	null	null	null	null	40.85	GPr84-2-p	552.37732:2043 553.38067:668 554.38403:375		0	0	8384	10637	0	9510.38	0	1593.5
415	3.369	552.4	LPC 20:0/0:0	[M+H]+		0.5	TRUE	7.33	552.402	C28H58NO7P	LPC	UATOAILWGVYRQS-UHFFFAOYSA-N	O=C(OCC(O)COP(=O)([O-])OCC[N+](C)(C)C)CCCCCCCCCCCCCCCCCCC	410	TRUE	TRUE	TRUE	LPC 20:0	FALSE	FALSE	null	null	100	98.2	44.3	65.2	100	45.26	GPr84-2-p	552.39984:3903 553.40319:919 554.40655:402	104.10751:1052 105.10717:71 125.00282:314 184.07466:1581 185.0759:95 191.43871:55 369.34552:98 535.39612:81 552.40546:98	135	0	30810	32928	67.7036	31869	95.7473	1497.55
416	1.38	553.25	Unknown	[M+H]+		0.5	FALSE	null	null	null	null	null	null	999	FALSE	FALSE	FALSE		FALSE	FALSE	null	null	null	null	null	null	null	114.68	blank1-p	553.25006:7138 554.25341:1940 555.25677:0		44211	26521	0	0	35366.3	0	12508.7	0
417	1.964	554.395	Unknown	[M+H]+	similar chromatogram in higher mz_487	0.5	FALSE	null	null	null	null	null	null	999	FALSE	FALSE	FALSE		FALSE	FALSE	null	null	null	null	null	null	null	98.53	GPr84-2-p	554.39459:4603 555.39794:1012 556.4013:1054		431	136	23657	30852	283.546	27254.1	208.48	5087.74
418	1.717	555.522	Unknown	[M+H]+		1	FALSE	null	null	null	null	null	null	999	FALSE	FALSE	FALSE		FALSE	FALSE	null	null	null	null	null	null	null	58.74	GPr84-1-p	555.52216:3644 556.52551:925 557.52887:367		11806	9649	18730	16227	10727.6	17478.4	1525.23	1769.7
419	8.339	556.53	w/o MS2:MG 31:1	[M+H]+		0.75	TRUE	11.05	556.53	C34H66O4	MG	JOXOURJIGGERKU-UHFFFAOYSA-N	O=C(OCC(O)CO)CCCCCCCCCCCCCCCCCCC=CCCCCCCCCCC	530	TRUE	TRUE	FALSE		FALSE	FALSE	null	null	100	99.2	null	null	null	141.31	GPr84-1-p	556.5296:12631 557.53295:4827 558.53631:780	102.09079:269 135.1158:114 256.26431:1821 256.99243:64 257.26593:359 258.26709:95 283.25848:139 284.26193:124 285.24179:135 295.14832:147 538.51495:115 541.51721:72 556.52759:5299 556.67047:150	72447	60577	71322	75453	66511.9	73387.4	8392.88	2921.54
420	7.942	556.532	w/o MS2:MG 31:1	[M+H]+		0.25	FALSE	11.05	556.53	C34H66O4	MG	JOXOURJIGGERKU-UHFFFAOYSA-N	O=C(OCC(O)CO)CCCCCCCCCCCCCCCCCCC=CCCCCCCCCCC	530	TRUE	TRUE	FALSE		FALSE	FALSE	null	null	98.3	98.9	null	null	null	26.53	GPr84-1-p	556.53174:2630 557.53509:853 558.53845:212		4047	3712	30390	23723	3879.82	27056.5	236.901	4713.75
421	8.892	556.533	w/o MS2:MG 31:1	[M+H]+		1	TRUE	11.05	556.53	C34H66O4	MG	JOXOURJIGGERKU-UHFFFAOYSA-N	O=C(OCC(O)CO)CCCCCCCCCCCCCCCCCCC=CCCCCCCCCCC	530	TRUE	TRUE	FALSE		FALSE	FALSE	null	null	97.1	99.5	null	null	null	535.84	GPr84-2-p	556.53259:62892 557.53594:24317 558.5393:4097	116.48107:81 123.04137:68 132.10466:431 146.1169:433 238.25183:164 256.26312:170 274.2728:55 283.26562:4496 283.38446:90 283.60693:64 283.83276:55 284.26968:1324 284.31607:59 284.46799:114 285.2775:100 297.34854:79 300.29242:6783 300.39706:71 301.2948:1325 302.29636:75 318.30334:144 320.3176:58 494.50067:336 495.50397:88 556.4765:54 556.53485:22599 556.72119:58 556.83716:85 556.88922:68	317414	282627	304862	327541	300020	316201	24597.7	16036.7
422	7.442	558.436	Unknown	[M+H]+		1	TRUE	null	null	null	null	null	null	999	FALSE	FALSE	FALSE		FALSE	FALSE	null	null	null	null	null	null	null	1973.02	blank2-p	558.43811:30507 559.44146:12331 560.44482:3858	102.09081:767 121.01189:71 203.08763:182 212.23372:188 228.22984:95 256.26303:16085 256.32422:205 256.50116:63 256.53439:55 256.60706:91 256.87268:65 257.02173:59 257.05499:67 257.26648:2733 257.54852:52 258.27054:118 283.55347:62 285.16757:53 383.30771:59 390.24475:51 481.79059:210 540.42773:148 542.41443:83 558.4361:3187 558.83661:65	196505	181468	833011	1000740	188986	916876	10633	118602
423	1.537	559.363	Unknown	[M+H]+		0.5	TRUE	null	null	null	null	null	null	999	FALSE	FALSE	FALSE		FALSE	FALSE	null	null	null	null	null	null	null	276.2	GPr84-1-p	559.36499:12187 560.36834:7052 561.3717:2155	105.07092:114 107.08561:186 110.10317:59 115.47945:56 121.10279:127 128.0611:92 133.1039:472 135.11684:119 141.07033:52 143.08572:112 145.10146:164 147.11874:299 148.11876:61 149.13467:181 157.10329:685 158.10242:55 159.08289:140 159.11642:604 161.13144:170 162.14125:65 171.11746:158 197.13045:83 201.27623:63 211.14903:324 214.16632:70 238.17172:70 241.12508:152 253.19702:2898 254.19943:379 254.6…	0	0	113427	122645	0	118036	0	6518.3
424	9.912	562.514	w/o MS2:Cer 15:1;2O/21:1;O	[M+Na]+	adduct linked to 397_[M+H]+	0.75	TRUE	9.67	562.519	C36H69NO4	Cer_HS	JRCCNPZBKAHPLC-UHFFFAOYSA-N	O=C(NC(CO)C(O)C=CCCCCCCCCCC)C(O)CCCCCCCCC=CCCCCCCCCC	530	TRUE	TRUE	FALSE		FALSE	FALSE	null	null	64.4	100	null	null	null	36.24	GPr84-1-p	562.5141:4729 563.51745:2411 564.52081:0	110.09618:60 117.51678:52 153.05461:74 240.23543:110 256.23923:65 256.26636:2370 256.96194:66 257.26801:703 258.27524:93 285.29739:115 562.52081:119	19242	11406	30330	28800	15324.2	29565.1	5541.35	1081.38
425	0.992	564.361	w/o MS2:PC 6:0_14:1	[M+H]+		1	FALSE	6.13	564.366	C28H54NO8P	PC	QUFMINQICISIJW-UHFFFAOYSA-N	O=C(OCC(OC(=O)CCCCCCCC=CCCCC)COP(=O)([O-])OCC[N+](C)(C)C)CCCCC	530	TRUE	TRUE	FALSE		FALSE	FALSE	null	null	89.3	97.1	null	null	null	79.42	GPr84-1-p	564.36127:3992 565.36462:1205 566.36798:0		19126	22338	22394	17643	20732	20018.2	2271.44	3359.6
426	5.044	565.248	Unknown	[M+H]+	found in higher mz's MsMs_509; similar chromatogram in higher mz_543; found in higher mz's MsMs_543; found in higher mz's MsMs_494; similar chromatogram in higher mz_458; similar chromatogram in higher mz_754	0.5	FALSE	null	null	null	null	null	null	999	FALSE	FALSE	FALSE		FALSE	FALSE	null	null	null	null	null	null	null	62.62	GPr84-2-p	565.2478:3422 566.25115:1521 567.25451:347		8750	4806	21307	25583	6778.07	23445	2788.61	3023.03
427	6.83	566.528	Unknown	[M+H]+		0.5	TRUE	null	null	null	null	null	null	999	FALSE	FALSE	FALSE		FALSE	FALSE	null	null	null	null	null	null	null	319.88	GPr84-1-p	566.53204:15001 567.53539:6794 568.53875:1240	133.08278:110 208.20381:203	0	0	88389	113233	0	100811	0	17566.8
428	9.572	566.552	w/o MS2:Cer 12:0;2O/24:0;O	[M+H]+	adduct linked to 409_[M+H-H2O]+	0.5	TRUE	10.95	566.551	C36H73NO4	Cer_HDS	AVGOJRLPAOAUGM-UHFFFAOYSA-N	O=C(NC(CO)C(O)CCCCCCCCC)C(O)CCCCCCCCCCCCCCCCCCCCCC	530	TRUE	TRUE	FALSE		FALSE	FALSE	null	null	99.5	99.8	null	null	null	484.47	GPr84-2-p	566.55188:26550 567.55523:11956 568.55859:2801	135.11578:82 149.13058:84 155.14235:97 191.17871:84 196.20538:2423 197.20975:139 208.20607:16478 208.30435:100 208.38315:96 208.45193:54 208.51413:102 208.53918:101 208.87369:53 209.20918:1803 209.5513:86 210.21078:244 226.19072:111 226.21646:2049 226.53072:56 227.22089:169 240.27049:168 299.30804:57 340.35733:173 341.3588:52 382.81827:68 518.5188:191 519.53015:138 530.52594:367 530.65833:89 531.…	4650	3448	121994	149974	4049.12	135984	850.066	19785.2
429	4.234	567.524	Unknown	[M+H]+		0.25	TRUE	null	null	null	null	null	null	999	FALSE	FALSE	FALSE		FALSE	FALSE	null	null	null	null	null	null	null	51.85	blank1-p	567.52435:2406 568.5277:1112 569.53106:0	154.1274:216 158.158:76	16843	13419	8779	13414	15130.7	11096.4	2421.36	3276.96
430	7.661	568.541	w/o MS2:RIKEN P-VS1 ID-5279 from Mouse_Feces_WT_ABX_Ctr	[M+H]+	similar chromatogram in higher mz_700	0.5	TRUE	8.99	568.542		Unknown			530	TRUE	TRUE	FALSE		FALSE	FALSE	null	null	99.6	99.8	null	null	null	84.71	GPr84-2-p	568.54108:11021 569.54443:4947 570.54779:1058	133.08539:53 177.10881:129 208.20276:139 240.26991:56	387	261	47242	67193	323.922	57217.4	89.3504	14107.9
431	10.605	568.567	Unknown	[M+H]+	similar chromatogram in higher mz_513	1	TRUE	null	null	null	null	null	null	999	FALSE	FALSE	FALSE		FALSE	FALSE	null	null	null	null	null	null	null	648.75	blank1-p	568.56512:41102 569.56847:17717 570.57183:3808	102.09127:146 121.09846:75 283.26328:1535 283.71576:59 284.1059:62 284.26837:129 284.29523:2003 285.29614:655 285.5405:73 302.30969:183 303.30478:65 311.29504:2302 312.29715:283 312.32651:1694 313.30518:76 313.33105:718 330.3349:338 340.32751:103 371.22409:51 377.3287:56 406.87997:66 568.41858:61 568.56921:14552 568.68939:129 568.75592:60 568.90137:88 569.05029:111	243565	303268	581927	497369	273417	539648	42216.3	59791.5
432	9.763	568.568	Unknown	[M+H]+		0.5	TRUE	null	null	null	null	null	null	999	FALSE	FALSE	FALSE		FALSE	FALSE	null	null	null	null	null	null	null	31.57	GPr84-1-p	568.56818:3206 569.57153:1614 570.57489:371	198.21988:89 210.13548:98 210.22333:190 228.22916:365 229.2364:78 246.24263:89 247.24193:96 313.27313:96 340.36304:184 407.20355:57 534.56604:148 550.55847:660 551.56024:233 552.5589:124 553.56854:83 568.56323:93	0	0	17196	22560	0	19878.1	0	3792.42
433	1.02	569.318	Unknown	[M+H]+		0.5	FALSE	null	null	null	null	null	null	999	FALSE	FALSE	FALSE		FALSE	FALSE	null	null	null	null	null	null	null	103.19	blank1-p	569.31781:6530 570.32116:2421 571.32452:310		32820	14416	5054	3996	23617.6	4525.34	13013.6	748.034
434	4.841	573.561	Unknown	[M+H]+	similar chromatogram in higher mz_640; similar chromatogram in higher mz_597	1	TRUE	null	null	null	null	null	null	999	FALSE	FALSE	FALSE		FALSE	FALSE	null	null	null	null	null	null	null	72.29	blank1-p	573.56085:4228 574.5642:2276 575.56756:627	137.05568:76 212.2357:91 256.26236:3277 257.26569:657 364.32858:66	25900	22932	17657	20371	24416.2	19014.1	2098.32	1919.05
435	7.92	575.504	Unknown	[M+H]+	found in higher mz's MsMs_598; similar chromatogram in higher mz_610	0.5	TRUE	null	null	null	null	null	null	999	FALSE	FALSE	FALSE		FALSE	FALSE	null	null	null	null	null	null	null	38	GPr84-1-p	575.50378:6968 576.50713:2936 577.51049:865	101.09467:52 107.08498:154 111.11657:59 121.10121:199 123.11467:233 125.094:99 147.11697:114 149.13223:50 181.11856:96 219.21307:74 237.22044:126 238.22235:149 247.24161:119 265.25494:123 267.57062:73 575.50525:1097	0	0	47326	45406	0	46366	0	1357.2
436	9.886	577.52	w/o MS2:RIKEN P-VS1 ID-5423 from Mouse_Plasma_ApoEKO_N_F1DHA	[M+H]+		0.5	TRUE	13.05	577.516		Unknown			530	TRUE	TRUE	FALSE		FALSE	FALSE	null	null	67.5	98.9	null	null	null	13.03	GPr84-2-p	577.5202:4505 578.52355:2407 579.52691:370	110.10268:258 121.0982:50 137.13156:151 139.11092:221 152.14772:56 219.21233:84 222.22327:202 237.22034:383 247.24107:68 265.25357:126 267.26202:62 321.2749:55 577.51276:546	174	149	25194	32107	161.646	28650.6	17.3881	4887.94
437	8.673	577.523	Unknown	[M+H]+	found in higher mz's MsMs_599	0.5	FALSE	null	null	null	null	null	null	999	FALSE	FALSE	FALSE		FALSE	FALSE	null	null	null	null	null	null	null	10.36	GPr84-1-p	577.52295:4131 578.5263:2386 579.52966:308		0	0	30316	19175	0	24745.5	0	7877.49
438	10.453	579.538	w/o MS2:RIKEN P-VS1 ID-5453 from Mouse_Macrophage_WT_N_F1AA	[M+H-H2O]+	similar chromatogram in higher mz_791; found in higher mz's MsMs_486; adduct linked to 486_[M+NH4]+; found in higher mz's MsMs_482	1	TRUE	12.89	579.534		Unknown			530	TRUE	TRUE	FALSE		FALSE	FALSE	null	null	94.6	99.3	null	null	null	786.79	GPr84-1-p	579.53802:72501 580.54137:36858 581.54473:7031	109.10164:1000 110.10301:197 111.11734:1078 112.12061:386 113.13074:71 123.11742:549 125.13232:88 126.13541:69 126.24059:69 127.15005:185 137.13318:705 138.13579:217 141.16135:103 151.14915:145 165.16212:159 167.17781:162 179.17982:96 222.22946:112 239.23846:1779 240.239:316 249.25688:146 267.2699:926 268.27216:292 269.27484:76 296.29337:228 578.24384:51 579.06982:58 579.48816:58 579.53668:14798 …	161404	193450	420163	315004	177427	367584	22659.9	74358.6
439	2.032	580.41	Unknown	[M+H]+		0.5	FALSE	null	null	null	null	null	null	999	FALSE	FALSE	FALSE		FALSE	FALSE	null	null	null	null	null	null	null	299.79	GPr84-2-p	580.40973:17260 581.41308:6574 582.41644:1070		0	0	88860	114738	0	101799	0	18298.4
440	2.819	581.243	Unknown	[M+H]+	found in higher mz's MsMs_805; found in higher mz's MsMs_570	0.25	FALSE	null	null	null	null	null	null	999	FALSE	FALSE	FALSE		FALSE	FALSE	null	null	null	null	null	null	null	45.04	blank1-p	581.24329:2252 582.24664:568 583.25:0		19864	15157	7125	5627	17510.4	6376.17	3328.34	1059.42
441	1.166	582.277	Unknown	[M+H]+		0.5	TRUE	null	null	null	null	null	null	999	FALSE	FALSE	FALSE		FALSE	FALSE	null	null	null	null	null	null	null	167.43	GPr84-1-p	582.27454:7637 583.27789:3478 584.28125:499	145.02078:80 148.07187:144 242.99953:82 266.08392:173 267.0835:133 283.26517:137 389.18774:505 417.14578:325 418.14392:57 524.21692:511 525.21991:613	355	0	43352	49587	177.435	46469.7	250.931	4408.95
442	2.516	582.433	Unknown	[M+H]+		0.5	TRUE	null	null	null	null	null	null	999	FALSE	FALSE	FALSE		FALSE	FALSE	null	null	null	null	null	null	null	181.97	GPr84-2-p	582.4325:9000 583.43585:2819 584.43921:604	104.1072:1958 104.4947:70 115.11163:162 125.00197:238 181.02806:119 184.07481:2790 185.07828:225 258.11319:62 262.94788:53 341.3121:89 448.30222:110 506.35913:88	0	0	65553	68610	0	67081.4	0	2162.09
443	1.537	582.461	Unknown	[M+H]+		0.25	FALSE	null	null	null	null	null	null	999	FALSE	FALSE	FALSE		FALSE	FALSE	null	null	null	null	null	null	null	53.33	blank1-p	582.46051:2666 583.46386:1499 584.46722:251		14125	8063	8490	4233	11093.6	6361.54	4286.37	3010.5
444	8.416	582.512	w/o MS2:DG 16:1_16:1	[M+H]+		0.25	TRUE	9.64	582.509	C35H64O5	DG	HSQHRRHRYJNSOC-UHFFFAOYSA-N	O=C(OCC(OC(=O)CCCCCCCC=CCCCCCC)CO)CCCCCCCC=CCCCCCC	530	TRUE	TRUE	FALSE		FALSE	FALSE	null	null	89.1	99.8	null	null	null	53.58	GPr84-2-p	582.51221:2132 583.51556:597 584.51892:0	102.09136:57 135.11653:152 163.14769:114 284.29691:1006 311.254:80 563.54266:57	0	0	8039	11771	0	9904.93	0	2639.5
445	9.133	584.528	DG 32:1|DG 16:0_16:1	[M+NH4]+	adduct linked to 410_[M+H-H2O]+	0.5	TRUE	10.44	584.525	C35H66O5	DG	ADLOEVQMJKYKSR-UHFFFAOYSA-N	O=C(OCC(OC(=O)CCCCCCCC=CCCCCCC)CO)CCCCCCCCCCCCCCC	410	TRUE	TRUE	TRUE	DG 32:1	FALSE	FALSE	null	null	100	99.8	58.9	87.3	100	97.29	GPr84-2-p	584.52838:7104 585.53173:3893 586.53509:491	111.081:53 123.11922:71 125.13306:118 195.1203:78 239.24123:281 311.26126:842 312.2674:462 313.27786:1406 314.28079:557 339.29904:79 340.29706:54 340.3624:137 549.49084:947 550.49603:129 551.49921:102	180	551	30450	45639	365.838	38044.6	262.359	10740.7
446	8.864	584.562	w/o MS2:MG 33:1	[M+H]+		0.5	TRUE	11.73	584.561	C36H70O4	MG	LLTCRIVRSNBVBI-UHFFFAOYSA-N	O=C(OCC(O)CO)CCCCCCCCCCCCCCCCCCCCC=CCCCCCCCCCC	530	TRUE	TRUE	FALSE		FALSE	FALSE	null	null	99.9	99.1	null	null	null	86.63	GPr84-1-p	584.56165:6215 585.565:3185 586.56836:909	113.1328:213 115.07498:148 270.29822:62 274.27292:204 283.26349:1971 284.26675:214 284.4801:151 284.50079:69 285.26813:104 311.29489:1829 311.69681:76 312.29901:334	2331	5820	40929	26480	4075.69	33704.5	2467.43	10216.7
447	9.74	584.562	w/o MS2:MG 33:1	[M+H]+	similar chromatogram in higher mz_782; adduct linked to 477_[M+Na]+	1	TRUE	11.73	584.561	C36H70O4	MG	LLTCRIVRSNBVBI-UHFFFAOYSA-N	O=C(OCC(O)CO)CCCCCCCCCCCCCCCCCCCCC=CCCCCCCCCCC	530	TRUE	TRUE	FALSE		FALSE	FALSE	null	null	99.4	99.6	null	null	null	891.46	GPr84-2-p	584.5625:61505 585.56585:22768 586.56921:14214	109.09983:137 117.08918:56 132.09938:51 146.1171:124 212.2381:95 239.23671:58 240.23744:53 256.26053:50 257.26163:141 274.2699:111 283.25848:163 300.28949:3917 300.3898:86 301.29031:440 302.29376:275 306.21033:59 311.19208:181 311.22595:77 311.29382:3472 312.05542:68 312.2973:571 312.53818:55 313.01721:64 313.27274:1316 314.27225:207 316.28354:55 317.15585:91 319.30136:80 328.31766:287 342.31085:…	311535	287716	310585	343821	299626	327203	16842.8	23501.5
448	9.275	584.567	w/o MS2:MG 33:1	[M+H]+		0.75	TRUE	11.73	584.561	C36H70O4	MG	LLTCRIVRSNBVBI-UHFFFAOYSA-N	O=C(OCC(O)CO)CCCCCCCCCCCCCCCCCCCCC=CCCCCCCCCCC	530	TRUE	TRUE	FALSE		FALSE	FALSE	null	null	87	99.3	null	null	null	177.42	blank2-p	584.56738:10354 585.57073:6130 586.57409:993	102.09122:127 145.15482:135 256.26248:603 256.81442:58 256.83569:76 257.26498:205 300.28885:53 371.22592:60 584.56085:3825	61093	59060	55998	57086	60076.8	56542.1	1437.73	769.503
449	11.785	584.579	Unknown	[M+H]+		0.5	TRUE	null	null	null	null	null	null	999	FALSE	FALSE	FALSE		FALSE	FALSE	null	null	null	null	null	null	null	179.34	GPr84-1-p	584.57892:8887 585.58227:4274 586.58563:829	102.09091:511 103.05692:88 256.26282:4701 256.32309:56 256.43359:88 256.68863:76 257.2659:554 567.5672:72 584.58331:316	147	0	51102	45787	73.4933	48444.7	103.935	3757.99
450	5.999	585.464	Unknown	[M+H]+		0.5	TRUE	null	null	null	null	null	null	999	FALSE	FALSE	FALSE		FALSE	FALSE	null	null	null	null	null	null	null	89	GPr84-1-p	585.46338:3170 586.46673:1631 587.47009:555	133.08795:258	0	0	19607	28372	0	23989.3	0	6197.45
451	8.482	586.474	Unknown	[M+H]+	similar chromatogram in higher mz_645; similar chromatogram in higher mz_688; similar chromatogram in higher mz_783	0.5	TRUE	null	null	null	null	null	null	999	FALSE	FALSE	FALSE		FALSE	FALSE	null	null	null	null	null	null	null	184.06	GPr84-1-p	586.46747:6932 587.47082:2382 588.47418:891	102.09103:675 121.01218:179 284.29425:3658 285.29831:1280 286.2984:180	1271	1535	46971	64699	1403.02	55834.5	186.318	12535.6
452	1.245	588.393	w/o MS2:LPC 21:0	[M+H]+		1	TRUE	7.53	588.4	C29H60NO7P	LPC	XZZSYDYWLNENCT-UHFFFAOYSA-N	O=C(OCC(O)COP(=O)([O-])OCC[N+](C)(C)C)CCCCCCCCCCCCCCCCCCCC	530	TRUE	TRUE	FALSE		FALSE	FALSE	null	null	82.7	95.6	null	null	null	140.19	GPr84-2-p	588.39276:10506 589.39611:4573 590.39947:1420	119.08635:61 126.08891:78 157.17737:96 174.18538:11505 174.23561:154 174.39754:60 174.45502:55 174.80684:51 175.18901:747 176.18964:61 329.20117:137	16336	9838	44445	51072	13087.1	47758.4	4594.89	4685.5
453	9.572	588.534	RIKEN P-VS1 ID-5576 from Mouse_Muscle_fads2KO_N_Ctr	[M+H]+	adduct linked to 409_[M+H-H2O]+; found in higher mz's MsMs_781	0.5	TRUE	10.53	588.532		Unknown			430	TRUE	TRUE	TRUE		FALSE	FALSE	null	null	80.4	99.9	73.9	75	100	307.88	GPr84-1-p	588.53857:15416 589.54192:5776 590.54528:1155	149.13254:90 575.24835:51 588.53455:5812 588.82159:67	1558	839	96918	119415	1198.35	108167	508.71	15907.9
454	2.281	589.325	Unknown	[M+H]+		0.25	TRUE	null	null	null	null	null	null	999	FALSE	FALSE	FALSE		FALSE	FALSE	null	null	null	null	null	null	null	155.71	GPr84-2-p	589.32526:7853 590.32861:3229 591.33197:970	538.45428:228	35332	17915	56659	73796	26623.3	65227.7	12315.4	12117.6
455	2.032	589.329	Unknown	[M+H]+		1	TRUE	null	null	null	null	null	null	999	FALSE	FALSE	FALSE		FALSE	FALSE	null	null	null	null	null	null	null	1667.46	blank1-p	589.32928:103324 590.33263:39224 591.33599:8784	119.08675:623 133.0883:58 135.08014:92	837854	772190	480881	527828	805022	504355	46430.9	33196.6
456	9.144	589.482	DG 32:1	[M+Na]+	similar chromatogram in higher mz_646	0.5	TRUE	10.41	589.48	C35H66O5	DG	OGUHKUNADZDIPN-UHFFFAOYSA-N	O=C(OCC(OC(=O)CCCCCCCCCCCC=CCCCCCCCCCC)CO)CCCCCCC	420	TRUE	TRUE	TRUE		FALSE	FALSE	null	null	100	99.8	64.9	75	100	153.89	GPr84-2-p	589.48163:8836 590.48498:4284 591.48834:760	133.08319:73 201.18213:56 307.30798:101 308.28839:59 325.28506:146 335.24945:103 491.82376:192 589.4787:3090 589.57178:64	0	0	37948	49745	0	43846.6	0	8342.13
457	1.829	590.43	Unknown	[M+H]+		1	TRUE	null	null	null	null	null	null	999	FALSE	FALSE	FALSE		FALSE	FALSE	null	null	null	null	null	null	null	173.01	blank1-p	590.42932:7903 591.43267:2778 592.43603:618	118.09454:64 132.091:102 133.08606:1106 165.09128:184 177.11414:83 179.10651:74 221.13812:74 222.14595:50 247.20625:580 263.19604:97 273.22241:139 289.25031:96 291.23447:311 292.23199:72 310.19421:83 447.26013:125 573.39929:287 590.38391:141	57134	29050	49638	75665	43091.7	62651.5	19858.6	18403.8
458	5.044	590.441	Unknown	[M+H]+		0.5	TRUE	null	null	null	null	null	null	999	FALSE	FALSE	FALSE		FALSE	FALSE	null	null	null	null	null	null	null	125.06	GPr84-1-p	590.44214:4460 591.44549:1753 592.44885:387	109.10072:74 127.14732:54 135.11699:234 136.119:128 147.11925:107 149.13062:104 161.12938:199 175.15143:53 187.14874:64 201.16693:127 203.18004:76 204.08888:393 205.19759:258 215.64409:83 216.18623:72 222.09731:134 233.22354:97 244.2121:81 247.24449:88 259.23764:164 369.35278:1104 370.35739:512	0	0	27431	39374	0	33402.5	0	8444.63
459	9.734	591.495	DG 32:0	[M+Na]+	adduct linked to 413_[M+H-H2O]+; found in higher mz's MsMs_782	1	TRUE	11.46	591.496	C35H68O5	DG	IMXMTGVRZTUYOM-UHFFFAOYSA-N	O=C(OCC(OC(=O)CCCCCCC)CO)CCCCCCCCCCCCCCCCCCCCCCC	420	TRUE	TRUE	TRUE		FALSE	FALSE	null	null	100	99.7	73.6	75	100	421.26	GPr84-2-p	591.49518:28741 592.49853:10852 593.50189:1449	311.31503:93 319.1478:54 590.01117:98 591.49689:7580 591.81744:73 591.96484:72	170289	160323	163230	182775	165306	173002	7047.06	13820.9
460	10.246	594.581	w/o MS2:Cer 12:0;2O/26:0;O	[M+H]+	adduct linked to 490_[M+Na]+; similar chromatogram in higher mz_525	0.5	TRUE	11.7	594.582	C38H77NO4	Cer_HDS	KWNRHCHZIWLTOS-UHFFFAOYSA-N	O=C(NC(CO)C(O)CCCCCCCCC)C(O)CCCCCCCCCCCCCCCCCCCCCCCC	530	TRUE	TRUE	FALSE		FALSE	FALSE	null	null	99.4	99.8	null	null	null	64.54	GPr84-2-p	594.58063:3607 595.58398:2092 596.58734:441	137.13367:66 149.1312:150 224.2386:156 236.24007:2306 237.24483:105 254.25047:236 271.27762:62 281.29831:108 323.33231:91	236	316	16701	19937	275.922	18319	56.5662	2287.69
461	10.684	594.584	w/o MS2:Cer 18:0;2O/20:0;O	[M+H]+		0.5	TRUE	11.63	594.582	C38H77NO4	Cer_HDS	QZPHNIHBKGRHTP-UHFFFAOYSA-N	O=C(NC(CO)C(O)CCCCCCCCCCCCCCC)C(O)CCCCCCCCCCCCCCCCCC	530	TRUE	TRUE	FALSE		FALSE	FALSE	null	null	73.2	99.9	null	null	null	73.75	GPr84-2-p	594.58423:4338 595.58758:2222 596.59094:1201	283.2655:214 284.26782:138 309.28232:61 310.28516:58 338.3468:203 339.34726:127 356.35376:53 378.88184:57 593.32501:195 594.59155:1037	6581	6768	23402	30065	6674.32	26733.2	131.837	4711.55
462	8.706	595.588	Unknown	[M+H]+	similar chromatogram in higher mz_636	1	TRUE	null	null	null	null	null	null	999	FALSE	FALSE	FALSE		FALSE	FALSE	null	null	null	null	null	null	null	87.55	blank1-p	595.58771:17144 596.59106:7104 597.59442:1411	282.27499:169 440.80731:117	114592	107024	55997	60286	110808	58141.5	5352.01	3033.34
463	1.223	596.393	Unknown	[M+H]+		0.75	FALSE	null	null	null	null	null	null	999	FALSE	FALSE	FALSE		FALSE	FALSE	null	null	null	null	null	null	null	45.49	GPr84-2-p	596.39282:2605 597.39617:1667 598.39953:208		9091	5808	9068	10549	7449.54	9808.44	2321.55	1047.49
464	8.695	596.573	Unknown	[M+H]+		0.5	TRUE	null	null	null	null	null	null	999	FALSE	FALSE	FALSE		FALSE	FALSE	null	null	null	null	null	null	null	561.17	GPr84-1-p	596.56952:31367 597.57287:13017 598.57623:2576	208.20035:421 227.21341:74 417.92969:53 521.50665:86 539.53339:94 596.29584:58 596.5202:53	39863	42926	187414	402736	41394.3	295075	2165.77	152256
465	11.268	596.6	Unknown	[M+H]+	adduct linked to 492_[M+Na]+	1	TRUE	null	null	null	null	null	null	999	FALSE	FALSE	FALSE		FALSE	FALSE	null	null	null	null	null	null	null	547.76	blank1-p	596.60016:58029 597.60351:26377 598.60687:5089	106.08606:122 111.11642:135 283.20847:51 283.2616:666 283.59839:73 283.70898:84 284.27383:100 286.31381:178 311.29456:2750 311.62454:59 312.30161:261 312.32617:3772 313.33191:724 314.33847:152 330.33344:170 331.3396:99 340.35858:989 341.3653:62 451.78369:65 567.27869:83 594.30377:63 594.42218:67 596.3476:59 596.45917:53 596.59906:21585 596.69086:305 596.72791:193 596.78442:133 596.89618:132 596.9…	332907	432307	606215	284461	382607	445338	70286.8	227514
466	8.875	598.593	Unknown	[M+H]+		0.5	TRUE	null	null	null	null	null	null	999	FALSE	FALSE	FALSE		FALSE	FALSE	null	null	null	null	null	null	null	81.57	GPr84-1-p	598.58502:6194 599.58837:2965 600.59173:468	133.08762:266	1397	960	34022	37359	1178.49	35690.2	309.257	2359.77
467	1.696	599.553	Unknown	[M+H]+		0.25	FALSE	null	null	null	null	null	null	999	FALSE	FALSE	FALSE		FALSE	FALSE	null	null	null	null	null	null	null	41.45	GPr84-2-p	599.55347:2072 600.55682:870 601.56018:0		8151	7562	9904	10977	7856.61	10440.2	416.084	758.922
468	8.751	600.558	w/o MS2:DG 25:0_8:0	[M+H]+		0.5	TRUE	12	600.556	C36H70O5	DG	BFIDRLHOPKTGSX-UHFFFAOYSA-N	O=C(OCC(OC(=O)CCCCCCC)CO)CCCCCCCCCCCCCCCCCCCCCCCC	530	TRUE	TRUE	FALSE		FALSE	FALSE	null	null	99.3	98.8	null	null	null	33.55	blank1-p	600.55768:2396 601.56103:1341 602.56439:0	197.11459:245 269.2449:109 283.26199:259 344.31226:160 345.314:116 600.55914:1139	13407	11218	7836	8760	12312.8	8298.18	1547.72	653.242
469	8.083	600.558	w/o MS2:DG 25:0_8:0	[M+H]+		1	TRUE	12	600.556	C36H70O5	DG	BFIDRLHOPKTGSX-UHFFFAOYSA-N	O=C(OCC(OC(=O)CCCCCCC)CO)CCCCCCCCCCCCCCCCCCCCCCCC	530	TRUE	TRUE	FALSE		FALSE	FALSE	null	null	99.1	98.3	null	null	null	48.25	GPr84-2-p	600.5578:3232 601.56115:1942 602.56451:781	111.11558:99 132.10083:201 256.26547:194 283.26379:121 300.2923:104 301.30048:52 600.24561:78 600.56689:1143	17423	14088	18563	21029	15755.8	19796	2358.12	1744.22
470	7.274	602.466	w/o MS2:RIKEN P-VS1 ID-5840 from Mouse_WAT_fads2KO_N_Ctr	[M+H]+		1	TRUE	7.7	602.469		Unknown			530	TRUE	TRUE	FALSE		FALSE	FALSE	null	null	96.3	100	null	null	null	142.96	GPr84-1-p	602.46552:8081 603.46887:3521 604.47223:2249	107.08393:110 121.01231:236 132.10234:667 146.11861:378 212.23421:152 220.17061:90 238.25551:108 256.2627:122 300.28952:3996 300.58914:50 300.94879:73 301.29373:368 301.70312:51 301.91681:53 302.28864:56 352.30444:56 540.42413:147 542.42151:158 602.46057:135	44419	27955	56705	56834	36187.2	56769.7	11642.1	91.04
471	1.559	603.409	w/o MS2:SM 26:3;3O	[M+H]+		1	FALSE	6.02	603.413	C31H59N2O7P	SM	NLZSBXZDMZUFDZ-UHFFFAOYSA-N	O=C(NC(COP(=O)([O-])OCC[N+](C)(C)C)C(O)C(O)C=CCCC=CCC)CCCCCCCC=CCCCC	530	TRUE	TRUE	FALSE		FALSE	FALSE	null	null	91.7	97.8	null	null	null	96.77	GPr84-2-p	603.40918:5902 604.41253:2396 605.41589:0		30073	42428	38599	49969	36250.4	44284.1	8736.57	8040.07
472	8.819	603.534	w/o MS2:RIKEN P-VS1 ID-5863 from Mouse_Adipose_WT_N_F1AA	[M+H]+	similar chromatogram in higher mz_629; found in higher mz's MsMs_629; similar chromatogram in higher mz_676; found in higher mz's MsMs_676; found in higher mz's MsMs_824; similar chromatogram in higher mz_565; similar chromatogram in higher mz_816	0.5	TRUE	14.76	603.534		Unknown			530	TRUE	TRUE	FALSE		FALSE	FALSE	null	null	99.9	96.1	null	null	null	9.61	GPr84-1-p	603.53387:6515 604.53722:2376 605.54058:746	109.10178:79 123.1187:59 145.10074:111 149.13295:80 165.16605:96 192.18111:129 195.17502:64 231.17264:97 247.24661:123 265.25482:310 557.33948:64 600.85364:119 603.53796:1034	146	185	41095	32414	165.626	36754.7	27.3638	6138.22
473	9.967	603.535	w/o MS2:RIKEN P-VS1 ID-5863 from Mouse_Adipose_WT_N_F1AA	[M+H]+		0.25	TRUE	14.76	603.534		Unknown			530	TRUE	TRUE	FALSE		FALSE	FALSE	null	null	100	97.4	null	null	null	3.77	GPr84-2-p	603.53455:2186 604.5379:1208 605.54126:264	108.08742:66 247.24236:148 603.54114:226	0	0	10154	14022	0	12088.2	0	2735.45
474	7.875	605.318	Unknown	[M+H]+		1	TRUE	null	null	null	null	null	null	999	FALSE	FALSE	FALSE		FALSE	FALSE	null	null	null	null	null	null	null	2998.95	blank1-p	605.31952:111647 606.32287:39969 607.32623:7878	133.10298:138 139.05214:57 141.06981:238 142.07727:124 143.08435:553 145.10481:223 147.02019:1170 147.08057:206 147.11681:1312 147.42281:61 147.43651:99 147.59636:58 147.62987:53 148.02513:115 148.11983:221 157.10063:149 159.02113:520 159.08185:840 160.08415:237 161.09631:75 161.13316:431 163.11459:193 169.10217:74 172.02713:101 173.09497:97 175.01326:51 180.14867:139 183.0219:216 185.13187:109 1…	676936	532365	1029037	1224131	604650	1.12658e+06	102227	137952
475	9.491	605.551	w/o MS2:RIKEN P-VS1 ID-5903 from Cell_C2C12_WT_N_4hCtr	[M+H]+	found in higher mz's MsMs_648; similar chromatogram in higher mz_630; found in higher mz's MsMs_630; found in higher mz's MsMs_677; found in higher mz's MsMs_826	0.25	FALSE	13.2	605.552		Unknown			530	TRUE	TRUE	FALSE		FALSE	FALSE	null	null	98.9	98.5	null	null	null	5.87	GPr84-1-p	605.55066:2777 606.55401:754 607.55737:238		0	0	19312	9484	0	14398.1	0	6949.77
476	10.582	605.552	w/o MS2:RIKEN P-VS1 ID-5903 from Cell_C2C12_WT_N_4hCtr	[M+H]+		0.5	TRUE	13.2	605.552		Unknown			530	TRUE	TRUE	FALSE		FALSE	FALSE	null	null	100	99.2	null	null	null	6.85	GPr84-2-p	605.55231:3615 606.55566:1875 607.55902:476	135.11749:277 137.13336:98 219.12262:136 397.2077:63 605.55463:460	0	142	15143	24051	70.7786	19596.9	100.096	6298.89
477	9.741	606.548	w/o MS2:Cer 12:1;3O/26:1;(2OH)	[M+Na]+	adduct linked to 447_[M+H]+	0.25	TRUE	9.99	606.546	C38H73NO5	Cer_AP	PMUBSXCJNLMULT-UHFFFAOYSA-N	O=C(NC(CO)C(O)C(O)CCCC=CCCC)C(O)CCCCCCCCCCCCC=CCCCCCCCCCC	530	TRUE	TRUE	FALSE		FALSE	FALSE	null	null	98.7	100	null	null	null	50.67	blank1-p	606.54755:2533 607.5509:1018 608.55426:212	132.10356:301 146.11758:312 300.29163:1669 301.29324:363 303.33038:51	13612	10345	8035	11087	11978.3	9561.19	2309.95	2157.72
478	11.1	607.567	RIKEN P-VS1 ID-5931 from Mouse_Macrophage_WT_N_F1AA	[M+H]+	adduct linked to 516_[M+NH4]+; adduct linked to 521_[M+Na]+; similar chromatogram in higher mz_514; similar chromatogram in higher mz_803; found in higher mz's MsMs_516; found in higher mz's MsMs_514	1	TRUE	13.2	607.562		Unknown			430	TRUE	TRUE	TRUE		FALSE	FALSE	null	null	84.5	99.5	90	86	44.4	443.27	GPr84-1-p	607.5675:50139 608.57085:23815 609.57421:4691	100.11961:194 109.10117:877 109.51659:62 111.11558:526 113.13303:101 123.11725:361 124.12258:261 137.13229:327 151.14708:105 153.16122:81 165.16229:113 167.1804:55 180.17979:103 207.21049:64 249.26099:89 250.25873:73 250.50421:106 267.26843:898 267.37433:89 267.75201:55 268.27213:466 497.16785:62 607.44214:60 607.56689:10204 607.69019:55 607.90747:54 607.97333:107	52049	55777	284282	97567	53912.7	190925	2636.27	132027
479	0.992	608.386	Unknown	[M+H]+		1	FALSE	null	null	null	null	null	null	999	FALSE	FALSE	FALSE		FALSE	FALSE	null	null	null	null	null	null	null	70.17	GPr84-1-p	608.38586:3470 609.38921:885 610.39257:505		14995	18111	18906	15543	16553.3	17224.8	2203.26	2378.23
480	9.257	610.541	DG 34:2|DG 16:1_18:1	[M+NH4]+	adduct linked to 488_[M+Na]+	0.5	TRUE	10.85	610.541	C37H68O5	DG	FWWLDEIJAPIBES-UHFFFAOYSA-N	O=C(OCC(OC(=O)CCCCCCCC=CCCCCCCCC)CO)CCCCCCCC=CCCCCCC	410	TRUE	TRUE	TRUE	DG 34:2	FALSE	FALSE	null	null	100	99.7	53.8	89.7	100	201.04	GPr84-2-p	610.54114:13069 611.54449:4424 612.54785:1936	109.10168:106 115.11154:76 121.10122:151 123.11549:55 125.13012:128 135.1162:177 149.13176:238 163.14656:165 194.25452:66 239.23198:91 245.22456:160 258.2468:132 263.24008:103 265.26285:123 293.18109:98 311.25964:2451 311.63055:76 312.26218:430 313.27353:267 321.20892:160 337.27365:192 339.2894:2490 339.79675:65 340.29333:665 340.56512:68 340.61856:80 341.29855:141 355.07571:178 575.50641:1627 57…	0	0	41593	72831	0	57212.2	0	22088.5
481	9.909	612.557	DG 34:1|DG 18:0_16:1	[M+NH4]+	adduct linked to 491_[M+Na]+	0.5	TRUE	11.65	612.556	C37H70O5	DG	WEYCUJKFHUWUDC-UHFFFAOYSA-N	O=C(OCC(OC(=O)CCCCCCCC=CCCCCCC)CO)CCCCCCCCCCCCCCCCC	410	TRUE	TRUE	TRUE	DG 34:1	FALSE	FALSE	null	null	100	99.7	53.2	90.4	100	372.25	GPr84-2-p	612.55682:21672 613.56017:10738 614.56353:2930	109.10148:214 123.11798:142 135.116:96 219.20905:180 237.22702:70 311.25928:3093 311.65451:57 311.75119:74 312.26273:980 313.27451:745 314.27847:327 339.29187:408 340.29974:78 341.27637:53 341.306:2132 341.40405:62 341.90292:50 342.17068:60 342.30905:728 343.31601:138 359.43362:51 552.82086:82 577.52222:1167 578.52441:542 578.8714:65 579.53381:126	414	8374	110781	141218	4393.82	125999	5628.15	21522.5
482	10.437	612.595	w/o MS2:MG 35:1	[M+H]+		1	TRUE	12.73	612.593	C38H74O4	MG	OZWDVOCVLLMBBC-UHFFFAOYSA-N	O=C(OCC(O)CO)CCCCCCCCCCCCCCCCCCCCCCC=CCCCCCCCCCC	530	TRUE	TRUE	FALSE		FALSE	FALSE	null	null	98.2	99.4	null	null	null	145.39	GPr84-2-p	612.59485:10822 613.5982:5054 614.60156:12623	123.11874:61 132.10431:115 241.24747:58 266.99561:74 283.26401:404 284.27036:62 284.29724:136 311.29694:187 313.27921:685 313.70935:62 313.73529:50 314.27844:300 328.32245:404 328.34729:128 329.32852:50 341.30798:760 342.3092:92 346.33331:81 356.35266:178 374.36581:56 415.2543:60 550.56299:152 551.56897:88 579.54071:2579 580.54431:1106 582.02063:57 612.59766:4044	26345	30525	53645	62392	28435.2	58018.4	2955.54	6185.13
483	9.696	612.595	w/o MS2:MG 35:1	[M+H]+		0.5	TRUE	12.73	612.593	C38H74O4	MG	OZWDVOCVLLMBBC-UHFFFAOYSA-N	O=C(OCC(O)CO)CCCCCCCCCCCCCCCCCCCCCCC=CCCCCCCCCCC	530	TRUE	TRUE	FALSE		FALSE	FALSE	null	null	97.7	99	null	null	null	67.25	GPr84-1-p	612.59515:4383 613.5985:2077 614.60186:420	133.08417:86 283.26697:287 298.30777:107 311.29654:3546 312.0809:76 312.30023:679 313.28903:85 612.59949:105	5110	4461	32762	14417	4785.53	23589.8	458.694	12972
484	1.02	613.345	Unknown	[M+H]+		0.5	FALSE	null	null	null	null	null	null	999	FALSE	FALSE	FALSE		FALSE	FALSE	null	null	null	null	null	null	null	70.61	blank1-p	613.3446:4735 614.34795:1118 615.35131:385		23901	11891	3879	3120	17896.2	3499.59	8492.44	537.116
485	9.437	614.5	Unknown	[M+Na]+	similar chromatogram in higher mz_644; adduct linked to 498_[M+CH3OH+H]+	0.5	TRUE	null	null	null	null	null	null	999	FALSE	FALSE	FALSE		FALSE	FALSE	null	null	null	null	null	null	null	78.28	GPr84-1-p	614.50128:6450 615.50463:3727 616.50799:927	102.09111:282 108.04122:53 312.32538:3733 313.33051:583 314.33133:127 596.48761:76 614.4989:128	2349	743	37364	56876	1546.12	47120.2	1135.8	13797.3
486	10.465	614.574	DG 34:0|DG 16:0_18:0	[M+NH4]+	adduct linked to 493_[M+Na]+; similar chromatogram in higher mz_791; adduct linked to 438_[M+H-H2O]+	1	TRUE	12.88	614.572	C37H72O5	DG	ONCLVQFEAFTXMN-UHFFFAOYSA-N	O=C(OCC(OC(=O)CCCCCCCCCCCCCCCCC)CO)CCCCCCCCCCCCCCC	410	TRUE	TRUE	TRUE	DG 34:0	FALSE	FALSE	null	null	100	99.3	59	86.4	100	217.37	GPr84-2-p	614.57227:13414 615.57562:5458 616.57898:1535	109.10289:63 137.12747:74 267.26266:92 286.27313:70 313.2702:1938 314.27335:262 315.10837:56 323.22058:93 340.09436:70 341.3027:2698 341.71149:67 341.82132:88 342.30222:145 342.32077:83 579.52832:2315 579.61273:51 580.52985:1334 581.53571:170 581.98676:91 584.16479:63 614.59259:223	47375	53133	91081	82499	50253.9	86790.1	4072.07	6067.99
487	1.959	615.348	w/o MS2:RIKEN P-VS1 ID-6116 from Mouse_AdrenalGlands_WT_N_Ctr	[M+H]+		1	FALSE	10.73	615.346		Unknown			530	TRUE	TRUE	FALSE		FALSE	FALSE	null	null	99.2	91.6	null	null	null	58.25	GPr84-1-p	615.3476:3293 616.35095:1836 617.35431:561		25200	20908	31934	29290	23054	30612.1	3035.16	1870.05
488	9.257	615.497	DG 34:2	[M+Na]+	adduct linked to 480_[M+NH4]+	0.5	TRUE	10.77	615.496	C37H68O5	DG	DPWHHRVJHABNSH-UHFFFAOYSA-N	O=C(OCC(OC(=O)CCCCCCCCCCCCCC=CCC=CCCCCCCC)CO)CCCCCCC	420	TRUE	TRUE	TRUE		FALSE	FALSE	null	null	100	99.7	74.2	75	100	207.86	GPr84-2-p	615.49658:13167 616.49993:6661 617.50329:982	615.36798:51 615.48749:4540	314	207	45447	71515	260.633	58481	75.1781	18433.4
489	1.38	616.42	Unknown	[M+H]+	similar chromatogram in higher mz_532	0.5	TRUE	null	null	null	null	null	null	999	FALSE	FALSE	FALSE		FALSE	FALSE	null	null	null	null	null	null	null	242.51	GPr84-1-p	616.42004:10958 617.42339:5405 618.42675:655	202.216:7509 202.2692:65 202.51653:79 203.21797:841	7038	3660	46037	52193	5348.81	49115.2	2388.34	4352.81
490	10.246	616.569	w/o MS2:Cer 12:0;2O/28:3;O	[M+Na]+	adduct linked to 460_[M+H]+	0.5	TRUE	10.88	616.566	C40H75NO4	Cer_HDS	CGADSRWWDOIQJR-UHFFFAOYSA-N	O=C(NC(CO)C(O)CCCCCCCCC)C(O)CCCCCCCCCCCC=CCC=CCC=CCCCCCCC	530	TRUE	TRUE	FALSE		FALSE	FALSE	null	null	98.3	100	null	null	null	72.96	GPr84-1-p	616.56854:3476 617.57189:1615 618.57525:221	112.63442:80 616.55963:1413 616.91028:54	0	198	18406	19850	98.8003	19128	139.725	1021.54
491	9.909	617.513	DG 34:1	[M+Na]+	adduct linked to 481_[M+NH4]+	0.5	TRUE	11.53	617.511	C37H70O5	DG	GXKVCDAYOVXTID-UHFFFAOYSA-N	O=C(OCC(OC(=O)CCCCCCCCCCCCCC=CCCCCCCCCCC)CO)CCCCCCC	420	TRUE	TRUE	TRUE		FALSE	FALSE	null	null	100	99.7	69.1	75	100	342.63	GPr84-2-p	617.51282:20022 618.51617:9066 619.51953:2464	239.14624:63 277.65259:78 312.25769:64 333.23441:106 616.85516:59 617.50653:4541 617.79828:60 617.82135:63 617.8681:60	0	138	107709	147615	69.0016	127662	97.583	28218
492	11.266	618.58	w/o MS2:Cer 20:0;2O/20:2;O	[M+Na]+	adduct linked to 465_[M+H]+	0.25	TRUE	11.81	618.582	C40H77NO4	Cer_HDS	DPFGWFZONXHCKP-UHFFFAOYSA-N	O=C(NC(CO)C(O)CCCCCCCCCCCCCCCCC)C(O)CCCCCCCCC=CCC=CCCCCC	530	TRUE	TRUE	FALSE		FALSE	FALSE	null	null	75.9	100	null	null	null	41.17	GPr84-1-p	618.58038:2058 619.58373:1538 620.58709:774	201.09621:68 287.63446:93 312.32599:395 618.57867:617	5163	4281	11927	2454	4722.17	7190.56	624.037	6698.6
493	10.459	619.53	DG 34:0	[M+Na]+	adduct linked to 486_[M+NH4]+; found in higher mz's MsMs_791	1	TRUE	12.61	619.527	C37H72O5	DG	SSJMMYPUZPYGQU-UHFFFAOYSA-N	O=C(OCC(OC(=O)CCCCCCC)CO)CCCCCCCCCCCCCCCCCCCCCCCCC	420	TRUE	TRUE	TRUE		FALSE	FALSE	null	null	100	99.5	73.3	75	100	1082.06	GPr84-2-p	619.5274:63203 620.53075:26689 621.53411:4620	341.30496:52 341.85696:105 616.92804:59 619.3078:66 619.5249:17977 619.61707:213 619.65588:194 619.79559:67 619.83466:55 619.90271:90	269856	267997	455227	394134	268926	424680	1314.73	43199.5
494	5.055	621.311	Unknown	[M+H]+	adduct linked to 509_[M+H]+; found in higher mz's MsMs_509; found in higher mz's MsMs_543; found in higher mz's MsMs_799; found in higher mz's MsMs_794	1	TRUE	null	null	null	null	null	null	999	FALSE	FALSE	FALSE		FALSE	FALSE	null	null	null	null	null	null	null	2953.17	blank1-p	621.31598:76719 622.31933:30138 623.32269:5592	107.08504:88 117.0696:93 119.08706:60 131.04689:112 133.10344:101 143.08424:53 145.10052:76 147.02174:85 147.11743:237 157.06552:143 157.09892:51 158.1058:168 159.08122:471 160.08224:170 175.01674:273 177.12752:66 187.11183:58 188.11333:113 193.0419:190 193.71655:73 197.13617:78 199.14905:220 205.04263:190 206.0425:79 213.13091:186 213.16557:223 214.16808:190 215.14406:1171 215.3882:66 216.14636:…	527069	375795	1578444	1879880	451432	1.72916e+06	106967	213147
495	11.366	622.617	w/o MS2:Cer 24:0;2O/16:0;O	[M+H]+		0.75	TRUE	12.91	622.613	C40H81NO4	Cer_HDS	WWAAPCQGKAUYKQ-UHFFFAOYSA-N	O=C(NC(CO)C(O)CCCCCCCCCCCCCCCCCCCCC)C(O)CCCCCCCCCCCCCC	530	TRUE	TRUE	FALSE		FALSE	FALSE	null	null	71.8	99.7	null	null	null	65.61	GPr84-2-p	622.61713:4843 623.62048:2171 624.62384:1005	147.06403:90 281.05615:64 295.10965:113 311.29749:554 338.34543:339 355.33807:61 370.12766:160 443.14566:99 586.84991:60 622.37463:112 622.61761:1698	14582	17633	33554	39170	16107.4	36362.2	2157.48	3971.24
496	3.729	623.452	Unknown	[M+H]+		0.5	TRUE	null	null	null	null	null	null	999	FALSE	FALSE	FALSE		FALSE	FALSE	null	null	null	null	null	null	null	112.33	GPr84-1-p	623.45392:5205 624.45727:2812 625.46063:742	105.03446:2311 106.03852:320 111.1161:64 123.04299:224 123.28781:73 127.03991:122 133.64624:57 212.74362:63 249.07768:208 255.04878:106 267.09048:130 360.21484:121	0	0	45712	47716	0	46714.1	0	1417.46
497	9.543	623.622	Unknown	[M+H]+		1	TRUE	null	null	null	null	null	null	999	FALSE	FALSE	FALSE		FALSE	FALSE	null	null	null	null	null	null	null	89.14	blank1-p	623.62555:14235 624.6289:7143 625.63226:1509	282.27484:56 299.30948:175 310.31262:147 566.57135:121	112683	115943	161522	113482	114313	137502	2305.07	33969
498	9.426	624.604	Unknown	[M+CH3OH+H]+	adduct linked to 485_[M+Na]+	0.5	TRUE	null	null	null	null	null	null	999	FALSE	FALSE	FALSE		FALSE	FALSE	null	null	null	null	null	null	null	778.36	GPr84-1-p	624.60394:67466 625.60729:35504 626.61065:6374	236.23579:400 237.24199:171 283.26218:83	4839	3257	363859	329707	4047.86	346783	1118.97	24149
499	9.561	624.606	Unknown	[M+H]+		0.5	TRUE	null	null	null	null	null	null	999	FALSE	FALSE	FALSE		FALSE	FALSE	null	null	null	null	null	null	null	1775.57	GPr84-1-p	624.60419:139151 625.60754:68889 626.6109:13030	208.2101:709 209.21149:217 226.2196:76 311.29761:234 344.32352:250 522.5285:55	49575	50165	916680	1012031	49869.8	964355	417.624	67423.7
500	11.864	624.634	RIKEN P-VS1 ID-6290 from Mouse_Macrophage_WT_N_F1DHA	[M+H]+		1	TRUE	13.48	624.627		Unknown			430	TRUE	TRUE	TRUE		FALSE	FALSE	null	null	88.8	99.7	82.7	84.9	83.3	207.57	blank1-p	624.62799:22078 625.63134:10737 626.6347:2149	102.09068:53 283.26041:129 295.10608:67 311.29147:1120 312.29962:68 318.24643:57 340.35767:860 341.13464:50 341.35855:101 358.37085:136 623.37854:60 624.52667:73 624.6272:6909 624.75275:61 625.11676:91	131050	221952	231485	60684	176501	146085	64277.5	120775
501	9.774	626.62	Unknown	[M+H]+		0.5	TRUE	null	null	null	null	null	null	999	FALSE	FALSE	FALSE		FALSE	FALSE	null	null	null	null	null	null	null	79.56	GPr84-1-p	626.62408:4038 627.62743:2078 628.63079:292	121.01221:178 122.01155:116 203.08881:114 204.09268:188 272.10571:186	0	171	22306	25787	85.3878	24046.3	120.757	2461.17
502	9.038	628.59	w/o MS2:DG 27:0_8:0	[M+H]+		1	TRUE	12.96	628.588	C38H74O5	DG	MGNBTVGQPSROHB-UHFFFAOYSA-N	O=C(OCC(OC(=O)CCCCCCC)CO)CCCCCCCCCCCCCCCCCCCCCCCCCC	530	TRUE	TRUE	FALSE		FALSE	FALSE	null	null	97.5	98.3	null	null	null	33.75	GPr84-2-p	628.59033:2866 629.59368:967 630.59704:469	566.55688:56 611.573:96 628.58868:1616 629.0108:68	12953	13965	19220	20013	13459.4	19617	715.563	560.722
503	9.604	628.591	w/o MS2:DG 27:0_8:0	[M+H]+		0.25	FALSE	12.96	628.588	C38H74O5	DG	MGNBTVGQPSROHB-UHFFFAOYSA-N	O=C(OCC(OC(=O)CCCCCCC)CO)CCCCCCCCCCCCCCCCCCCCCCCCCC	530	TRUE	TRUE	FALSE		FALSE	FALSE	null	null	94.5	98.7	null	null	null	17.81	GPr84-1-p	628.59088:2055 629.59423:1058 630.59759:0		10453	10591	13834	12176	10522.1	13004.6	97.4247	1172.32
504	11.572	628.608	w/o MS2:Cer 12:0;2O/30:3	[M+H]+		0.5	TRUE	12.67	628.603	C42H79NO3	Cer_NDS	OKUCVCWDCYLRBT-UHFFFAOYSA-N	O=C(NC(CO)C(O)CCCCCCCCC)CCCCCCCCCCCCCCC=CCC=CCC=CCCCCCCC	530	TRUE	TRUE	FALSE		FALSE	FALSE	null	null	92.2	99.9	null	null	null	23.85	GPr84-1-p	628.60779:2890 629.61114:2077 630.6145:238	133.08296:79 256.26187:281 416.25427:75 628.60571:935	0	0	16060	14352	0	15205.9	0	1208.12
505	1.245	632.417	Unknown	[M+H]+		0.5	FALSE	null	null	null	null	null	null	999	FALSE	FALSE	FALSE		FALSE	FALSE	null	null	null	null	null	null	null	62.14	GPr84-1-p	632.41675:3243 633.4201:1476 634.42346:396		8196	6698	14037	13904	7446.97	13970.3	1058.86	93.8159
506	6.661	633.5	w/o MS2:SM 12:1;2O/17:0	[M+H]+	adduct linked to 529_[M+Na]+	0.5	TRUE	7.91	633.497	C34H69N2O6P	SM	IZTZKGUFILGIGR-UHFFFAOYSA-N	O=C(NC(COP(=O)([O-])OCC[N+](C)(C)C)C(O)C=CCCCCCCC)CCCCCCCCCCCCCCCC	530	TRUE	TRUE	FALSE		FALSE	FALSE	null	null	95.8	99.8	null	null	null	97.51	GPr84-1-p	633.50031:9891 634.50366:3448 635.50702:679	121.10329:94 135.11769:136 208.20868:1000 209.21106:115 308.29865:90 309.04016:72 309.30731:52 474.47339:1341 475.47476:469 475.90195:75 476.47504:122 492.48322:3187 492.88638:55 493.48764:1442 493.55444:132 493.83835:53 494.39905:87 494.49036:114 494.5162:89 498.75821:52 538.79358:107 572.44769:188 573.44666:99 615.48651:95	0	0	64520	22888	0	43704.3	0	29438.2
507	1.807	634.458	Unknown	[M+H]+		1	TRUE	null	null	null	null	null	null	999	FALSE	FALSE	FALSE		FALSE	FALSE	null	null	null	null	null	null	null	118.55	blank1-p	634.45557:6344 635.45892:2183 636.46228:505	133.08441:1142 134.08867:106 147.07852:132 147.20311:63 149.09373:105 158.08777:57 166.09065:149 177.11111:130 211.13239:93 221.13811:291 236.13225:101 247.20351:151 248.20622:156 265.74088:82 282.73157:73 284.15039:52 289.20862:68 289.24713:72 290.21759:67 291.22906:452 292.22992:202 335.25549:63 491.27707:188 523.16925:61 574.54419:99 617.43146:158 617.7309:53 618.42511:88 619.42432:65 634.4445…	44017	18944	35644	53168	31480.5	44406	17729.9	12391.5
508	2.813	637.308	RIKEN P-VS1 ID-6529 from Mouse_Macrophage_WT_N_F1EPA	[M+H]+	adduct linked to 527_[M+NH4]+; found in higher mz's MsMs_527; similar chromatogram in higher mz_745; similar chromatogram in higher mz_758; similar chromatogram in higher mz_759; similar chromatogram in higher mz_808	1	TRUE	6.52	637.306		Unknown			430	TRUE	TRUE	TRUE		FALSE	FALSE	null	null	84.6	98.4	73.2	84	77.8	1483.76	blank2-p	637.30786:103274 638.31121:40186 639.31457:7298	132.08989:102 141.0652:255 147.11739:204 163.01311:69 175.01488:179 227.04648:109 239.04926:108 295.10809:157 301.35428:96 330.33832:101 337.02295:1128 338.02161:173 351.17151:50 369.06311:57 393.08615:1510 394.08923:201 395.09952:123 449.14224:81 469.11383:498 470.11966:119 507.29584:64 525.17932:3491 526.18634:1164 527.1814:168 527.34344:61 580.29169:124 581.2428:20793 581.36743:175 581.59027:1…	1045504	937067	354635	449447	991286	402041	76676.6	67042.3
509	5.055	638.337	RIKEN P-VS1 ID-6547 from Mouse_Muscle_WT_CTX0_Ctr	[M+H]+	adduct linked to 494_[M+H]+; adduct linked to 517_[M+Na]+; found in higher mz's MsMs_799	1	TRUE	7.74	638.336		Unknown			430	TRUE	TRUE	TRUE		FALSE	FALSE	null	null	82.7	99.2	65.5	83.8	81	1200.2	GPr84-2-p	638.33716:154636 639.34051:61888 640.34387:11918	106.88095:84 121.10165:236 131.04875:171 143.08478:117 147.0173:122 151.01634:156 159.07927:266 187.1089:144 187.14374:67 189.16275:126 193.0378:178 193.39748:64 197.13011:60 205.04166:99 213.16368:423 213.62389:142 214.16614:210 215.14162:1129 216.14375:292 221.07124:60 223.02473:59 223.05209:1354 224.05406:551 231.07538:104 231.1701:90 241.06097:573 241.19283:1169 242.19658:95 243.17326:1064 24…	306876	211560	933506	1105081	259218	1.01929e+06	67399.1	121322
510	10.009	638.573	DG 36:2|DG 18:1_18:1	[M+NH4]+	adduct linked to 518_[M+Na]+	0.5	TRUE	12.14	638.572	C39H72O5	DG	AFSHUZFNMVJNKX-UHFFFAOYSA-N	O=C(OCC(OC(=O)CCCCCCCC=CCCCCCCCC)CO)CCCCCCCC=CCCCCCCCC	410	TRUE	TRUE	TRUE		FALSE	FALSE	null	null	100	99.5	58	83.3	100	279.84	GPr84-2-p	638.57257:14144 639.57592:5040 640.57928:1417	109.10329:280 111.07897:202 121.10149:244 122.10421:119 126.13158:51 135.11652:242 152.14909:67 167.13834:51 247.2388:57 265.25116:255 266.25174:90 267.26883:82 338.27789:78 339.28867:6278 340.29367:1927 340.358:64 341.29639:288 342.31055:106 403.28693:93 511.48062:119 603.5332:1993 604.39581:96 604.53772:757	152	0	69923	96113	76.1691	83018	107.719	18519.5
511	9.572	640.516	w/o MS2:RIKEN P-VS1 ID-6615 from Mouse_SmallIntestine_WT_N_F1	[M+H]+		0.5	TRUE	13.05	640.517		Unknown			530	TRUE	TRUE	FALSE		FALSE	FALSE	null	null	99.3	98.6	null	null	null	91.63	GPr84-2-p	640.51593:5251 641.51928:1855 642.52264:1397	121.01055:158 128.10669:52 338.34259:3484 338.39639:51 339.34552:491 339.50958:71 340.34708:130 640.5144:102	304	0	24609	33821	152.246	29215.3	215.309	6513.7
512	4.574	640.538	w/o MS2:Cer 13:1;3O/28:5;(2OH)	[M+H]+		0.25	TRUE	9.77	640.53	C41H71NO5	Cer_AP	RUFAUONCBRDHJF-UHFFFAOYSA-N	O=C(NC(CO)C(O)C(O)CCCC=CCCCC)C(O)CCCCCCCCCCC=CCC=CCC=CCC=CCC=CCC	530	TRUE	TRUE	FALSE		FALSE	FALSE	null	null	81.8	97	null	null	null	42.31	GPr84-2-p	640.53802:2116 641.54137:630 642.54473:0	113.13255:69 133.08545:469 175.09436:92 177.11099:190 298.31537:95 385.36588:51 531.25238:89 624.5097:99	10303	7221	6968	13571	8761.79	10269.4	2179.43	4669.11
513	10.605	640.586	DG 36:1|DG 18:0_18:1	[M+NH4]+	adduct linked to 519_[M+Na]+; similar chromatogram in higher mz_802	0.5	TRUE	12.94	640.588	C39H74O5	DG	SAEPUUXWQQNLGN-UHFFFAOYSA-N	O=C(OCC(OC(=O)CCCCCCCC=CCCCCCCCC)CO)CCCCCCCCCCCCCCCCC	410	TRUE	TRUE	TRUE	DG 36:1	FALSE	FALSE	null	null	100	99.4	59.5	89.9	100	252.56	GPr84-1-p	640.58844:10661 641.59179:4232 642.59515:630	135.11603:51 149.13277:170 177.16354:57 265.25406:141 266.25494:71 311.25198:65 339.25131:99 339.28854:2726 339.5368:62 340.29517:465 341.30405:1809 342.30762:714 343.30402:156 459.30029:81 605.54987:1146 606.55707:892 607.5495:114 608.32294:53	1116	117	66485	96692	616.566	81588.5	706.754	21359.1
514	11.1	640.626	w/o MS2:MG 37:1	[M+H]+		1	TRUE	13.18	640.624	C40H78O4	MG	UVKJNUIXRBDGQV-UHFFFAOYSA-N	O=C(OCC(O)CO)CCCCCCCCCCCCCCCCCCCCCCCCC=CCCCCCCCCCC	530	TRUE	TRUE	FALSE		FALSE	FALSE	null	null	98.8	99.5	null	null	null	127.21	GPr84-1-p	640.62579:13059 641.62914:6250 642.6325:14031	114.08766:68 125.13292:53 133.10289:60 249.25812:172 267.26984:235 268.30731:143 283.26349:90 283.8493:92 285.28262:58 311.29578:546 312.2998:133 330.34018:128 341.30801:2292 342.30777:554 343.31665:114 356.35388:357 357.35901:242 357.41266:56 384.38696:188 385.37555:59 578.58948:182 607.57062:3464 608.04889:50 608.57275:1572 608.70844:61 608.89325:51 609.57849:138 640.62805:4929 641.05377:50	47721	58767	71870	52337	53243.8	62103.5	7810.41	13812.5
515	10.766	640.627	MG 37:1	[M+NH4]+		0.75	TRUE	13.18	640.624	C40H78O4	MG	UVKJNUIXRBDGQV-UHFFFAOYSA-N	O=C(OCC(O)CO)CCCCCCCCCCCCCCCCCCCCCCCCC=CCCCCCCCCCC	410	TRUE	TRUE	TRUE		FALSE	FALSE	null	null	94	99.3	24.3	24.5	100	48.19	blank1-p	640.62915:2123 641.6325:947 642.63586:427	311.2919:96 313.33011:53 605.54272:84 640.61719:1081 640.66681:78	12084	15586	14766	6129	13834.7	10447.5	2476.19	6107.1
516	11.111	642.61	DG 36:0|DG 18:0_18:0	[M+NH4]+	adduct linked to 478_[M+H]+; adduct linked to 521_[M+Na]+	0.5	TRUE	13.23	642.603	C39H76O5	DG	UHUSDOQQWJGJQS-UHFFFAOYSA-N	O=C(OCC(OC(=O)CCCCCCCCCCCCCCCCC)CO)CCCCCCCCCCCCCCCCC	410	TRUE	TRUE	TRUE	DG 36:0	FALSE	FALSE	null	null	100	99.5	44.2	83.5	100	111.08	GPr84-2-p	642.6037:7148 643.60705:3662 644.61041:705	113.13016:92 137.13245:82 285.27191:85 286.21243:62 341.30777:1532 342.30945:294 342.97855:67 607.56677:546 608.37384:74 608.5705:402 609.56683:195 641.62091:101 642.63824:140 642.92371:148	24461	24834	68145	42548	24647.6	55346.3	263.284	18099.9
517	5.055	643.293	w/o MS2:RIKEN P-VS1 ID-6683 from Mouse_Muscle_WT_CTX5_Ctr	[M+Na]+	adduct linked to 509_[M+H]+; found in higher mz's MsMs_801	1	TRUE	7.77	643.294		Unknown			530	TRUE	TRUE	FALSE		FALSE	FALSE	null	null	99.8	99.2	null	null	null	336.66	GPr84-2-p	643.29272:26147 644.29607:10107 645.29943:1813	357.15869:69 510.10455:53 643.28931:6829	71684	54075	182866	202422	62879.6	192644	12451.9	13827.7
518	10.01	643.529	DG 36:2	[M+Na]+	adduct linked to 510_[M+NH4]+	0.5	TRUE	12.17	643.527	C39H72O5	DG	LWKIYUMZYBCPGM-UHFFFAOYSA-N	O=C(OCC(OC(=O)CCCCCCCCCCCCCCCC=CCC=CCCCCCCC)CO)CCCCCCC	420	TRUE	TRUE	TRUE		FALSE	FALSE	null	null	100	99.5	70.8	75	100	204.3	GPr84-2-p	643.52875:14761 644.5321:6734 645.53546:1441	100.89289:104 219.12027:78 339.29086:157 340.29172:154 361.26828:132 643.5271:4792	0	0	78502	95060	0	86781	0	11708
519	10.605	645.542	DG 36:1	[M+Na]+	adduct linked to 513_[M+NH4]+; found in higher mz's MsMs_802	0.5	TRUE	12.8	645.543	C39H74O5	DG	ZRGZCKLWMLZVMS-UHFFFAOYSA-N	O=C(OCC(OC(=O)CCCCCCCCCCCCCCCC=CCCCCCCCCCC)CO)CCCCCCC	420	TRUE	TRUE	TRUE		FALSE	FALSE	null	null	100	99.5	73.7	75	100	445.86	GPr84-2-p	645.54224:24934 646.54559:10400 647.54895:3335	339.28424:62 645.48846:135 645.54016:7609 645.73242:69	0	146	113168	165957	72.8134	139563	102.974	37327.4
520	11.014	647.46	DG 37:7	[M+Na]+		0.75	TRUE	9.6	647.465	C40H64O5	DG	HWGDKLDOTMWARD-UHFFFAOYSA-N	O=C(OCC(OC(=O)CCCCCC=CCC=CCC=CCC=CCC=CCC=CCC=CCC)CO)CCCCCCCC	420	TRUE	TRUE	TRUE		FALSE	FALSE	null	null	100	99.8	42	75	100	67.02	GPr84-1-p	647.4585:3082 648.46185:1696 649.46521:544	147.11885:75 347.18369:108 647.38672:107 647.46521:1360 647.56403:824 647.93951:64	16642	10578	16361	21104	13609.7	18733	4287.63	3353.75
521	11.105	647.56	DG 36:0	[M+Na]+	adduct linked to 478_[M+H]+; adduct linked to 516_[M+NH4]+; found in higher mz's MsMs_803	1	TRUE	13.07	647.558	C39H76O5	DG	WMWXFVUXSKUAAX-UHFFFAOYSA-N	O=C(OCC(OC(=O)CCCCCCC)CO)CCCCCCCCCCCCCCCCCCCCCCCCCCC	420	TRUE	TRUE	TRUE		FALSE	FALSE	null	null	100	99.6	71.8	75	100	629	GPr84-2-p	647.55835:29589 648.5617:14682 649.56506:3763	647.4632:256 647.56189:7399 647.65503:77 647.8999:70	131143	140046	359632	187124	135594	273378	6295.54	121981
522	9.123	647.619	Unknown	[M+H]+		0.5	TRUE	null	null	null	null	null	null	999	FALSE	FALSE	FALSE		FALSE	FALSE	null	null	null	null	null	null	null	59.34	blank1-p	647.61926:3227 648.62261:2032 649.62597:278	156.04413:121 307.32803:212	19061	2607	3527	15534	10834	9530.53	11634.5	8490.78
523	10.309	651.654	Unknown	[M+H]+		0.75	TRUE	null	null	null	null	null	null	999	FALSE	FALSE	FALSE		FALSE	FALSE	null	null	null	null	null	null	null	34.1	blank2-p	651.6568:2766 652.66015:1195 653.66351:203	327.34164:258 576.92572:93 594.60089:58	21977	27923	56207	29285	24950	42746.2	4205.09	19036.3
524	0.992	652.416	w/o MS2:PG 6:0_20:2	[M+H]+		1	FALSE	7.36	652.418	C32H59O10P	PG	XJYGSOOIPUVFIR-UHFFFAOYSA-N	O=C(OCC(OC(=O)CCCCCCCCCC=CCC=CCCCCC)COP(=O)(O)OCC(O)CO)CCCCC	530	TRUE	TRUE	FALSE		FALSE	FALSE	null	null	97.7	95.5	null	null	null	51.34	GPr84-1-p	652.41626:2922 653.41961:1187 654.42297:263		12080	15738	16727	13166	13909.3	14946.6	2586.54	2517.86
525	10.246	652.641	Unknown	[M+H]+		0.5	TRUE	null	null	null	null	null	null	999	FALSE	FALSE	FALSE		FALSE	FALSE	null	null	null	null	null	null	null	278.47	GPr84-1-p	652.64148:21883 653.64483:11658 654.64819:2176	236.23863:81 254.25392:85 340.35489:107 372.34003:69 517.39203:238	10564	10395	125258	119037	10479.3	122148	119.223	4398.75
526	5.931	653.442	Unknown	[M+H]+	adduct linked to 537_[M+NH4]+; similar chromatogram in higher mz_592	1	TRUE	null	null	null	null	null	null	999	FALSE	FALSE	FALSE		FALSE	FALSE	null	null	null	null	null	null	null	99.2	blank1-p	653.4447:2771 654.44805:934 655.45141:0	111.04475:134 119.08681:2479 119.9455:65 120.0899:483 128.75012:89 595.34845:74 638.29883:60	17228	14543	36672	46291	15885.6	41481.9	1899.09	6801.78
527	2.808	654.333	w/o MS2:RIKEN P-VS1 ID-6897 from Cell_C2C12_WT_N_4h50AA	[M+NH4]+	adduct linked to 508_[M+H]+; adduct linked to 531_[M+Na]+	1	TRUE	6.51	654.331		Unknown			530	TRUE	TRUE	FALSE		FALSE	FALSE	null	null	78.6	98.4	null	null	null	2547.33	blank1-p	654.33331:188620 655.33666:72823 656.34002:15291	117.07064:80 189.16068:74 239.04675:82 295.10757:181 337.02524:561 338.31573:53 393.08646:969 394.09149:184 469.11911:428 525.18036:2421 526.18384:655 527.17786:58 579.26251:55 580.39441:69 580.54547:58 581.24561:25658 581.37061:170 581.4787:67 581.70197:125 581.75952:137 581.81812:91 581.86005:65 582.02496:80 582.1524:63 582.24841:7590 582.3855:52 582.5144:183 582.56091:73 582.81177:116 582.8773…	1779210	1649896	627534	813627	1.71455e+06	720580	91438.5	131587
528	1.92	655.315	Unknown	[M+H]+		0.25	FALSE	null	null	null	null	null	null	999	FALSE	FALSE	FALSE		FALSE	FALSE	null	null	null	null	null	null	null	48.38	GPr84-2-p	655.31549:2419 656.31884:945 657.3222:385		18148	16567	14826	14420	17357.7	14622.8	1117.55	287.493
529	6.65	655.485	w/o MS2:SM 12:1;2O/19:3	[M+Na]+	adduct linked to 506_[M+H]+	0.5	TRUE	7.68	655.481	C36H67N2O6P	SM	VDJJLOCCHYQIPK-UHFFFAOYSA-N	O=C(NC(COP(=O)([O-])OCC[N+](C)(C)C)C(O)C=CCCCCCCC)CCCCCCCCC=CCC=CCC=CCC	530	TRUE	TRUE	FALSE		FALSE	FALSE	null	null	95.9	99.9	null	null	null	55.34	GPr84-1-p	655.4848:3424 656.48815:1149 657.49151:361	120.96696:67 164.00806:530 177.11101:71 514.46191:241 514.55939:54 515.40363:142 515.45917:64 516.03333:59 516.46387:72 532.46552:76 612.43457:229 613.44177:220 615.44879:52 655.48413:292	0	0	22569	13264	0	17916.3	0	6579.96
530	1.02	657.37	Unknown	[M+H]+		0.25	FALSE	null	null	null	null	null	null	999	FALSE	FALSE	FALSE		FALSE	FALSE	null	null	null	null	null	null	null	68.03	blank1-p	657.37048:3250 658.37383:1144 659.37719:248		16085	7759	3934	1883	11921.8	2908.44	5887.27	1450.69
531	2.819	659.289	w/o MS2:RIKEN P-VS1 ID-7005 from Mouse_Macrophage_WT_N_F1AA	[M+Na]+	adduct linked to 527_[M+NH4]+	1	TRUE	6.53	659.282		Unknown			530	TRUE	TRUE	FALSE		FALSE	FALSE	null	null	87.8	98.4	null	null	null	279	blank1-p	659.28864:25017 660.29199:8697 661.29535:2237	141.40045:73 178.11853:160 659.29517:6204 659.64124:71	214414	195504	25238	27910	204959	26574.1	13372	1889.54
532	1.379	660.444	Unknown	[M+H]+		0.5	FALSE	null	null	null	null	null	null	999	FALSE	FALSE	FALSE		FALSE	FALSE	null	null	null	null	null	null	null	64	GPr84-2-p	660.44403:3367 661.44738:1588 662.45074:327		2527	1499	12649	14903	2012.93	13775.9	727.024	1593.35
533	7.785	661.53	w/o MS2:SM 12:1;2O/19:0	[M+H]+		0.5	TRUE	8.21	661.528	C36H73N2O6P	SM	UTYQQMVOWMIZRM-UHFFFAOYSA-N	O=C(NC(COP(=O)([O-])OCC[N+](C)(C)C)C(O)C=CCCCCCCC)CCCCCCCCCCCCCCCCCC	530	TRUE	TRUE	FALSE		FALSE	FALSE	null	null	98.5	100	null	null	null	300.42	GPr84-1-p	661.53021:31801 662.53356:13106 663.53692:2912	111.1168:111 112.1207:53 121.09864:190 135.11621:213 137.13213:135 151.15225:70 191.18445:51 208.2059:2609 209.2103:385 336.3259:538 337.33002:103 440.72354:71 502.35065:130 502.49838:2953 502.62683:58 503.25485:63 503.50107:1212 503.6842:73 504.508:94 520.51031:7638 520.60834:143 520.79572:141 520.82611:50 521.4201:134 521.51392:3952 522.51599:701 522.79193:52 524.89105:64 600.47546:578 600.9959…	0	0	243617	66273	0	154945	0	125401
534	9.92	663.456	RIKEN P-VS1 ID-7082 from Mouse_Macrophage_WT_N_F1AA	[M+H]+	adduct linked to 559_[M+Na]+	1	TRUE	9.9	663.455		Unknown			430	TRUE	TRUE	TRUE		FALSE	FALSE	null	null	85	100	65.5	89.9	88.9	398.57	GPr84-2-p	663.4563:51237 664.45965:21700 665.46301:4128	327.0791:317 383.14096:1175 384.15189:194 439.20233:2336 439.75293:50 440.20709:1071 441.20645:102 461.82721:52 494.70837:145 495.26483:11142 495.38794:91 495.49417:89 495.55304:152 495.60709:84 495.6297:51 495.73029:56 496.08804:62 496.26743:3601 496.43857:86 496.62299:67 497.27631:385 497.42413:64 497.62418:77 551.29071:79 551.32843:4664 551.51886:77 552.33099:1843 552.62317:91 553.32947:424 55…	277822	207568	209888	315406	242695	262647	49677.3	74612.7
535	11.71	668.656	Unknown	[M+H]+		0.75	TRUE	null	null	null	null	null	null	999	FALSE	FALSE	FALSE		FALSE	FALSE	null	null	null	null	null	null	null	90.2	blank1-p	668.65228:4317 669.65563:2142 670.65899:399	311.29449:177 312.29883:86 384.3837:177 390.97754:70 668.65692:1626	24476	29852	22001	10574	27163.9	16287.8	3801.7	8080.37
536	3.134	669.334	Unknown	[M+H]+		0.25	TRUE	null	null	null	null	null	null	999	FALSE	FALSE	FALSE		FALSE	FALSE	null	null	null	null	null	null	null	55.93	blank1-p	669.33435:2796 670.3377:1106 671.34106:259	130.07434:64 181.02695:661 181.51625:66 181.70526:51 189.03078:202 189.164:56 227.04451:61 245.09662:431 283.1102:209 313.11954:151 314.12665:96 369.18271:178 463.16052:62 501.13553:84 557.20764:119	23397	13491	0	139	18444.1	69.4942	7005.14	98.2796
537	5.931	670.469	w/o MS2:PG 21:0_6:0	[M+NH4]+	adduct linked to 526_[M+H]+	1	TRUE	7.83	670.465	C33H65O10P	PG	FJPOEMQFCVIHSK-UHFFFAOYSA-N	O=C(OCC(OC(=O)CCCCC)COP(=O)(O)OCC(O)CO)CCCCCCCCCCCCCCCCCCCC	530	TRUE	TRUE	FALSE		FALSE	FALSE	null	null	97.2	99.6	null	null	null	490.38	GPr84-2-p	670.46857:40608 671.47192:20732 672.47528:3985	107.08404:84 109.02769:135 111.04416:348 112.04661:70 113.0599:51 117.07:51 119.08546:27697 119.14168:357 119.21786:59 119.36584:79 119.3923:52 119.40613:73 119.42631:94 119.48547:67 120.08855:3294 120.55787:115 120.69593:58 121.09021:118 129.0553:1153 130.05421:98 133.06375:1010 134.06866:200 135.02318:65 135.08008:1012 199.11038:306 207.10205:55 230.12703:139 233.11919:59 239.2374:208 240.2393:…	85479	73129	178355	225778	79304.3	202067	8732.57	33533.4
538	2.482	674.462	Unknown	[M+NH4]+	adduct linked to 545_[M+Na]+	1	TRUE	null	null	null	null	null	null	999	FALSE	FALSE	FALSE		FALSE	FALSE	null	null	null	null	null	null	null	129.88	blank2-p	674.46417:4580 675.46752:1249 676.47088:710	102.1264:81 205.12105:76 219.17361:255 267.12436:1596 268.12613:277 285.13544:161 323.18826:567 324.19308:372 365.19724:120 379.25601:186 415.17978:238 416.17813:86 433.18826:122 471.24234:162 472.24643:154 527.30829:205	42677	40137	72426	65593	41406.6	69009.6	1795.98	4831.35
539	6.529	675.549	SM 32:1;2O	[M+H]+		0.25	TRUE	8.43	675.544	C37H75N2O6P	SM	WVZYDPLIGWKWEU-UHFFFAOYSA-N	O=C(NC(COP(=O)([O-])OCC[N+](C)(C)C)C(O)C=CCCCCCCC)CCCCCCCCCCCCCCCCCCC	420	TRUE	TRUE	TRUE	SM 32:1;2O	FALSE	FALSE	null	null	93.2	99.6	63.8	72.1	100	161.53	GPr84-2-p	675.54852:8077 676.55187:3918 677.55523:1032	184.07193:8117 184.12244:74 184.33293:50 184.48689:97 185.07518:830 186.07475:128 187.08055:145 239.14879:57 370.95728:84 479.3255:74 658.53546:60 675.53717:202	0	0	57529	56317	0	56922.6	0	857.06
540	4.712	675.679	RIKEN P-VS1 ID-7368 from Mouse_Macrophage_WT_N_F1AA	[M+H]+		1	TRUE	7.81	675.679		Unknown			430	TRUE	TRUE	TRUE		FALSE	FALSE	null	null	82.2	98.9	74.2	79.9	57.4	506.66	blank1-p	675.67841:35048 676.68176:17233 677.68512:3862	100.07506:642 111.0814:406 111.11722:344 112.12074:87 114.0912:251 123.11679:195 125.13244:350 127.11187:197 128.10696:510 135.11545:321 137.13:263 139.14691:200 140.11298:76 142.12236:148 151.14833:85 153.16499:171 156.13655:310 163.14803:313 163.69383:65 171.17165:106 177.15939:62 179.18532:117 182.16273:339 184.16896:142 191.17793:219 191.33017:72 195.17154:124 198.18427:154 205.1956:169 210.1…	194213	214400	59540	92306	204307	75923.1	14275	23169
541	5.584	676.491	w/o MS2:PC 7:0_21:1	[M+H]+		0.25	TRUE	7.83	676.491	C36H70NO8P	PC	FPUJNQOLXLKGLT-UHFFFAOYSA-N	O=C(OCC(OC(=O)CCCCCCCCCC=CCCCCCCCCC)COP(=O)([O-])OCC[N+](C)(C)C)CCCCCC	530	TRUE	TRUE	FALSE		FALSE	FALSE	null	null	73.4	99.4	null	null	null	57.35	GPr84-2-p	676.49072:2868 677.49407:1487 678.49743:287	183.31152:65 184.07474:1890 185.08176:300 207.19475:206	0	0	14296	18188	0	16241.8	0	2751.74
542	1.784	678.481	Unknown	[M+H]+		1	FALSE	null	null	null	null	null	null	999	FALSE	FALSE	FALSE		FALSE	FALSE	null	null	null	null	null	null	null	60.81	GPr84-2-p	678.4809:4591 679.48425:3882 680.48761:1233		27873	14458	23862	33451	21165.9	28656.5	9485.72	6780.47
543	5.055	679.366	Unknown	[M+H]+		1	TRUE	null	null	null	null	null	null	999	FALSE	FALSE	FALSE		FALSE	FALSE	null	null	null	null	null	null	null	2842.12	blank1-p	679.37012:239747 680.37347:103721 681.37683:18783	179.63551:107 223.05202:101 243.16696:91 271.20615:137 272.20709:61 335.17291:119 453.12466:110 509.18311:457 510.19101:75 565.24231:260 566.24628:149 566.39777:52 567.24701:53 621.31091:769 621.44916:55 622.31262:225 624.29547:71	1931548	1728514	4025944	4475912	1.83003e+06	4.25093e+06	143567	318175
544	7.875	679.366	Unknown	[M+H]+		0.75	FALSE	null	null	null	null	null	null	999	FALSE	FALSE	FALSE		FALSE	FALSE	null	null	null	null	null	null	null	25.76	blank1-p	679.36639:3196 680.36974:1033 681.3731:397		24742	19403	15616	19446	22072.2	17531	3775.47	2708.69
545	2.465	679.416	Unknown	[M+Na]+	adduct linked to 538_[M+NH4]+	1	FALSE	null	null	null	null	null	null	999	FALSE	FALSE	FALSE		FALSE	FALSE	null	null	null	null	null	null	null	21.61	GPr84-1-p	679.41632:2698 680.41967:1240 681.42303:621		19874	10796	23661	22063	15334.9	22862	6419.19	1130.6
546	1.85	679.442	w/o MS2:SM 32:7;3O	[M+H]+		0.25	FALSE	6.25	679.445	C37H63N2O7P	SM	XTUBPZRWNWHHSE-UHFFFAOYSA-N	O=C(NC(COP(=O)([O-])OCC[N+](C)(C)C)C(O)C(O)C=CCCC=CCC)CCCC=CCC=CCC=CCC=CCC=CCC	530	TRUE	TRUE	FALSE		FALSE	FALSE	null	null	96.3	97.8	null	null	null	106.15	GPr84-1-p	679.44183:5004 680.44518:2079 681.44854:764		10850	4478	48788	64327	7663.99	56557.4	4505.33	10988.2
547	1.537	679.442	w/o MS2:SM 32:7;3O	[M+H]+		0.5	TRUE	6.25	679.445	C37H63N2O7P	SM	XTUBPZRWNWHHSE-UHFFFAOYSA-N	O=C(NC(COP(=O)([O-])OCC[N+](C)(C)C)C(O)C(O)C=CCCC=CCC)CCCC=CCC=CCC=CCC=CCC=CCC	530	TRUE	TRUE	FALSE		FALSE	FALSE	null	null	98.3	97.5	null	null	null	95.33	GPr84-2-p	679.44208:43782 680.44543:17813 681.44879:4163	103.07476:996 107.08434:69 109.10001:142 110.10402:120 115.07448:117 120.09071:68 121.08472:472 121.09968:279 123.11472:92 125.09749:65 127.11115:140 128.11427:68 133.10136:288 143.08533:112 147.11678:178 149.13202:250 149.52419:76 150.13429:233 157.10033:58 159.11449:105 160.11772:120 161.13106:368 162.13684:135 171.1158:91 172.11714:74 174.13686:85 175.14934:81 181.12061:340 182.12309:255 185.1…	0	0	363370	395264	0	379317	0	22552.4
548	1.852	680.445	w/o MS2:PG 6:0_22:2	[M+H]+		0.25	FALSE	7.69	680.45	C34H63O10P	PG	JRFNIFSQKOLNNP-UHFFFAOYSA-N	O=C(OCC(OC(=O)CCCCCCCCCCCC=CCC=CCCCCC)COP(=O)(O)OCC(O)CO)CCCCC	530	TRUE	TRUE	FALSE		FALSE	FALSE	null	null	91.3	96.2	null	null	null	46.93	GPr84-2-p	680.44543:2377 681.44878:725 682.45214:313		2017	213	18660	21099	1114.89	19879.5	1276.17	1724.7
549	6.959	681.475	Unknown	[M+H]+	found in higher mz's MsMs_621; similar chromatogram in higher mz_621; adduct linked to 573_[M+NH4]+	1	TRUE	null	null	null	null	null	null	999	FALSE	FALSE	FALSE		FALSE	FALSE	null	null	null	null	null	null	null	25.59	blank1-p	681.46936:2488 682.47271:1294 683.47607:745	117.07063:167 119.0842:2637 120.08873:461	14046	11838	23198	30506	12942.2	26851.6	1561.71	5167.58
550	2.727	681.477	Unknown	[M+H]+		0.25	TRUE	null	null	null	null	null	null	999	FALSE	FALSE	FALSE		FALSE	FALSE	null	null	null	null	null	null	null	29.39	GPr84-1-p	681.47736:13681 682.48071:3711 683.48407:936	111.11746:1188 111.44294:62 112.12198:256 125.13349:638 126.13643:84 127.04066:262 139.14793:177 145.04997:452 153.1653:350 163.062:198 165.06693:80 167.17894:195 182.20255:52 211.24612:71 225.25838:141 265.29349:68 281.05356:85 322.35129:64 339.36646:1239 357.37451:64	0	0	120646	68343	0	94494.6	0	36983.6
551	4.178	681.479	Unknown	[M+H]+	adduct linked to 582_[M+Na]+	0.5	TRUE	null	null	null	null	null	null	999	FALSE	FALSE	FALSE		FALSE	FALSE	null	null	null	null	null	null	null	16	GPr84-1-p	681.47931:8326 682.48266:2947 683.48602:1134	100.12306:267 111.1169:739 112.1235:192 115.04201:52 125.13325:198 127.03807:53 139.14754:98 145.04951:243 171.17615:76 339.36139:202	0	0	73474	81982	0	77727.9	0	6015.71
552	3.044	681.481	Unknown	[M+H]+		0.5	TRUE	null	null	null	null	null	null	999	FALSE	FALSE	FALSE		FALSE	FALSE	null	null	null	null	null	null	null	12.49	GPr84-1-p	681.4826:7178 682.48595:2056 683.48931:516	111.1162:586 111.13476:78 112.11965:142 113.13214:54 125.13146:222 126.13614:167 127.03901:397 132.05995:64 145.04982:248 153.16383:218 167.17458:78 225.25386:86 237.25249:51 265.28397:67 322.35239:67 339.35812:934 340.36823:113	0	147	78516	76925	73.5146	77720.7	103.965	1124.64
553	2.753	682.484	w/o MS2:PC O-30:5	[M+H]+		0.25	FALSE	7.72	682.481	C38H68NO7P	EtherPC	NCIRKEASSFVGDO-UHFFFAOYSA-N	O=C(OC(COCCCCCCCC)COP(=O)([O-])OCC[N+](C)(C)C)CCCCCC=CCC=CCC=CCC=CCC=CCC	530	TRUE	TRUE	FALSE		FALSE	FALSE	null	null	92.9	97.2	null	null	null	78.23	GPr84-2-p	682.48444:4489 683.48779:1097 684.49115:0		0	0	41112	42019	0	41565.7	0	641.036
554	4.852	683.463	w/o MS2:DG 40:10	[M+H]+		0.5	TRUE	9.15	683.465	C43H64O5	DG	DXCUMVQPEABBLI-UHFFFAOYSA-N	O=C(OCC(OC(=O)CCCCC=CCC=CCC=CCC=CCC=CCC=CCC)CO)CCC=CCC=CCC=CCC=CCC	530	TRUE	TRUE	FALSE		FALSE	FALSE	null	null	99	97.9	null	null	null	7.09	GPr84-2-p	683.46271:2974 684.46606:1739 685.46942:217	341.01981:117	7996	7112	15594	21032	7553.98	18312.9	624.61	3845.57
555	7.76	683.508	w/o MS2:SM 31:1;2O	[M+H]+		0.25	FALSE	8.21	683.51	C36H73N2O6P	SM	UTYQQMVOWMIZRM-UHFFFAOYSA-N	O=C(NC(COP(=O)([O-])OCC[N+](C)(C)C)C(O)C=CCCCCCCC)CCCCCCCCCCCCCCCCCC	530	TRUE	TRUE	FALSE		FALSE	FALSE	null	null	99.1	100	null	null	null	3.75	GPr84-1-p	683.50848:2631 684.51183:1415 685.51519:264		0	0	11812	4571	0	8191.72	0	5120.49
556	12.454	683.603	w/o MS2:RIKEN P-VS1 ID-7582 from Mouse_Aorta_ApoEKO_N_F1EPA	[M+H]+	adduct linked to 586_[M+H]+	1	TRUE	13.98	683.596		Unknown			530	TRUE	TRUE	FALSE		FALSE	FALSE	null	null	72.2	99.7	null	null	null	44	blank2-p	683.60284:3661 684.60619:1828 685.60955:594	115.02473:242 143.01756:2027 143.33826:69 144.02103:182 145.61362:58 161.02736:344 413.30862:87	26920	30546	30494	24231	28733.1	27362.5	2563.51	4429.06
557	10.909	684.202	Unknown	[M+H]+		0.25	TRUE	null	null	null	null	null	null	999	FALSE	FALSE	FALSE		FALSE	FALSE	null	null	null	null	null	null	null	44.65	blank1-p	684.20221:2239 685.20556:1939 686.20892:1409	113.10779:85 149.04416:126 207.03424:117 221.08498:613 222.08424:70 281.05121:202 296.10065:65 341.01718:522 342.01804:186 355.06964:246 356.07376:184 356.95041:54 357.06665:95 429.09021:393 430.09131:333 431.0889:72 475.00052:103	12880	7456	4899	6538	10168	5718.8	3834.94	1158.69
558	4.505	684.561	w/o MS2:DG 8:0_32:7	[M+H]+		0.5	TRUE	10.63	684.556	C43H70O5	DG	NNTGBQPBZSLUJY-UHFFFAOYSA-N	O=C(OCC(OC(=O)CCCCCCCCCC=CCC=CCC=CCC=CCC=CCC=CCC=CCC)CO)CCCCCCC	530	TRUE	TRUE	FALSE		FALSE	FALSE	null	null	94.6	95.8	null	null	null	43.64	GPr84-2-p	684.56079:2113 685.56414:686 686.5675:258	133.08604:462 177.1084:204 206.14511:91 265.16083:63 327.19879:51 667.5274:113 669.56293:52 670.54749:72 684.56421:111	14333	8686	8421	14428	11509.2	11424.3	3992.92	4247.71
559	9.921	685.44	w/o MS2:SM 32:7;2O	[M+Na]+	adduct linked to 534_[M+H]+	0.5	TRUE	6.61	685.432	C37H63N2O6P	SM	XKTXCUCZGOGZTL-UHFFFAOYSA-N	O=C(NC(COP(=O)([O-])OCC[N+](C)(C)C)C(O)C=CCCC=CCCC)CCCC=CCC=CCC=CCC=CCC=CCC	530	TRUE	TRUE	FALSE		FALSE	FALSE	null	null	81.4	98.8	null	null	null	66.55	blank1-p	685.44037:3082 686.44372:1155 687.44708:612	239.23511:219 313.27487:272 341.30423:160 387.31049:113 653.57465:81 654.14679:70 685.43854:1347	18221	11366	11105	15398	14793.4	13251.4	4847.52	3035.23
560	3.157	686.361	w/o MS2:RIKEN P-VS1 ID-7635 from Mouse_Aorta_WT_N_Ctr	[M+H]+		0.25	TRUE	6.65	686.357		Unknown			530	TRUE	TRUE	FALSE		FALSE	FALSE	null	null	71.1	98.6	null	null	null	65.73	blank1-p	686.36096:3287 687.36431:811 688.36767:313	181.02588:134 221.08385:57 231.07721:94 363.85699:71 369.17615:110 370.18378:144 613.26544:127 643.57874:76 669.33008:1173 670.33533:494 671.33405:87	26938	16271	0	136	21604.3	67.9214	7542.58	96.0554
561	9.661	686.569	DG 40:6|DG 18:0_22:6	[M+NH4]+	adduct linked to 568_[M+Na]+; similar chromatogram in higher mz_774	0.5	TRUE	11.72	686.572	C43H72O5	DG	LBDXVTOFXXDOGH-UHFFFAOYSA-N	O=C(OCC(OC(=O)CCC=CCC=CCC=CCC=CCC=CCC=CCC)CO)CCCCCCCCCCCCCCCCC	410	TRUE	TRUE	TRUE		FALSE	FALSE	null	null	100	99.5	36	52.9	100	77.11	GPr84-2-p	686.56909:3781 687.57244:2227 688.5758:254	119.08432:119 127.14632:98 161.1304:129 169.09753:139 171.11232:134 174.13599:122 177.10815:92 182.10208:90 201.15436:79 206.11095:114 214.1682:58 215.17389:71 231.17273:90 249.14561:120 269.22333:115 301.17432:50 311.23801:51 341.30264:1658 342.30545:261 342.76117:69 385.2695:133 387.28036:129 503.30072:68 610.93958:59 669.54681:107 670.55145:100 686.42932:64	0	0	20966	30792	0	25879	0	6947.96
562	2.729	686.578	w/o MS2:DG 8:0_32:6	[M+H]+		0.5	FALSE	11.67	686.572	C43H72O5	DG	KRIRZDZAXJIBOI-UHFFFAOYSA-N	O=C(OCC(OC(=O)CCCCCCCCCCCCC=CCC=CCC=CCC=CCC=CCC=CCC)CO)CCCCCCC	530	TRUE	TRUE	FALSE		FALSE	FALSE	null	null	80.8	91.3	null	null	null	48.4	blank2-p	686.57831:2444 687.58166:1406 688.58502:280		16787	11577	147	0	14182.1	73.3819	3683.92	103.778
563	6.987	688.496	PE 32:2|PE 16:1_16:1	[M+H]+	adduct linked to 590_[M+Na]+	0.5	TRUE	8.62	688.491	C37H70NO8P	PE	PGPMCWZMPPZJML-UHFFFAOYSA-N	O=C(OCC(OC(=O)CCCCCCCC=CCCCCCC)COP(=O)(O)OCCN)CCCCCCCC=CCCCCCC	410	TRUE	TRUE	TRUE	PE 32:2	FALSE	FALSE	null	null	100	99.7	44.3	70.6	100	262.9	GPr84-1-p	688.49255:14163 689.4959:4903 690.49926:1174	107.08503:99 121.10212:153 123.11866:154 177.11272:51 177.15973:144 211.09666:77 237.21927:270 238.22569:76 280.26617:148 311.26086:189 547.47369:5124 547.57391:61 547.8017:58 547.95319:71 548.04834:53 548.21643:75 548.47638:2283 549.47803:259 557.08594:52 572.51923:127 587.36023:173	0	163	102391	100095	81.3292	101243	115.017	1623.94
564	9.886	688.613	w/o MS2:RIKEN P-VS1 ID-7691 from Mouse_Feces_WT_N_Ctr	[M+H]+		0.5	TRUE	10.42	688.609		Unknown			530	TRUE	TRUE	FALSE		FALSE	FALSE	null	null	96.9	100	null	null	null	51.83	blank1-p	688.61267:2997 689.61602:997 690.61938:294	135.11981:153 267.26657:103 268.2782:98 313.27194:443 313.6301:67 314.27872:60 341.30838:435 342.30905:271	19508	17620	7240	11602	18564.3	9421.17	1335.13	3084.81
565	8.807	689.564	w/o MS2:SM 12:1;2O/21:0	[M+H]+		0.5	TRUE	8.73	689.559	C38H77N2O6P	SM	REEYJRIAQSUMNO-UHFFFAOYSA-N	O=C(NC(COP(=O)([O-])OCC[N+](C)(C)C)C(O)C=CCCCCCCC)CCCCCCCCCCCCCCCCCCCC	530	TRUE	TRUE	FALSE		FALSE	FALSE	null	null	94.5	100	null	null	null	301.38	GPr84-1-p	689.56384:25231 690.56719:8711 691.57055:2716	109.09999:213 142.02715:75 208.20523:1610 209.188:89 209.20872:423 213.11127:76 340.35638:81 364.354:149 365.35815:129 365.51819:76 417.98746:53 527.5578:64 530.52924:1268 531.53192:906 532.12494:69 532.53113:213 548.53894:5413 548.64087:74 548.77606:56 549.54187:2947 549.88812:56 550.01764:78 550.54572:563 551.09967:59 551.53522:63 551.71484:80 628.49829:84 628.96509:59 629.50385:207 671.54944:2…	0	0	151400	28703	0	90051.4	0	86760.3
566	8.616	689.566	w/o MS2:TG 8:0_8:0_22:0	[M+H]+		0.25	FALSE	13.37	689.569	C41H78O6	TG	VKKGBDRVEPPFDR-UHFFFAOYSA-N	O=C(OCC(OC(=O)CCCCCCC)COC(=O)CCCCCCCCCCCCCCCCCCCCC)CCCCCCC	530	TRUE	TRUE	FALSE		FALSE	FALSE	null	null	94.1	97.5	null	null	null	110.75	GPr84-1-p	689.56561:5379 690.56896:2766 691.57232:548		0	0	29497	5037	0	17267	0	17295.8
567	7.774	690.51	PE 32:1|PE 16:0_16:1	[M+H]+	similar chromatogram in higher mz_814; similar chromatogram in higher mz_818	0.5	TRUE	9.11	690.507	C37H72NO8P	PE	CZOSTDZGCCEZTJ-UHFFFAOYSA-N	O=C(OCC(OC(=O)CCCCCCCC=CCCCCCC)COP(=O)(O)OCCN)CCCCCCCCCCCCCCC	410	TRUE	TRUE	TRUE	PE 32:1	FALSE	FALSE	null	null	100	99.8	46.5	70	100	95.98	GPr84-1-p	690.50952:34880 691.51287:15830 692.51623:3594	107.08483:106 109.10094:192 121.10228:139 122.10494:116 123.11622:73 135.11713:284 137.1321:83 139.11404:151 163.14815:110 220.21246:74 237.22188:174 237.85512:52 239.23605:116 278.93283:81 280.26254:214 295.26285:71 308.29684:170 311.2561:146 313.27356:191 314.27695:76 420.02661:75 436.28766:76 452.28339:84 454.29196:54 548.82104:53 549.34943:182 549.49011:11849 549.578:122 549.94623:93 550.0199…	0	0	269997	229130	0	249563	0	28897.8
568	9.661	691.529	DG 40:6	[M+Na]+	adduct linked to 561_[M+NH4]+	0.5	TRUE	11.67	691.527	C43H72O5	DG	KRIRZDZAXJIBOI-UHFFFAOYSA-N	O=C(OCC(OC(=O)CCCCCCCCCCCCC=CCC=CCC=CCC=CCC=CCC=CCC)CO)CCCCCCC	420	TRUE	TRUE	TRUE		FALSE	FALSE	null	null	100	99.5	73.8	75	100	50.78	GPr84-2-p	691.52856:4050 692.53191:2217 693.53527:375	351.22241:62 691.52466:1906	0	0	20471	26545	0	23508	0	4295.16
569	9.853	693.564	w/o MS2:RIKEN P-VS1 ID-7805 from Mouse_Feces_WT_N_Ctr	[M+H]+		1	TRUE	10.42	693.563		Unknown			530	TRUE	TRUE	FALSE		FALSE	FALSE	null	null	99.5	100	null	null	null	59.59	blank2-p	693.56409:3633 694.56744:1040 695.5708:564	164.10666:129 693.46411:53 693.56158:1739 694.0014:56	29805	26343	19515	24029	28073.9	21772.2	2448.02	3192.18
570	2.824	695.364	Unknown	[M+H]+		1	TRUE	null	null	null	null	null	null	999	FALSE	FALSE	FALSE		FALSE	FALSE	null	null	null	null	null	null	null	4546.25	blank1-p	695.36462:227814 696.36797:87413 697.37133:18872	364.91278:70 581.24274:380 582.24231:137 637.30896:1390 637.4024:69 638.30585:371 659.2959:66	2244232	2059973	1899581	2017756	2.1521e+06	1.95867e+06	130291	83562.3
571	0.987	696.44	Unknown	[M+H]+		1	FALSE	null	null	null	null	null	null	999	FALSE	FALSE	FALSE		FALSE	FALSE	null	null	null	null	null	null	null	36.8	GPr84-1-p	696.43982:2530 697.44317:752 698.44653:225		10767	12271	13894	11661	11519.1	12777.7	1063.31	1578.94
572	2.754	698.373	w/o MS2:PE 32:8	[M+H]+		0.25	FALSE	6.99	698.379	C37H58NO8P	PE	KZNSMUPQAZEEIS-UHFFFAOYSA-N	O=C(OCC(OC(=O)CCCC=CCC=CCC=CCC=CCC)COP(=O)(O)OCCN)CC=CCC=CCC=CCC=CCC	530	TRUE	TRUE	FALSE		FALSE	FALSE	null	null	83	98	null	null	null	64.28	GPr84-2-p	698.37311:3214 699.37646:728 700.37982:0		11351	14060	31847	18099	12705.6	24973.2	1915.2	9721.43
573	6.959	698.503	w/o MS2:PG 23:0_6:0	[M+NH4]+	adduct linked to 549_[M+H]+	1	TRUE	8.29	698.497	C35H69O10P	PG	VFDDWDUTWWPTIM-UHFFFAOYSA-N	O=C(OCC(OC(=O)CCCCC)COP(=O)(O)OCC(O)CO)CCCCCCCCCCCCCCCCCCCCCC	530	TRUE	TRUE	FALSE		FALSE	FALSE	null	null	91.7	99.8	null	null	null	158.18	GPr84-2-p	698.5025:27070 699.50585:14760 700.50921:2469	101.02514:73 101.06012:244 104.05843:221 111.04411:294 112.04932:52 115.05417:76 117.39687:76 119.08616:16864 119.12807:258 120.08939:2603 120.39921:62 129.05571:828 133.06461:145 134.06848:128 135.08063:477 136.08075:105 145.0499:83 169.16197:51 184.07341:93 199.11137:129 223.06238:77 237.14888:62 274.27087:68 286.28815:83 395.31958:95 413.32761:135 415.32932:200 423.43259:98 547.39636:79 681.47…	78787	58045	123209	150657	68415.9	136933	14666.4	19408.2
574	3.381	698.508	w/o MS2:LPC 29:1	[M+NH4]+	adduct linked to 583_[M+Na]+	0.5	TRUE	8.74	698.51	C37H74NO7P	LPC	UINIPAIFYFTZHQ-UHFFFAOYSA-N	O=C(OCC(O)COP(=O)([O-])OCC[N+](C)(C)C)CCCCCCCCCCCCCCC=CCCCCCCCCCCCC	530	TRUE	TRUE	FALSE		FALSE	FALSE	null	null	99.2	96.8	null	null	null	7.46	GPr84-2-p	698.50775:2779 699.5111:1005 700.51446:870	111.11735:649 125.13195:128 125.80789:88 127.03979:156 133.08427:165 139.15038:154 140.15306:156 145.04752:58 155.1777:57 181.19653:95 339.36124:93 396.28848:197 426.72018:83	0	0	18967	24121	0	21544.2	0	3644.34
575	4.19	698.51	w/o MS2:LPC 29:1	[M+H]+		0.5	TRUE	8.74	698.51	C37H74NO7P	LPC	UINIPAIFYFTZHQ-UHFFFAOYSA-N	O=C(OCC(O)COP(=O)([O-])OCC[N+](C)(C)C)CCCCCCCCCCCCCCC=CCCCCCCCCCCCC	530	TRUE	TRUE	FALSE		FALSE	FALSE	null	null	100	97.7	null	null	null	6.5	GPr84-2-p	698.50958:2240 699.51293:1282 700.51629:457	109.02728:98 125.13201:375 127.03716:68 129.05106:113 145.04788:111 230.2415:70 275.46768:65 340.36331:148	0	0	19121	22406	0	20763.7	0	2322.9
576	11.372	699.597	DG 40:2	[M+Na]+		0.75	TRUE	13.35	699.59	C43H80O5	DG	XTJSTVBHURXVFG-UHFFFAOYSA-N	O=C(OCC(OC(=O)CCCCCCCCCCCCCCCCCCCC=CCC=CCCCCCCC)CO)CCCCCCC	420	TRUE	TRUE	TRUE		FALSE	FALSE	null	null	96.1	99.5	6.4	75	100	52.39	blank1-p	699.59662:4996 700.59997:2075 701.60333:355	105.00089:1261 111.11774:181 113.13497:119 125.13377:233 133.08527:97 143.01526:65 189.0992:89 325.31586:84 377.29254:91 411.30042:110 429.30377:74 430.30841:67 431.31509:52 699.60486:57	50526	72353	38293	49197	61439.9	43745.3	15434.1	7710.58
577	10.264	700.526	Unknown	[M+H]+		0.75	TRUE	null	null	null	null	null	null	999	FALSE	FALSE	FALSE		FALSE	FALSE	null	null	null	null	null	null	null	49.3	GPr84-2-p	700.51562:2935 701.51898:2113 702.52234:833	102.09009:109 165.98227:72 247.06021:61 256.26172:2503 257.26205:197 274.27371:70 700.51129:197	13036	11756	21181	18994	12395.7	20087.6	904.935	1546.67
578	12.448	700.629	w/o MS2:Cer 13:1;3O/32:3;(2OH)	[M+NH4]+	adduct linked to 586_[M+H]+	1	TRUE	12.04	700.624	C45H83NO5	Cer_AP	UXXLMQXJNIJJLZ-UHFFFAOYSA-N	O=C(NC(CO)C(O)C(O)CCCC=CCCCC)C(O)CCCCCCCCCCCCCCCC=CCC=CCC=CCCCCCCC	530	TRUE	TRUE	FALSE		FALSE	FALSE	null	null	92.8	100	null	null	null	110.61	blank2-p	700.62921:12744 701.63256:6228 702.63592:2412	104.99892:87 107.01562:162 115.02091:511 143.01527:4782 143.05986:52 144.01869:505 145.01326:104 146.01324:71 161.02925:344 179.03564:54 386.31631:67 413.30804:1291 414.31168:349 415.29416:183 430.3071:102 459.28143:125 683.59442:107 684.59387:57	98722	123924	100979	98219	111323	99598.9	17820.7	1951.94
579	1.02	701.396	Unknown	[M+H]+		0.25	FALSE	null	null	null	null	null	null	999	FALSE	FALSE	FALSE		FALSE	FALSE	null	null	null	null	null	null	null	47.21	blank1-p	701.396:2360 702.39935:836 703.40271:458		12199	7852	2901	2452	10025.4	2676.4	3074.19	317.604
580	1.852	701.424	Unknown	[M+H]+		0.5	TRUE	null	null	null	null	null	null	999	FALSE	FALSE	FALSE		FALSE	FALSE	null	null	null	null	null	null	null	335.56	GPr84-1-p	701.42841:13247 702.43176:5689 703.43512:1181	277.18073:165 684.42145:52 701.4339:6473 701.53406:140 701.89117:71	0	0	103265	131007	0	117136	0	19616.9
581	5.942	702.506	PC 30:2	[M+H]+		0.5	TRUE	8.12	702.507	C38H72NO8P	PC	BQTXNAKXHQSYOW-UHFFFAOYSA-N	O=C(OCC(OC(=O)CCCCCCCC=CCCCCC)COP(=O)([O-])OCC[N+](C)(C)C)CCCCCCCC=CCCCCC	420	TRUE	TRUE	TRUE	PC 30:2	FALSE	FALSE	null	null	92.5	99.5	77.8	73.8	100	85.27	GPr84-2-p	702.50604:6832 703.50939:3131 704.51275:431	183.71762:70 184.07167:6297 184.67453:57 185.07448:226 702.50128:678 702.77698:66	168	148	26847	40125	158.066	33486.3	14.4753	9389.14
582	4.167	703.462	Unknown	[M+Na]+	adduct linked to 551_[M+H]+; found in higher mz's MsMs_811	0.5	TRUE	null	null	null	null	null	null	999	FALSE	FALSE	FALSE		FALSE	FALSE	null	null	null	null	null	null	null	224.39	GPr84-1-p	703.4649:29621 704.46825:10382 705.47161:2538	541.40979:224 542.40625:52 701.93933:83 703.46552:10950 703.59082:90 703.84033:71	0	0	315881	342224	0	329053	0	18627.1
583	3.392	703.463	Unknown	[M+Na]+	adduct linked to 574_[M+NH4]+	0.5	TRUE	null	null	null	null	null	null	999	FALSE	FALSE	FALSE		FALSE	FALSE	null	null	null	null	null	null	null	26.89	GPr84-1-p	703.46136:3423 704.46471:1378 705.46807:458	703.46313:1542	0	0	28799	37136	0	32967.5	0	5895.73
584	7.661	703.582	SM 34:1;2O|SM 14:1;2O/20:0	[M+H]+	adduct linked to 604_[M+Na]+; similar chromatogram in higher mz_700	0.5	TRUE	9.02	703.575	C39H79N2O6P	SM	MBBZUMZWXWUXOY-UHFFFAOYSA-N	O=C(NC(COP(=O)([O-])OCC[N+](C)(C)C)C(O)C=CCCCCCCCCC)CCCCCCCCCCCCCCCCCCC	410	TRUE	TRUE	TRUE	SM 34:1;2O	FALSE	FALSE	null	null	100	99.8	68.4	72.4	100	2385.36	GPr84-1-p	703.5816:133171 704.58495:58321 705.58831:13021	104.10556:656 125.00041:345 166.06345:51 183.10966:52 183.7318:56 183.99652:78 184.07364:106528 184.47203:95 184.49442:85 184.55318:107 184.60703:181 184.62061:163 184.66678:102 184.70456:57 184.76488:120 184.77846:107 184.81497:67 184.83183:128 184.91434:76 185.04028:68 185.07622:6162 185.14969:50 185.28383:50 185.32631:85 186.07741:985 186.65623:113 187.07877:209 208.20479:73 503.5015:63 685.50…	222	155	837113	639035	188.463	738074	47.464	140063
585	6.605	704.525	PC 30:1	[M+H]+	adduct linked to 605_[M+Na]+	0.5	TRUE	8.38	704.523	C38H74NO8P	PC	XGGMHQYOVYWRLV-UHFFFAOYSA-N	O=C(OCC(OC(=O)CCCCCCCC=CCCCCCC)COP(=O)([O-])OCC[N+](C)(C)C)CCCCCCCCCCCCC	420	TRUE	TRUE	TRUE	PC 30:1	FALSE	FALSE	null	null	86.6	99.6	80.6	44.9	100	57.69	GPr84-2-p	704.52466:33611 705.52801:14773 706.53137:3241	104.10673:162 124.99541:68 161.09354:78 184.07184:24500 184.12338:385 184.15981:78 184.22798:60 184.30652:131 184.33443:67 184.36731:74 184.39011:119 184.67023:63 185.07397:1503 186.07481:277 417.23218:85 450.2962:79 495.31747:104 522.45337:130 704.51337:125	0	0	180613	224915	0	202764	0	31326.3
586	12.448	705.584	RIKEN P-VS1 ID-8120 from Mouse_Aorta_ApoEKO_N_F1DHA	[M+H]+	adduct linked to 556_[M+H]+; adduct linked to 578_[M+NH4]+	1	TRUE	13.98	705.581		Unknown			430	TRUE	TRUE	TRUE		FALSE	FALSE	null	null	85.2	99.7	74.7	75	100	66.23	blank1-p	705.58368:17883 706.58703:9034 707.59039:3741	179.14299:97 705.58667:6437 705.83838:53 705.90076:55	198368	173708	193763	178585	186038	186174	17437.7	10733
587	7.941	705.597	w/o MS2:SM 12:0;2O/22:0	[M+H]+		0.25	FALSE	9.41	705.591	C39H81N2O6P	SM	JIOJUELCHJZSCJ-UHFFFAOYSA-N	O=C(NC(COP(=O)([O-])OCC[N+](C)(C)C)C(O)CCCCCCCCC)CCCCCCCCCCCCCCCCCCCCC	530	TRUE	TRUE	FALSE		FALSE	FALSE	null	null	83.3	99.8	null	null	null	6.56	GPr84-1-p	705.59656:2276 706.59991:1121 707.60327:0		0	0	14365	13062	0	13713.3	0	921.524
588	7.391	706.537	PC 30:0	[M+H]+		0.5	TRUE	8.92	706.538	C38H76NO8P	PC	LJARBVLDSOWRJT-UHFFFAOYSA-N	O=C(OCC(OC(=O)CCCCCCCCCCCCCC)COP(=O)([O-])OCC[N+](C)(C)C)CCCCCCCCCCCCCC	420	TRUE	TRUE	TRUE	PC 30:0	FALSE	FALSE	null	null	87.5	99.7	78.8	48.7	100	123.86	GPr84-1-p	706.53717:9569 707.54052:4259 708.54388:712	125.00106:141 184.07433:8439 184.12851:63 185.07709:566 191.40945:81 411.16904:58 450.77151:50 469.3096:53 596.70416:97 671.60083:79 706.53467:55	0	0	65884	64400	0	65141.6	0	1049.27
589	12.459	706.59	w/o MS2:RIKEN P-VS1 ID-8149 from Mouse_Muscle_WT_N_F1AA	[M+H-H2O]+	adduct linked to 624_[M+NH4]+	0.25	FALSE	12.97	706.591		Unknown			530	TRUE	TRUE	FALSE		FALSE	FALSE	null	null	99.8	100	null	null	null	22.31	blank1-p	706.59003:8145 707.59338:3741 708.59674:547		71323	79016	89056	80130	75169.7	84592.9	5439.93	6311.57
590	6.987	710.47	PE 32:2	[M+Na]+	adduct linked to 563_[M+H]+	0.5	TRUE	8.63	710.473	C37H70NO8P	PE	WTXKDXFCDKZIQZ-UHFFFAOYSA-N	O=C(OCC(OC(=O)CCCCCCCCCCCCCC=CCC=CCCCCCCC)COP(=O)(O)OCCN)CCCCC	420	TRUE	TRUE	TRUE		FALSE	FALSE	null	null	100	99.7	58.9	80.3	100	59.65	GPr84-2-p	710.47021:3078 711.47356:1177 712.47692:407	109.10054:75 119.08691:76 120.96595:345 149.13046:52 164.00748:993 367.11145:60 547.47424:299 548.47632:52 569.44904:338 570.45447:111 587.46527:59 667.43701:129 668.42224:60	0	0	23800	21881	0	22840.3	0	1357.27
591	3.83	711.34	Unknown	[M+H]+		0.75	TRUE	null	null	null	null	null	null	999	FALSE	FALSE	FALSE		FALSE	FALSE	null	null	null	null	null	null	null	77	blank1-p	711.33655:2779 712.3399:1249 713.34326:470	298.27417:181	18710	11632	17436	33520	15171.4	25477.8	5004.89	11373.4
592	5.92	711.497	DG 42:10	[M+Na]+		1	TRUE	9.82	711.496	C45H68O5	DG	WBFZCVDFCQNTRV-UHFFFAOYSA-N	O=C(OCC(OC(=O)CCCC=CCC=CCC=CCC=CCC=CCC=CCC=CCC)CO)CCCCCC=CCC=CCC=CCC	420	TRUE	TRUE	TRUE		FALSE	FALSE	null	null	100	98.3	26.1	75	100	2961.49	blank1-p	711.49384:125219 712.49719:63270 713.50055:15576	119.08317:519 120.08793:226 175.12996:123 283.17734:52 519.36584:79 653.43872:97 711.49597:172	838158	783226	1168210	1149088	810692	1.15865e+06	38842.3	13521.4
593	5.561	711.499	DG 42:10	[M+Na]+		0.75	TRUE	9.82	711.496	C45H68O5	DG	WBFZCVDFCQNTRV-UHFFFAOYSA-N	O=C(OCC(OC(=O)CCCC=CCC=CCC=CCC=CCC=CCC=CCC=CCC)CO)CCCCCC=CCC=CCC=CCC	420	TRUE	TRUE	TRUE		FALSE	FALSE	null	null	100	98	75	75	100	266.97	blank2-p	711.49902:8501 712.50237:2830 713.50573:1061	711.48322:194	75386	55485	98343	102457	65435.4	100400	14072.2	2908.78
594	8.795	711.543	w/o MS2:SM 13:1;2O/22:3	[M+H]+		0.25	FALSE	8.6	711.544	C40H75N2O6P	SM	ZZVIPOLKRCCWFV-UHFFFAOYSA-N	O=C(NC(COP(=O)([O-])OCC[N+](C)(C)C)C(O)C=CCCCCCCCC)CCCCCCCCC=CCC=CCC=CCCCCC	530	TRUE	TRUE	FALSE		FALSE	FALSE	null	null	99.9	100	null	null	null	55.83	GPr84-1-p	711.54309:2792 712.54644:922 713.5498:315		0	0	19095	5294	0	12194.3	0	9758.42
595	5.921	712.495	w/o MS2:PC 7:0_24:4	[M+H]+		0.25	FALSE	7.81	712.491	C39H70NO8P	PC	RQHSFZQZOPVREV-UHFFFAOYSA-N	O=C(OCC(OC(=O)CCCCCCCCCCC=CCC=CCC=CCC=CCC)COP(=O)([O-])OCC[N+](C)(C)C)CCCCCC	530	TRUE	TRUE	FALSE		FALSE	FALSE	null	null	91.7	99.6	null	null	null	1544.43	GPr84-2-p	712.49536:77237 713.49871:20457 714.50207:2642		382882	361879	533649	373311	372380	453480	14851	113376
596	2.459	715.494	w/o MS2:TG 8:0_15:3_18:5	[M+H]+		1	TRUE	10.09	715.491	C44H68O6	TG	DGQHPUHHRGVGAM-UHFFFAOYSA-N	O=C(OCC(OC(=O)CCCCC=CCC=CCC=CCC)COC(=O)CCCCCCC)CC=CCC=CCC=CCC=CCC=CCC	530	TRUE	TRUE	FALSE		FALSE	FALSE	null	null	98	93.6	null	null	null	223.08	GPr84-1-p	715.49365:17554 716.497:6906 717.50036:1414	133.08391:97 141.16451:95 269.10355:284 285.27756:97 398.2471:65 424.19547:78 459.27902:85 503.30771:59	57387	57828	150646	123246	57607.7	136946	311.713	19375.2
597	4.841	716.405	Unknown	[M+H]+		0.75	TRUE	null	null	null	null	null	null	999	FALSE	FALSE	FALSE		FALSE	FALSE	null	null	null	null	null	null	null	104.94	blank1-p	716.40607:3171 717.40942:2183 718.41278:514	104.02481:127 111.04461:55 119.08601:2001 120.08844:190 133.06448:318 155.11806:175 170.03383:100 171.05031:191 179.017:107 204.0948:175 213.04189:84 245.10001:66 287.15375:61	23516	15197	46651	51760	19356.5	49205.8	5882.82	3612.67
598	7.92	716.525	PE 34:2|PE 16:1_18:1	[M+H]+	adduct linked to 619_[M+Na]+	0.5	TRUE	9.19	716.523	C39H74NO8P	PE	RAMNOXDFBNFSFC-UHFFFAOYSA-N	O=C(OCC(OC(=O)CCCCCCCC=CCCCCCCCC)COP(=O)(O)OCCN)CCCCCCCC=CCCCCCC	410	TRUE	TRUE	TRUE	PE 34:2	FALSE	FALSE	null	null	100	99.8	49.9	71.6	100	2007.51	GPr84-2-p	716.52344:133642 717.52679:64734 718.53015:13942	109.10131:222 111.11588:72 112.1218:65 115.1132:116 121.10214:393 122.10628:66 123.11795:278 124.01826:257 135.11664:372 137.13268:306 139.11441:62 149.13245:153 151.14929:81 163.1512:67 184.07263:192 219.21051:246 220.2168:58 237.22295:690 238.22855:189 245.22733:59 247.24298:204 258.23163:74 264.24097:149 265.25543:454 266.25754:115 280.26312:638 280.71387:58 281.26935:77 282.27945:156 285.2558…	276	168	891036	864961	222.03	877999	75.9593	18438
599	8.662	718.54	PE 34:1|PE 16:0_18:1	[M+H]+		0.5	TRUE	9.91	718.538	C39H76NO8P	PE	FHQVHHIBKUMWTI-UHFFFAOYSA-N	O=C(OCC(OC(=O)CCCCCCCC=CCCCCCCCC)COP(=O)(O)OCCN)CCCCCCCCCCCCCCC	410	TRUE	TRUE	TRUE	PE 34:1	FALSE	FALSE	null	null	100	99.8	48.3	73.1	100	1189.07	GPr84-2-p	718.54077:48260 719.54412:19373 720.54748:5418	109.10128:85 109.98012:54 122.10639:86 123.1171:169 124.56526:53 135.1183:108 136.12007:122 151.14905:55 165.1626:196 217.95277:51 237.22328:219 239.23964:218 240.24054:202 265.25735:302 266.25333:118 280.26392:96 282.28098:88 308.29849:257 311.26617:161 313.2746:86 339.28717:94 341.30972:82 436.28299:71 454.29654:155 464.31628:99 480.30994:144 577.5257:15345 577.651:229 577.70264:153 577.87006:6…	0	0	498178	334671	0	416424	0	115617
600	9.92	721.509	Unknown	[M+H]+		1	TRUE	null	null	null	null	null	null	999	FALSE	FALSE	FALSE		FALSE	FALSE	null	null	null	null	null	null	null	847.97	blank1-p	721.51294:161907 722.51629:86933 723.51965:21041	140.90996:67 439.20294:248 495.26654:357 496.26883:186 496.58838:58 497.58359:74 497.70782:72 551.32288:81 552.8573:79 570.71545:91	1131948	950263	944525	1236882	1.04111e+06	1.0907e+06	128471	206728
601	11.391	721.575	DG 42:5	[M+Na]+		1	TRUE	13.07	721.574	C45H78O5	DG	VCPZGCVKGLVDDF-UHFFFAOYSA-N	O=C(OCC(OC(=O)CCCCCCCCCCCCCCCCCC=CCC=CCC=CCC=CCC=CCC)CO)CCCCCCC	420	TRUE	TRUE	TRUE		FALSE	FALSE	null	null	100	99.7	56.1	75	100	25.65	blank2-p	721.57837:3503 722.58172:1629 723.58508:369	397.27457:343 398.27643:106 721.57898:733	39398	40363	60504	41221	39880.7	50862.7	682.303	13635
602	10.549	721.603	w/o MS2:RIKEN P-VS1 ID-8539 from Mouse_Feces_WT_N_Ctr	[M+H]+		0.5	TRUE	11.67	721.593		Unknown			530	TRUE	TRUE	FALSE		FALSE	FALSE	null	null	70.2	99.9	null	null	null	14.8	blank2-p	721.60278:2474 722.60613:1345 723.60949:213	301.2131:195 383.2204:54 436.22009:73 721.59888:1212 721.64594:121	18673	19013	10515	14840	18843.1	12677.3	240.839	3058.33
603	1.769	722.505	Unknown	[M+H]+		0.75	FALSE	null	null	null	null	null	null	999	FALSE	FALSE	FALSE		FALSE	FALSE	null	null	null	null	null	null	null	24.34	GPr84-2-p	722.50482:3171 723.50817:1168 724.51153:415		19291	8086	15858	22126	13688.8	18991.7	7923.1	4432.32
604	7.661	725.565	SM 34:1;2O	[M+Na]+	adduct linked to 584_[M+H]+	0.5	TRUE	9.01	725.557	C39H79N2O6P	SM	ASWNCHFNKSPKBK-UHFFFAOYSA-N	O=C(NC(COP(=O)([O-])OCC[N+](C)(C)C)C(O)C=CCCCCCCC)CCCCCCCCCCCCCCCCCCCCC	420	TRUE	TRUE	TRUE		FALSE	FALSE	null	null	95.2	99.8	45.6	65.9	100	244.71	GPr84-2-p	725.5575:14305 726.56085:7037 727.56421:2015	146.9834:898 147.98787:207 520.51508:90 542.49823:3752 543.50073:1142 543.79315:65 544.50397:104 545.50311:55 666.49127:1654 667.49298:585 668.49774:323 669.505:189 725.56818:89	0	0	115422	84514	0	99968	0	21855.1
605	6.605	726.506	w/o MS2:PC 30:1	[M+Na]+	adduct linked to 585_[M+H]+	0.5	TRUE	8.4	726.504	C38H74NO8P	PC	FQJLUZIOXUOYQV-UHFFFAOYSA-N	O=C(OCC(OC(=O)CCCCCCCCCCCC=CCCCCCCCCCC)COP(=O)([O-])OCC[N+](C)(C)C)CCCCC	530	TRUE	TRUE	FALSE		FALSE	FALSE	null	null	65.3	99.6	null	null	null	28.65	GPr84-2-p	726.50555:3929 727.5089:1861 728.51226:378	146.98177:1380 147.99011:90 193.19592:153 211.20741:106 414.20853:60 521.45514:129 522.4624:53 543.43402:133	358	158	23212	29908	257.763	26560.1	141.657	4734.32
606	3.155	727.388	Unknown	[M+H]+		0.5	TRUE	null	null	null	null	null	null	999	FALSE	FALSE	FALSE		FALSE	FALSE	null	null	null	null	null	null	null	287.67	blank1-p	727.38806:19233 728.39141:6849 729.39477:1464	669.33618:162 670.341:59 727.39081:770	143005	80562	856	1630	111784	1243.25	44154	547.543
607	3.931	727.391	Unknown	[M+H]+		0.5	TRUE	null	null	null	null	null	null	999	FALSE	FALSE	FALSE		FALSE	FALSE	null	null	null	null	null	null	null	52.53	blank1-p	727.39081:2895 728.39416:1882 729.39752:382	177.11345:172 580.70966:59	21497	18295	172	181	19896	176.492	2264.72	6.18362
608	2.706	727.604	Unknown	[M+H]+		0.25	FALSE	null	null	null	null	null	null	999	FALSE	FALSE	FALSE		FALSE	FALSE	null	null	null	null	null	null	null	51.17	blank2-p	727.60413:2559 728.60748:1738 729.61084:319		12898	17535	0	154	15216.8	77.2171	3278.89	109.201
609	4.449	728.592	w/o MS2:RIKEN P-VS1 ID-8734 from Mouse_AdrenalGlands_WT_N_Ctr	[M+H]+		0.5	TRUE	11.27	728.596		Unknown			530	TRUE	TRUE	FALSE		FALSE	FALSE	null	null	97.2	94.8	null	null	null	24.42	GPr84-2-p	728.59222:2226 729.59557:1171 730.59893:467	113.05807:59 133.08345:337 175.0955:69 177.11188:184	14035	8905	8973	14942	11470.2	11957.9	3627.46	4220.77
610	7.932	729.591	SM 36:2;2O	[M+H]+		0.5	TRUE	9.17	729.591	C41H81N2O6P	SM	XQOXLMJGXXCULS-UHFFFAOYSA-N	O=C(NC(COP(=O)([O-])OCC[N+](C)(C)C)C(O)C=CCCCCCCC)CCCCCCCCCCCC=CCCCCCCCCCC	420	TRUE	TRUE	TRUE	SM 36:2;2O	FALSE	FALSE	null	null	97.2	99.8	76.7	84.3	100	14.99	GPr84-2-p	729.59558:5883 730.59893:3117 731.60229:1163	184.07191:3826 185.07687:404 463.95163:103 729.58368:413	0	0	57309	47448	0	52378.2	0	6972.62
611	9.853	729.639	w/o MS2:DG 42:1	[M+H]+		0.25	TRUE	13.6	729.637	C45H86O5	DG	LTFWKJJPVJUVBN-UHFFFAOYSA-N	O=C(OCC(OC(=O)CCCCCCCCCCCCCCCCCCCCCC=CCCCCCCCCCC)CO)CCCCCCC	530	TRUE	TRUE	FALSE		FALSE	FALSE	null	null	98.4	98.4	null	null	null	4.9	GPr84-2-p	729.63934:2810 730.64269:1528 731.64605:492	109.10125:240 111.11665:220	11131	11342	12084	16845	11236.5	14464.7	148.888	3366.35
612	6.807	730.538	PC 32:2|PC 16:1_16:1	[M+H]+	found in higher mz's MsMs_820	0.5	TRUE	8.59	730.538	C40H76NO8P	PC	GPWHCUUIQMGELX-UHFFFAOYSA-N	O=C(OCC(OC(=O)CCCCCCCC=CCCCCCC)COP(=O)([O-])OCC[N+](C)(C)C)CCCCCCCC=CCCCCCC	410	TRUE	TRUE	TRUE	PC 32:2	FALSE	FALSE	null	null	100	99.6	82.8	49.6	100	1637.34	GPr84-2-p	730.53839:203068 731.54174:97972 732.5451:22095	104.10716:1475 125.00105:2534 125.34808:81 127.0076:86 127.10785:123 135.11642:117 166.0647:370 167.00987:52 183.72845:84 183.88754:52 184.0442:294 184.07561:206983 184.46866:141 184.51074:158 184.54878:250 184.56496:202 184.59129:94 184.62325:134 184.66928:213 184.69136:98 184.71638:116 184.76428:76 184.8663:53 184.88322:91 184.93959:180 184.95398:100 185.02063:167 185.07883:11230 185.15315:161 …	0	0	1089151	1330574	0	1.20986e+06	0	170712
613	8.695	731.601	SM 36:1;2O|SM 14:1;2O/22:0	[M+H]+		0.5	TRUE	9.78	731.606	C41H83N2O6P	SM	PJOFUWWATLBQAP-UHFFFAOYSA-N	O=C(NC(COP(=O)([O-])OCC[N+](C)(C)C)C(O)C=CCCCCCCCCC)CCCCCCCCCCCCCCCCCCCCC	410	TRUE	TRUE	TRUE	SM 36:1;2O	FALSE	FALSE	null	null	100	99.9	84.6	49.1	100	2347.34	GPr84-2-p	731.60828:98564 732.61163:55912 733.61499:12483	104.10808:550 105.11119:92 125.00144:531 166.06531:408 167.79755:85 183.10518:57 184.07666:73521 184.37106:137 184.42175:73 184.44481:52 184.47417:58 184.50838:64 184.53185:67 184.63545:90 184.67287:60 184.7798:114 184.8632:83 185.04701:81 185.07913:2822 185.11897:116 185.22632:53 186.0806:384 187.08278:54 187.50056:62 208.2094:113 391.27185:69 549.54608:131 655.54272:103 713.60394:102	0	0	967515	609258	0	788387	0	253325
614	8.504	731.609	SM 36:1;2O	[M+H]+	found in higher mz's MsMs_825	0.5	TRUE	9.77	731.606	C41H83N2O6P	SM	IMSJPGOHOORVQA-UHFFFAOYSA-N	O=C(NC(COP(=O)([O-])OCC[N+](C)(C)C)C(O)C=CCCCCCCC)CCCCCCCCCCCCCCCCCCCCCCC	420	TRUE	TRUE	TRUE		FALSE	FALSE	null	null	92.7	99.8	81.4	49.8	100	684.62	GPr84-2-p	731.60406:27192 732.60741:12147 733.61077:2391	104.10725:251 125.00076:166 166.06204:80 184.0351:157 184.07559:22028 184.12721:378 184.22565:51 184.26939:101 184.31815:58 184.36823:71 184.4142:66 184.44159:115 184.86023:60 184.99648:52 185.07768:1263 186.05157:54 186.07959:80 293.13275:75 654.52808:54 713.61212:186	0	0	271872	160752	0	216312	0	78573.5
615	6.816	732.536	Unknown	[M+H]+		0.25	FALSE	null	null	null	null	null	null	999	FALSE	FALSE	FALSE		FALSE	FALSE	null	null	null	null	null	null	null	114.55	GPr84-1-p	732.53589:16559 733.53924:3756 734.5426:758		0	194	83861	132215	97.0695	108038	137.277	34191.3
616	7.593	732.56	PC 32:1|PC 16:0_16:1	[M+H]+	found in higher mz's MsMs_821; similar chromatogram in higher mz_673	0.5	TRUE	9.09	732.554	C40H78NO8P	PC	QIBZFHLFHCIUOT-UHFFFAOYSA-N	O=C(OCC(OC(=O)CCCCCCCC=CCCCCCC)COP(=O)([O-])OCC[N+](C)(C)C)CCCCCCCCCCCCCCC	410	TRUE	TRUE	TRUE	PC 32:1	FALSE	FALSE	null	null	100	99.7	83.4	47.1	100	7793.21	GPr84-1-p	732.55865:325870 733.562:156344 734.56536:36818	104.10823:1473 104.84489:51 105.11154:172 121.10109:92 125.00228:2646 166.06572:512 183.08418:52 183.29974:61 184.02742:80 184.07741:251209 184.47217:101 184.4985:158 184.54875:115 184.57571:234 184.6086:183 184.63091:115 184.66179:243 184.71124:151 184.73306:163 184.77882:98 184.81602:73 184.85159:174 184.90016:74 184.93362:84 185.00475:65 185.03346:53 185.05501:60 185.08006:12012 185.14621:244 …	0	157	2139966	2417988	78.7068	2278977	111.308	196592
617	8.291	734.571	PC 32:0	[M+H]+	adduct linked to 638_[M+Na]+	0.5	TRUE	9.57	734.569	C40H80NO8P	PC	KILNVBDSWZSGLL-UHFFFAOYSA-N	O=C(OCC(OC(=O)CCCCCCCCCCCCCCC)COP(=O)([O-])OCC[N+](C)(C)C)CCCCCCCCCCCCCCC	420	TRUE	TRUE	TRUE	PC 32:0	FALSE	FALSE	null	null	86.9	99.8	79.5	46.3	100	411.78	GPr84-2-p	734.57129:22103 735.57464:10310 736.578:3388	104.10398:90 124.99839:216 183.99422:66 184.07217:16815 184.12482:237 184.15883:59 184.21616:104 184.33328:83 184.38072:51 184.81613:121 185.04692:119 185.07616:1222 185.1266:55 186.0762:82 186.53329:53 734.56885:79	0	0	146847	162655	0	154751	0	11177.9
618	1.874	737.5	Unknown	[M+H]+		0.5	FALSE	null	null	null	null	null	null	999	FALSE	FALSE	FALSE		FALSE	FALSE	null	null	null	null	null	null	null	36.3	GPr84-2-p	737.50037:2825 738.50372:1300 739.50708:571		1673	624	17739	23550	1148.68	20644.3	741.806	4109.03
619	7.931	738.505	PE 34:2	[M+Na]+	adduct linked to 598_[M+H]+	0.5	TRUE	9.18	738.504	C39H74NO8P	PE	FDNTXHVTXUAIBD-UHFFFAOYSA-N	O=C(OCC(OC(=O)CCCCCCCCCCCCCCCC=CCC=CCCCCCCC)COP(=O)(O)OCCN)CCCCC	420	TRUE	TRUE	TRUE		FALSE	FALSE	null	null	100	99.8	48.3	78.8	100	206.52	GPr84-1-p	738.51123:13535 739.51458:5549 740.51794:1526	120.96438:1424 121.0981:145 135.11583:50 146.9762:72 149.13124:239 164.0062:3025 177.16789:65 237.21136:89 321.27243:81 413.20337:116 465.43774:114 575.49689:579 576.4989:343 597.47583:1397 598.05017:65 598.48273:548 599.48383:149 600.479:82 695.44946:417 696.45465:251 697.34314:95 738.4928:238	200	158	112433	112110	179.079	112272	29.1634	228.904
620	6.617	739.528	SM 36:5;3O	[M+H]+		0.75	TRUE	8.26	739.539	C41H75N2O7P	SM	NNOYSLWSLQMAKD-UHFFFAOYSA-N	O=C(NC(COP(=O)([O-])OCC[N+](C)(C)C)C(O)C(O)CCCC=CCCC)CCCCCCCCCCC=CCC=CCC=CCC=CCC	420	TRUE	TRUE	TRUE		FALSE	FALSE	null	null	84.3	99.7	94	16.3	100	271.61	GPr84-2-p	739.52838:20548 740.53173:11179 741.53509:2627	184.07458:215	59551	49781	101907	121145	54665.9	111526	6908.94	13603
621	6.959	739.529	DG 44:10	[M+Na]+		1	TRUE	11.24	739.527	C47H72O5	DG	KERCMTWAJRDWJL-UHFFFAOYSA-N	O=C(OCC(OC(=O)CCCCC=CCC=CCC=CCC=CCC=CCC=CCC=CCC=CCC=CCC=CCC)CO)CCCCCCC	420	TRUE	TRUE	TRUE		FALSE	FALSE	null	null	100	97.9	44.4	75	100	3171.86	blank1-p	739.52448:132072 740.52783:72034 741.53119:19053	119.08669:60 125.05844:72 133.06255:77 176.60767:66 359.16824:57 681.47791:89 682.47675:145 739.51965:427	773840	661199	1397456	1582527	717519	1.48999e+06	79649.4	130864
622	4.178	739.535	w/o MS2:RIKEN P-VS1 ID-9059 from Mouse_Feces_WT_ABX_Ctr	[M+H]+		0.5	TRUE	13.62	739.538		Unknown			530	TRUE	TRUE	FALSE		FALSE	FALSE	null	null	98.3	90.4	null	null	null	378.65	GPr84-2-p	739.53528:25314 740.53863:8503 741.54199:2210	187.14282:161	0	0	169369	179968	0	174668	0	7494.09
623	8.696	740.514	w/o MS2:PC 31:1	[M+H]+		0.5	FALSE	8.75	740.52	C39H76NO8P	PC	MTMQGOQIIYHGNS-UHFFFAOYSA-N	O=C(OCC(OC(=O)CCCCCCCCCCCCC=CCCCCCCCCCC)COP(=O)([O-])OCC[N+](C)(C)C)CCCCC	530	TRUE	TRUE	FALSE		FALSE	FALSE	null	null	84.8	100	null	null	null	77.8	GPr84-1-p	740.51434:4307 741.51769:2244 742.52105:366		0	0	25190	32226	0	28708.3	0	4975.09
624	12.454	741.657	w/o MS2:RIKEN P-VS1 ID-9124 from Mouse_Aorta_ApoEKO_N_F1DHA	[M+NH4]+	adduct linked to 589_[M+H-H2O]+	1	TRUE	13.98	741.655		Unknown			530	TRUE	TRUE	FALSE		FALSE	FALSE	null	null	99.6	99.7	null	null	null	149.82	GPr84-2-p	741.65668:36822 742.66003:20181 743.66339:5727	133.08652:159	372588	384246	389874	393507	378417	391691	8243.01	2568.3
625	8.134	742.541	PE 36:3	[M+H]+		0.5	TRUE	9.55	742.538	C41H76NO8P	PE	XQEKQVXPNUSEMG-UHFFFAOYSA-N	O=C(OCC(OC(=O)CCCCCCCCCCCC=CCC=CCCCCC)COP(=O)(O)OCCN)CCCCCCCC=CCCCC	420	TRUE	TRUE	TRUE	PE 36:3	FALSE	FALSE	null	null	87.9	99.8	39.6	69.6	100	111.99	GPr84-2-p	742.53778:5487 743.54113:2307 744.54449:740	121.10316:275 137.1315:230 139.10938:115 263.23395:86 308.29361:72 319.26413:69 460.2854:144 464.13187:59 601.44904:65 601.51709:2051 602.04364:61 602.52283:1095 603.52289:150 604.2359:50 612.09296:70	0	157	45675	42848	78.6116	44261.7	111.174	1998.75
626	3.703	742.634	DG 44:6|DG 18:0_26:6	[M+NH4]+		0.75	TRUE	13.15	742.634	C47H80O5	DG	RQQBCTJJHDIFEN-UHFFFAOYSA-N	O=C(OCC(OC(=O)CCCCCCC=CCC=CCC=CCC=CCC=CCC=CCC)CO)CCCCCCCCCCCCCCCCC	410	TRUE	TRUE	TRUE		FALSE	FALSE	null	null	100	90.4	57	89.9	100	15.24	blank2-p	742.6344:2365 743.63775:1266 744.64111:0	341.31256:469 440.34393:51 441.34048:717 442.34238:301 442.38141:104 607.56439:84 608.57074:58 707.60114:189 708.60413:138	19601	21781	8304	21107	20690.6	14705.5	1541.56	9053.04
627	10.852	742.641	w/o MS2:CE 24:6	[M+H]+		0.5	TRUE	14.46	742.65	C51H80O2	CE	FEDDKYHZBKFZKG-UHFFFAOYSA-N	O=C(OC1CC2=CCC3C(CCC4(C)C(CCC34)C(C)CCCC(C)C)C2(C)CC1)CCCCC=CCC=CCC=CCC=CCC=CCC=CCC	530	TRUE	TRUE	FALSE		FALSE	FALSE	null	null	61.8	98.5	null	null	null	76.07	GPr84-1-p	742.64069:12717 743.64404:7636 744.6474:1510	110.1039:127 111.11663:60 137.13211:68 147.11517:57 149.13115:108 161.13129:520 191.17955:93 203.17979:187 215.17912:125 230.24773:163 233.22623:140 256.26309:193 257.23065:51 273.25421:59 313.28665:145 369.35016:348 370.35266:161 719.19177:67 742.63379:3222 742.82159:59 742.97253:52	0	0	69959	69615	0	69787.2	0	243.493
628	6.999	743.244	Unknown	[M+H]+		0.25	TRUE	null	null	null	null	null	null	999	FALSE	FALSE	FALSE		FALSE	FALSE	null	null	null	null	null	null	null	54.83	blank1-p	743.24408:2742 744.24743:2820 745.25079:1787	339.34113:155	16278	490	148	592	8383.85	370.301	11163.8	314.013
629	8.819	744.554	PE 36:2|PE 18:1_18:1	[M+H]+	found in higher mz's MsMs_824; found in higher mz's MsMs_676	0.5	TRUE	9.93	744.554	C41H78NO8P	PE	MWRBNPKJOOWZPW-UHFFFAOYSA-N	O=C(OCC(OC(=O)CCCCCCCC=CCCCCCCCC)COP(=O)(O)OCCN)CCCCCCCC=CCCCCCCCC	410	TRUE	TRUE	TRUE	PE 36:2	FALSE	FALSE	null	null	100	99.9	48	73.2	100	525.51	GPr84-1-p	744.55438:132715 745.55773:70868 746.56109:16602	101.09393:136 107.0843:194 109.10049:649 111.08023:501 111.11749:282 112.11993:60 113.09441:160 121.09885:448 123.11585:261 124.01679:74 126.13403:55 127.11088:123 135.11653:647 135.47871:113 136.11772:260 139.11142:93 143.14433:66 149.09441:131 149.13139:236 150.13277:125 151.14757:149 153.12645:319 155.0092:200 164.14934:80 167.14279:63 173.36644:87 184.07053:245 195.17053:105 197.12584:54 198.…	0	0	842903	687302	0	765102	0	110027
630	9.481	746.571	PE 36:1|PE 18:0_18:1	[M+H]+	adduct linked to 648_[M+Na]+; similar chromatogram in higher mz_677; found in higher mz's MsMs_826; found in higher mz's MsMs_677	0.5	TRUE	10.8	746.569	C41H80NO8P	PE	JQKOHRZNEOQNJE-UHFFFAOYSA-N	O=C(OCC(OC(=O)CCCCCCCC=CCCCCCCCC)COP(=O)(O)OCCN)CCCCCCCCCCCCCCCCC	410	TRUE	TRUE	TRUE	PE 36:1	FALSE	FALSE	null	null	100	99.8	46.6	74.2	100	798.55	GPr84-2-p	746.56793:27726 747.57128:13233 748.57464:3635	109.10254:202 111.11774:304 121.10313:229 135.11685:109 151.14899:105 153.13054:70 265.25485:143 267.26804:179 308.29849:176 321.27826:54 339.29227:150 421.27023:127 446.2981:87 464.3092:61 484.33624:56 604.79333:56 605.3714:77 605.55719:9169 605.85486:73 605.93005:82 606.24786:58 606.55951:4089 606.79395:84 606.82654:54 607.03308:53 607.21008:54 607.56372:888 607.64661:51 608.56067:106 746.57336…	0	0	321363	175102	0	248233	0	103422
631	3.711	747.594	DG 44:6	[M+Na]+		0.75	TRUE	13.13	747.59	C47H80O5	DG	POFTTXYZYWTJEQ-UHFFFAOYSA-N	O=C(OCC(OC(=O)CCCCCCCCCCCCCCCCC=CCC=CCC=CCC=CCC=CCC=CCC)CO)CCCCCCC	420	TRUE	TRUE	TRUE		FALSE	FALSE	null	null	100	90.4	73	75	100	50.08	blank2-p	747.59424:2683 748.59759:898 749.60095:412	112.11097:107 177.11497:63 747.60211:1127	18991	22090	12030	15598	20540.5	13814.1	2190.98	2523.32
632	8.84	747.616	Unknown	[M+H]+		0.25	FALSE	null	null	null	null	null	null	999	FALSE	FALSE	FALSE		FALSE	FALSE	null	null	null	null	null	null	null	79.74	GPr84-1-p	747.61566:4046 748.61901:1494 749.62237:353		0	161	25680	13038	80.5235	19359	113.877	8938.69
633	7.74	748.558	Unknown	[M+H]+		0.5	FALSE	null	null	null	null	null	null	999	FALSE	FALSE	FALSE		FALSE	FALSE	null	null	null	null	null	null	null	46.73	GPr84-1-p	748.55823:3399 749.56158:1789 750.56494:539		0	0	26281	18522	0	22401.6	0	5486.8
634	6.807	752.52	PC 32:2	[M+Na]+		0.5	TRUE	8.58	752.52	C40H76NO8P	PC	RIDWOMITLCYZQI-UHFFFAOYSA-N	O=C(OCC(OC(=O)CCCCCCCCCCCCCC=CCC=CCCCCCCC)COP(=O)([O-])OCC[N+](C)(C)C)CCCCC	420	TRUE	TRUE	TRUE		FALSE	FALSE	null	null	100	99.6	59.6	88.4	100	412.04	GPr84-2-p	752.51978:22351 753.52313:11577 754.52649:2322	100.67905:113 109.10082:104 111.11847:120 121.0991:76 135.11652:228 146.98274:4929 147.17947:58 147.30669:58 147.98648:248 148.98509:69 163.14706:249 237.22314:111 238.22563:64 293.24847:64 439.2291:253 477.31802:84 498.30359:82 499.29486:136 547.47797:1051 548.47961:335 549.48108:144 569.45776:2773 569.72827:68 570.04114:101 570.21454:66 570.4585:885 571.46509:198 693.45111:1255 694.45709:593 69…	0	0	126946	153780	0	140363	0	18974.2
635	8.526	753.587	SM 38:4;2O	[M+H]+		0.25	TRUE	9.27	753.591	C43H81N2O6P	SM	IJUFIBVGKOCILX-UHFFFAOYSA-N	O=C(NC(COP(=O)([O-])OCC[N+](C)(C)C)C(O)C=CCCCCCCC)CCCCCCCCCCC=CCC=CCC=CCCCCCCC	420	TRUE	TRUE	TRUE		FALSE	FALSE	null	null	89.6	99.9	23.6	66.4	100	62.91	GPr84-1-p	753.58698:3146 754.59033:1481 755.59369:211	184.07341:288 225.10492:92 570.52216:93 571.52344:121 694.50977:463 695.52045:316 696.51556:202 753.49023:53 753.53528:64 753.58282:576	0	0	24292	9516	0	16904.3	0	10448.4
636	8.718	753.591	SM 36:1;2O	[M+Na]+		0.5	TRUE	9.77	753.588	C41H83N2O6P	SM	IMSJPGOHOORVQA-UHFFFAOYSA-N	O=C(NC(COP(=O)([O-])OCC[N+](C)(C)C)C(O)C=CCCCCCCC)CCCCCCCCCCCCCCCCCCCCCCC	420	TRUE	TRUE	TRUE		FALSE	FALSE	null	null	98.4	99.9	56.1	76.9	100	170.05	GPr84-2-p	753.58887:7837 754.59222:4096 755.59558:1049	146.9807:436 179.98488:230 184.07478:118 570.52246:1221 571.52643:243 572.52612:126 575.23499:67 694.51495:1302 694.93884:91 695.5318:251 695.66864:96 696.51044:69 697.01703:63 753.59137:169	0	0	55833	48200	0	52016.2	0	5397.56
637	7.583	754.532	PC 32:1	[M+Na]+	found in higher mz's MsMs_823	0.5	TRUE	8.92	754.536	C40H78NO8P	PC	MLBVVLKJELORDK-UHFFFAOYSA-N	O=C(OCC(OC(=O)CCCCCCCCCCCCCC=CCCCCCCCCCC)COP(=O)([O-])OCC[N+](C)(C)C)CCCCC	420	TRUE	TRUE	TRUE		FALSE	FALSE	null	null	100	99.8	58.1	84.5	100	634.9	GPr84-1-p	754.53436:29229 755.53771:12747 756.54107:3136	109.09969:51 124.12452:120 146.98135:7292 147.02881:60 148.98399:139 177.24063:86 184.07504:62 193.19124:145 237.22726:261 265.25018:102 413.20242:89 415.21921:89 419.25183:95 439.22037:226 441.23181:237 467.25153:71 547.24872:68 549.48553:1501 550.4931:702 551.48889:88 552.51569:57 571.35175:172 571.39001:60 571.46759:2386 572.36603:92 572.47113:922 573.47473:139 574.47772:87 695.46021:1800 695.…	0	0	199312	226223	0	212768	0	19029
638	8.291	756.552	w/o MS2:PC 32:0	[M+Na]+	adduct linked to 617_[M+H]+	0.5	FALSE	9.71	756.551	C40H80NO8P	PC	ADWPFACIMQKRKA-UHFFFAOYSA-N	O=C(OCC(OC(=O)CCCCC)COP(=O)([O-])OCC[N+](C)(C)C)CCCCCCCCCCCCCCCCCCCCCCCCC	530	TRUE	TRUE	FALSE		FALSE	FALSE	null	null	100	99.8	null	null	null	24.97	GPr84-2-p	756.55151:2308 757.55486:1153 758.55822:1015		0	0	16866	18321	0	17593.8	0	1028.91
639	7.054	756.554	w/o MS2:PC 6:0_28:3	[M+H]+		0.5	TRUE	8.79	756.554	C42H78NO8P	PC	WWRDYQGDVGTJLY-UHFFFAOYSA-N	O=C(OCC(OC(=O)CCCCCCCCCCCCC=CCC=CCC=CCCCCCCC)COP(=O)([O-])OCC[N+](C)(C)C)CCCCC	530	TRUE	TRUE	FALSE	PC 34:3	FALSE	FALSE	null	null	74.5	99.7	null	null	null	88.52	GPr84-2-p	756.55371:8204 757.55706:4129 758.56042:1174	125.00046:120 137.13205:89 163.01788:54 176.76886:95 177.11316:54 183.24489:59 184.07414:9057 185.07564:419 186.0769:126	408	189	68573	78918	298.512	73745.3	154.316	7314.89
640	4.841	757.432	Unknown	[M+H]+		1	TRUE	null	null	null	null	null	null	999	FALSE	FALSE	FALSE		FALSE	FALSE	null	null	null	null	null	null	null	1013.62	blank1-p	757.43335:33435 758.4367:18623 759.44006:6716	119.08522:353 119.40421:56 757.42651:279	228170	151205	513371	553211	189687	533291	54422.7	28171.2
641	11.375	757.646	Unknown	[M+H]+		1	TRUE	null	null	null	null	null	null	999	FALSE	FALSE	FALSE		FALSE	FALSE	null	null	null	null	null	null	null	84.87	GPr84-1-p	757.64636:32322 758.64971:17047 759.65307:5186	283.26245:221	375905	384287	499105	376757	380096	437931	5927.01	86513.3
642	7.774	758.576	PC 34:2|PC 16:1_18:1	[M+H]+	found in higher mz's MsMs_818	0.5	TRUE	9.2	758.569	C42H80NO8P	PC	ZRCWDIULNHKQRD-UHFFFAOYSA-N	O=C(OCC(OC(=O)CCCCCCCC=CCCCCCCCC)COP(=O)([O-])OCC[N+](C)(C)C)CCCCCCCC=CCCCCCC	410	TRUE	TRUE	TRUE	PC 34:2	FALSE	FALSE	null	null	100	99.8	82.1	51.5	100	10478	GPr84-1-p	758.57477:495853 759.57812:303212 760.58148:77412	104.1057:2036 106.25961:98 111.07821:77 124.07114:104 124.99941:5062 125.07153:67 125.09693:60 126.06087:58 132.32204:58 166.06241:732 179.92899:60 182.06361:51 183.09027:75 183.53506:135 183.61943:149 183.68936:55 183.88623:76 184.03082:416 184.05322:651 184.0743:368834 184.5038:281 184.5352:222 184.55797:275 184.60986:252 184.63506:174 184.65404:206 184.69435:220 184.72571:218 184.78098:218 184…	0	0	4416272	4907142	0	4.66171e+06	0	347098
643	7.976	758.626	w/o MS2:TG 8:0_8:0_28:5	[M+H]+		0.5	TRUE	13.05	758.629	C47H80O6	TG	SYSVKGRPAUWITH-UHFFFAOYSA-N	O=C(OCC(OC(=O)CCCCCCC)COC(=O)CCCCCCCCCCCC=CCC=CCC=CCC=CCC=CCC)CCCCCCC	530	TRUE	TRUE	FALSE		FALSE	FALSE	null	null	97.2	97.1	null	null	null	26.23	GPr84-2-p	758.62567:5905 759.62902:3537 760.63238:2226	104.10647:386 105.10928:108 125.00059:1119 166.06322:429 182.03992:57 184.07419:114534 184.50116:117 184.55435:139 184.66118:132 184.69545:61 184.71629:82 184.74977:191 184.80702:61 184.83112:76 184.86098:99 184.91182:127 184.94173:75 184.97533:69 185.04218:110 185.07698:5669 185.12364:216 185.23219:63 185.37195:57 186.07771:520 186.25223:55 457.2518:63 476.31689:71 477.3222:52 494.32458:112 495.…	0	0	23420	23586	0	23502.8	0	117.606
644	9.437	759.64	SM 38:1;2O	[M+H]+	adduct linked to 657_[M+Na]+	0.5	TRUE	10.76	759.638	C43H87N2O6P	SM	GJBCRJRMBDUHKZ-UHFFFAOYSA-N	O=C(NC(COP(=O)([O-])OCC[N+](C)(C)C)C(O)C=CCCCCCCC)CCCCCCCCCCCCCCCCCCCCCCCCC	420	TRUE	TRUE	TRUE	SM 38:1;2O	FALSE	FALSE	null	null	82.9	99.8	84.7	47.1	83.3	161.28	GPr84-2-p	759.638:9329 760.64135:6463 761.64471:1905	124.99787:105 184.02695:56 184.07332:8558 184.1489:97 184.21469:56 185.0799:163 186.07657:68	0	0	144421	58315	0	101368	0	60885.8
645	8.493	760.594	PC 34:1|PC 16:0_18:1	[M+H]+	found in higher mz's MsMs_825	0.5	TRUE	9.76	760.585	C42H82NO8P	PC	WTJKGGKOPKCXLL-UHFFFAOYSA-N	O=C(OCC(OC(=O)CCCCCCCC=CCCCCCCCC)COP(=O)([O-])OCC[N+](C)(C)C)CCCCCCCCCCCCCCC	410	TRUE	TRUE	TRUE	PC 34:1	FALSE	FALSE	null	null	100	99.8	54.8	52.4	100	9014.6	GPr84-1-p	760.59186:476441 761.59521:282892 762.59857:73594	104.10661:2579 105.10843:77 108.26052:61 124.9994:4078 125.0424:55 125.99957:190 127.0033:95 135.11533:122 137.13164:257 166.06097:392 179.35864:88 183.02139:70 183.4187:66 183.49632:52 183.71281:111 184.04376:414 184.07388:371403 184.48634:122 184.52197:88 184.57494:284 184.59145:200 184.63869:164 184.67751:260 184.70599:94 184.75436:307 184.79134:187 184.82883:162 184.86263:138 184.88716:53 184…	0	0	3708284	3953766	0	3.83103e+06	0	173582
646	9.145	762.606	PC 34:0	[M+H]+	similar chromatogram in higher mz_660	0.5	TRUE	10.52	762.601	C42H84NO8P	PC	RTWAYAIMWLNAJW-UHFFFAOYSA-N	O=C(OCC(OC(=O)CCCCCCCCCCCCCCCC)COP(=O)([O-])OCC[N+](C)(C)C)CCCCCCCCCCCCCCCC	420	TRUE	TRUE	TRUE	PC 34:0	FALSE	FALSE	null	null	86.1	99.8	82	50.5	100	233.61	GPr84-1-p	762.60583:17989 763.60918:9756 764.61254:2889	102.12664:241 124.99918:186 184.07353:15306 184.12347:245 184.75938:63 184.84869:74 185.07594:608 186.07971:71 762.60248:152	0	0	100192	86432	0	93311.7	0	9729.91
647	8.831	766.535	PE 36:2	[M+Na]+		0.5	TRUE	9.89	766.536	C41H78NO8P	PE	BOGIXAJUIJVEQU-UHFFFAOYSA-N	O=C(OCC(OC(=O)CCCCCCCCCCCCCCCCCC=CCC=CCCCCCCC)COP(=O)(O)OCCN)CCCCC	420	TRUE	TRUE	TRUE		FALSE	FALSE	null	null	83.9	99.9	29.8	56.1	100	229.14	GPr84-1-p	766.54205:11681 767.5454:5101 768.54876:1452	120.96523:2784 121.09909:167 122.10296:74 122.96859:107 145.99588:94 149.13231:274 164.00894:1679 247.24216:56 265.25415:241 266.25418:101 339.28662:58 379.276:100 441.2305:72 441.52139:51 460.24594:75 603.53711:318 604.54169:185 625.513:406 625.8056:98 626.51184:145 627.52679:159 724.49286:94	209	377	103761	109322	292.715	106542	119.037	3932.07
648	9.482	768.553	PE 36:1	[M+Na]+	adduct linked to 630_[M+H]+	0.5	TRUE	10.9	768.551	C41H80NO8P	PE	LLLYEBOSQRBULN-UHFFFAOYSA-N	O=C(OCC(OC(=O)CCCCCCCCCCCCCCCCCC=CCCCCCCCCCC)COP(=O)(O)OCCN)CCCCC	420	TRUE	TRUE	TRUE		FALSE	FALSE	null	null	100	99.8	49.1	84.5	100	38.59	GPr84-1-p	768.55328:10727 769.55663:5683 770.55999:1127	120.96475:462 145.99614:96 164.00809:2882 164.47287:60 165.00185:140 257.12457:87 267.2691:102 443.25906:207 605.54791:813 606.54938:245 627.53101:801 628.53717:775 629.53802:108 630.55219:58 645.53674:103 725.28156:64 725.51062:413 726.50659:177 727.39618:70 727.51727:147 768.54218:196	0	140	73817	51639	70.0237	62727.9	99.0284	15681.7
649	3.043	771.649	w/o MS2:TG 8:0_8:0_28:1	[M+H]+		0.25	FALSE	13.7	771.647	C47H88O6	TG	WEIRVCANWBNMHD-UHFFFAOYSA-N	O=C(OCC(OC(=O)CCCCCCC)COC(=O)CCCCCCCCCCCCCCCC=CCCCCCCCCCC)CCCCCCC	530	TRUE	TRUE	FALSE		FALSE	FALSE	null	null	98.4	87.9	null	null	null	84	blank2-p	771.64905:4200 772.6524:2272 773.65576:549		7885	28171	794	2756	18028.1	1774.94	14344.2	1387.01
650	13.046	772.267	Unknown	[M+H]+		0.25	TRUE	null	null	null	null	null	null	999	FALSE	FALSE	FALSE		FALSE	FALSE	null	null	null	null	null	null	null	44.12	GPr84-2-p	772.26691:2206 773.27026:1738 774.27362:1573	147.06505:515 148.06493:174 207.03081:843 208.03201:260 221.08411:1193 222.08401:138 267.00375:231 281.05048:445 282.05145:85 283.04547:115 295.09973:303 297.10532:58 355.06558:70 369.12448:99	8923	9308	5290	11469	9115.97	8379.6	272.269	4369.19
651	9.604	772.585	w/o MS2:PC 7:0_28:2	[M+H]+		0.25	FALSE	9.58	772.585	C43H82NO8P	PC	JTLWGQYJZHNYIH-UHFFFAOYSA-N	O=C(OCC(OC(=O)CCCCCCCCCCCCCCCC=CCC=CCCCCCCC)COP(=O)([O-])OCC[N+](C)(C)C)CCCCCC	530	TRUE	TRUE	FALSE		FALSE	FALSE	null	null	100	100	null	null	null	42.04	GPr84-1-p	772.58514:2102 773.58849:1349 774.59185:336		0	0	19466	12953	0	16209.2	0	4605.56
652	4.37	772.612	PC O-36:2	[M+H]+		0.5	TRUE	10.85	772.622	C44H86NO7P	EtherPC	MFLNWJCWDLDCLH-UHFFFAOYSA-N	O=C(OC(COCCCCCCCC)COP(=O)([O-])OCC[N+](C)(C)C)CCCCCCCCCCCCCCCC=CCC=CCCCCCCC	420	TRUE	TRUE	TRUE		FALSE	FALSE	null	null	88.5	95.4	22.3	64.8	100	47.79	GPr84-2-p	772.61694:2328 773.62029:1002 774.62365:386	133.08682:336 135.09972:113 184.07047:84 253.28937:218 309.1918:150 341.33789:97 504.31845:50 755.61029:129 772.61829:185	16537	8077	9899	15419	12307.2	12658.8	5982.25	3903.41
653	7.954	774.578	w/o MS2:RIKEN P-VS1 ID-10248 from Mouse_Ear_fads2KO_N_Ctr	[M+Na]+	similar chromatogram in higher mz_697; adduct linked to 661_[M+H]+	0.5	TRUE	8.48	774.571		Unknown			530	TRUE	TRUE	FALSE		FALSE	FALSE	null	null	90.2	100	null	null	null	155.82	GPr84-1-p	774.578:24431 775.58135:12889 776.58471:2802	121.09782:80 200.07773:206 219.21243:103 309.29666:55 311.25455:180 435.26471:71 462.29712:79 481.30783:70 575.5047:4292 575.59662:59 575.8891:51 575.97595:84 576.13544:95 576.50897:1860 576.58459:123 576.90759:72 577.27258:82 577.51404:85 578.51233:169 605.54443:57 716.52002:449 717.52667:138 774.57343:94	0	0	118136	85765	0	101951	0	22889.6
654	10.224	774.603	PE 38:1|PE 20:0_18:1	[M+H]+		0.5	TRUE	12.3	774.601	C43H84NO8P	PE	VDNXNFMAFDYQSI-UHFFFAOYSA-N	O=C(OCC(OC(=O)CCCCCCCC=CCCCCCCCC)COP(=O)(O)OCCN)CCCCCCCCCCCCCCCCCCC	410	TRUE	TRUE	TRUE	PE 38:1	FALSE	FALSE	null	null	100	99.5	46.6	70.8	100	29.77	GPr84-1-p	774.60327:5173 775.60662:2918 776.60998:763	265.24969:77 295.29379:78 401.19119:176 492.34543:60 567.45331:77 633.58411:2108 633.64838:94 634.46234:73 634.58569:576 635.59637:276 773.76685:63	0	0	32591	12716	0	22653.4	0	14053.5
655	8.717	776.598	Unknown	[M+H]+		0.5	TRUE	null	null	null	null	null	null	999	FALSE	FALSE	FALSE		FALSE	FALSE	null	null	null	null	null	null	null	143.84	GPr84-1-p	776.59814:8464 777.60149:4744 778.60485:1393	111.0789:64 236.9471:69 339.28299:51 434.26361:92 446.29858:104 577.3382:53 577.51288:1166 578.32166:117 578.51562:750 578.78949:80 578.93127:74 579.51257:61 718.52771:182 719.53003:156	0	0	50802	47726	0	49264.1	0	2175.45
656	7.784	780.556	w/o MS2:PC 34:2	[M+H]+		0.5	TRUE	9.16	780.551	C42H80NO8P	PC	DMKGBZJOEARPBA-UHFFFAOYSA-N	O=C(OCC(OC(=O)CCCCCCCCCCCCCCCC=CCC=CCCCCCCC)COP(=O)([O-])OCC[N+](C)(C)C)CCCCC	530	TRUE	TRUE	FALSE		FALSE	FALSE	null	null	70.9	99.8	null	null	null	115.31	GPr84-2-p	780.5564:29649 781.55975:15177 782.56311:3727	107.08765:136 109.00321:133 109.10163:85 111.11694:125 119.08398:103 123.11629:55 123.46736:50 125.12443:68 134.98097:78 135.11894:207 139.10992:93 146.98256:6986 147.02808:106 147.98418:300 148.98447:128 149.13217:95 154.16696:110 161.13026:55 165.16527:83 184.07381:63 192.17947:66 220.21547:159 237.22382:258 247.2435:102 265.25278:166 266.25452:103 321.28049:76 439.22223:60 445.27075:82 467.255…	0	0	107567	298889	0	203228	0	135285
657	9.426	781.618	SM 38:1;2O	[M+Na]+	adduct linked to 644_[M+H]+	0.5	TRUE	10.76	781.619	C43H87N2O6P	SM	GJBCRJRMBDUHKZ-UHFFFAOYSA-N	O=C(NC(COP(=O)([O-])OCC[N+](C)(C)C)C(O)C=CCCCCCCC)CCCCCCCCCCCCCCCCCCCCCCCCC	420	TRUE	TRUE	TRUE		FALSE	FALSE	null	null	100	99.8	67.3	91	100	63.97	GPr84-1-p	781.61798:4192 782.62133:3350 783.62469:695	146.98251:228 598.5564:418 599.55554:179 722.54895:488 723.5498:402 741.87006:56 781.62262:638	0	0	24009	11979	0	17993.8	0	8506.32
658	8.471	782.564	PC 36:4	[M+H]+		0.5	TRUE	8.93	782.569	C44H80NO8P	PC	FVXDQWZBHIXIEJ-UHFFFAOYSA-N	O=C(OCC(OC(=O)CCCCCCCC=CCC=CCCCCC)COP(=O)([O-])OCC[N+](C)(C)C)CCCCCCCC=CCC=CCCCCC	420	TRUE	TRUE	TRUE	PC 36:4	FALSE	FALSE	null	null	83.3	100	67.4	44.1	100	629.86	GPr84-2-p	782.56409:32895 783.56744:15853 784.5708:3283	107.08434:83 111.11765:121 124.11916:173 124.9996:362 146.98244:1874 147.22812:89 147.98398:76 149.13499:61 163.15155:147 184.07538:14173 184.12787:165 184.14722:107 184.18407:72 184.30112:95 185.4671:69 237.22433:89 240.2429:95 504.35132:60 577.52576:459 578.51929:123 599.50598:121 600.51556:195 604.52148:51 723.50104:52 782.52814:51	0	0	283386	303689	0	293537	0	14356.1
659	3.717	783.671	Unknown	[M+H]+		1	TRUE	null	null	null	null	null	null	999	FALSE	FALSE	FALSE		FALSE	FALSE	null	null	null	null	null	null	null	99.58	blank1-p	783.66498:4187 784.66833:1892 785.67169:527	117.09031:191	33331	37065	40468	55128	35198.3	47798	2640.12	10365.8
660	9.145	784.583	PC 34:0	[M+Na]+		0.5	TRUE	10.68	784.583	C42H84NO8P	PC	HBWCWTVUMNAEFX-UHFFFAOYSA-N	O=C(OCC(OC(=O)CCCCC)COP(=O)([O-])OCC[N+](C)(C)C)CCCCCCCCCCCCCCCCCCCCCCCCCCC	420	TRUE	TRUE	TRUE		FALSE	FALSE	null	null	100	99.7	57.4	82.3	100	44.89	GPr84-1-p	784.58301:2438 785.58636:978 786.58972:698	146.98018:698 184.07074:264 579.53259:58 601.51196:100 602.52637:86 725.50775:108 728.50708:71 784.57361:89	0	0	13101	12352	0	12726.7	0	529.655
661	7.953	784.591	PC 36:3	[M+H]+	adduct linked to 653_[M+Na]+	0.5	TRUE	9.33	784.585	C44H82NO8P	PC	GDWULUGDXGHJIJ-UHFFFAOYSA-N	O=C(OCC(OC(=O)CCCCCCCC=CCC=CCCCCC)COP(=O)([O-])OCC[N+](C)(C)C)CCCCCCCC=CCCCCCCCC	420	TRUE	TRUE	TRUE	PC 36:3	FALSE	FALSE	null	null	86.8	99.8	80.5	45.2	100	412.96	GPr84-1-p	784.58698:19070 785.59033:10166 786.59369:2994	105.10907:87 125.00053:99 126.00437:142 184.04198:161 184.0739:17671 184.14661:229 184.4157:129 184.48181:129 184.57156:53 184.82086:76 185.07701:1112 185.38029:61 186.0773:312 522.35791:84 601.5202:57 784.58063:116	0	0	151484	185184	0	168334	0	23829.5
662	10.685	785.62	w/o MS2:SM 39:3;3O	[M+H]+	similar chromatogram in higher mz_664	0.25	TRUE	9.31	785.617	C44H85N2O7P	SM	PKKLDOHRPYQDMN-UHFFFAOYSA-N	O=C(NC(COP(=O)([O-])OCC[N+](C)(C)C)C(O)C(O)CCCC=CCCCC)CCCCCCCCCCCCCC=CCC=CCCCCCCC	530	TRUE	TRUE	FALSE		FALSE	FALSE	null	null	97.4	99.8	null	null	null	49.65	GPr84-2-p	785.6203:2483 786.62365:4367 787.62701:1258	484.86893:75	0	173	9182	12823	86.4028	11002.6	122.192	2574.55
663	8.65	786.601	PC 36:2|PC 18:1_18:1	[M+H]+	similar chromatogram in higher mz_671; similar chromatogram in higher mz_701	0.5	TRUE	9.89	786.601	C44H84NO8P	PC	SNKAWJBJQDLSFF-UHFFFAOYSA-N	O=C(OCC(OC(=O)CCCCCCCC=CCCCCCCCC)COP(=O)([O-])OCC[N+](C)(C)C)CCCCCCCC=CCCCCCCCC	410	TRUE	TRUE	TRUE	PC 36:2	FALSE	FALSE	null	null	100	99.8	80.7	40.2	100	8374.8	GPr84-2-p	786.60107:436135 787.60442:266520 788.60778:70933	102.61038:73 103.92954:65 104.10583:3799 104.61304:50 104.9185:57 109.09992:147 111.11624:81 118.55158:58 121.09868:95 122.10365:88 124.9994:11189 125.06168:157 125.0928:65 126.00321:194 135.11467:189 149.13293:125 166.06137:943 166.48206:73 167.06239:55 167.14001:63 180.36946:51 181.02448:56 183.02019:80 183.23528:65 183.79703:51 183.82117:177 183.93761:52 183.99377:153 184.03151:180 184.07388:3…	0	0	2916189	3151326	0	3.03376e+06	0	166267
664	10.685	786.627	Unknown	[M+H]+		0.25	FALSE	null	null	null	null	null	null	999	FALSE	FALSE	FALSE		FALSE	FALSE	null	null	null	null	null	null	null	60.27	GPr84-2-p	786.62689:3013 787.63024:1258 788.6336:0		0	0	12734	16166	0	14449.5	0	2426.78
665	10.682	786.656	w/o MS2:RIKEN P-VS1 ID-10714 from Mouse_Brain_WT_N_F1DHA	[M+H]+		0.25	FALSE	9.98	786.655		Unknown			530	TRUE	TRUE	FALSE		FALSE	FALSE	null	null	100	99.9	null	null	null	46.91	GPr84-1-p	786.6557:2346 787.65905:1715 788.66241:216		0	0	12734	16166	0	14449.5	0	2426.78
666	8.776	786.659	w/o MS2:RIKEN P-VS1 ID-10714 from Mouse_Brain_WT_N_F1DHA	[M+H]+		0.25	TRUE	9.98	786.655		Unknown			530	TRUE	TRUE	FALSE		FALSE	FALSE	null	null	76.8	99.8	null	null	null	190.44	GPr84-2-p	786.65851:9935 787.66186:15172 788.66522:4320	104.10561:499 104.6096:64 105.10899:236 124.99932:959 183.67557:71 184.01848:121 184.04298:121 184.07353:105609 184.48701:119 184.5531:104 184.58537:88 184.62553:95 184.64638:63 184.67438:54 184.72227:68 184.73676:58 184.76866:106 184.78685:69 184.84816:99 184.86357:69 184.89473:108 185.00719:60 185.05656:84 185.07675:4186 185.14922:56 185.438:105 185.68581:106 185.8221:55 185.85034:83 186.07646:…	0	0	56222	55509	0	55865.4	0	504.109
667	7.132	788.544	PS 36:2	[M+H]+		0.25	TRUE	8.53	788.544	C42H78NO10P	PS	WTBFLCSPLLEDEM-UHFFFAOYSA-N	O=C(OCC(OC(=O)CCCCCCCC=CCCCCCCCC)COP(=O)(O)OCC(N)C(=O)O)CCCCCCCC=CCCCCCCCC	420	TRUE	TRUE	TRUE		FALSE	FALSE	null	null	81.3	99.8	50.6	68.8	75	43.84	GPr84-1-p	788.54401:2192 789.54736:915 790.55072:243	603.53369:692 604.53607:442 605.53925:69	0	0	17307	2697	0	10002	0	10330.8
668	2.009	788.553	w/o MS2:RIKEN P-VS1 ID-10794 from Mouse_Brain_fads2KO_N_Ctr	[M+H]+		0.5	FALSE	10.65	788.556		Unknown			530	TRUE	TRUE	FALSE		FALSE	FALSE	null	null	96.6	91.9	null	null	null	66.12	GPr84-2-p	788.55341:5472 789.55676:3830 790.56012:507		5101	4846	24211	29352	4973.15	26781.7	180.329	3635.51
669	6.807	788.591	RIKEN P-VS1 ID-10798 from Mouse_Spleen_WT_N_F1AA	[M+H]+		0.5	TRUE	10.16	788.597		Unknown			430	TRUE	TRUE	TRUE		FALSE	FALSE	null	null	80.1	98.7	85.9	55.5	75	175.3	GPr84-2-p	788.59113:20760 789.59448:11726 790.59784:3218	104.10783:271 125.00097:158 166.06302:171 184.07507:18029 184.14325:192 184.2341:83 184.25438:51 184.30347:80 184.31908:93 184.5206:68 184.66154:55 184.78386:58 185.0771:681 186.07864:57 215.10902:77 281.24503:105 290.27255:87 457.23026:71 641.88104:107 731.54504:73	0	0	68053	97746	0	82899.5	0	20996.6
670	9.324	788.621	PC 36:1|PC 18:0_18:1	[M+H]+		0.5	TRUE	10.67	788.616	C44H86NO8P	PC	ATHVAWFAEPLPPQ-UHFFFAOYSA-N	O=C(OCC(OC(=O)CCCCCCCC=CCCCCCCCC)COP(=O)([O-])OCC[N+](C)(C)C)CCCCCCCCCCCCCCCCC	410	TRUE	TRUE	TRUE	PC 36:1	FALSE	FALSE	null	null	100	99.8	57.1	53.3	100	3399.95	GPr84-2-p	788.62073:293105 789.62408:171434 790.62744:43356	104.10648:1400 109.04678:131 118.98907:81 124.9999:1946 125.98022:56 126.00318:82 166.06097:444 181.03055:86 183.44211:70 183.53072:82 183.9337:75 183.95801:129 184.01323:103 184.03903:516 184.07452:256913 184.48497:148 184.50807:184 184.53067:116 184.56149:140 184.58321:188 184.60149:139 184.64278:105 184.66338:51 184.69246:89 184.71902:116 184.75591:107 184.79315:96 184.82607:136 184.89395:102 …	141	0	1769360	1847873	70.3245	1.80862e+06	99.4539	55516.8
671	8.641	789.608	w/o MS2:RIKEN P-VS1 ID-10827 from Mouse_Muscle_WT_CTX1_Ctr	[M+H]+		0.25	FALSE	10.61	789.61		Unknown			530	TRUE	TRUE	FALSE		FALSE	FALSE	null	null	96.5	99.6	null	null	null	222.84	GPr84-2-p	789.60773:11142 790.61108:1896 791.61444:0		0	0	65868	75440	0	70654	0	6768.1
672	7.873	790.56	w/o MS2:PG 6:0_30:3	[M+H]+		0.25	FALSE	8.49	790.559	C42H77O10P	PG	RBEZUGFYXPJBLL-UHFFFAOYSA-N	O=C(OCC(OC(=O)CCCCCCCCCCCCCCC=CCC=CCC=CCCCCCCC)COP(=O)(O)OCC(O)CO)CCCCC	530	TRUE	TRUE	FALSE		FALSE	FALSE	null	null	100	100	null	null	null	57.59	GPr84-1-p	790.55963:2599 791.56298:1694 792.56634:0		154	0	16364	300	76.8444	8331.78	108.674	11359.1
673	7.594	790.607	Unknown	[M+H]+		0.5	TRUE	null	null	null	null	null	null	999	FALSE	FALSE	FALSE		FALSE	FALSE	null	null	null	null	null	null	null	1080.12	GPr84-1-p	790.61078:58059 791.61413:27230 792.61749:6738	104.10644:278 111.11595:51 124.99943:1062 125.90564:65 133.08369:69 184.04491:144 184.07362:45567 184.26053:92 184.29604:80 184.33549:57 184.41954:67 184.43503:75 184.4868:74 184.76872:54 184.88049:71 184.95584:51 185.0768:2795 185.31421:61 186.07893:256 186.88359:50 191.69485:51 391.22568:50 499.06604:52 504.33832:70 549.48267:128 713.43195:60 732.54437:58 733.55695:180	154	0	355188	372882	77.1301	364035	109.078	12511.5
674	11.684	795.632	w/o MS2:SM 39:1;2O	[M+H]+	adduct linked to 681_[M+NH4]+; adduct linked to 687_[M+Na]+	0.5	TRUE	11.24	795.635	C44H89N2O6P	SM	LBBHHYRFVVPTSY-UHFFFAOYSA-N	O=C(NC(COP(=O)([O-])OCC[N+](C)(C)C)C(O)C=CCCCCCCC)CCCCCCCCCCCCCCCCCCCCCCCCCC	530	TRUE	TRUE	FALSE		FALSE	FALSE	null	null	98.5	100	null	null	null	190.52	GPr84-2-p	795.63226:12159 796.63561:8135 797.63897:2588	107.05008:232 107.08478:76 109.10033:323 111.11646:191 119.08824:75 123.11506:148 125.13228:63 133.10086:73 134.10172:56 135.11603:361 137.13245:250 143.08244:96 147.11694:96 149.13158:168 150.13438:94 151.0761:80 157.10086:58 161.13202:112 161.49982:65 165.05458:53 171.06401:87 175.14613:166 187.14682:108 189.16139:141 190.16885:217 191.17538:114 196.64679:56 197.07985:3589 198.0807:379 205.0846…	0	0	35218	63126	0	49171.8	0	19733.6
675	11.824	799.251	Unknown	[M+H]+		1	TRUE	null	null	null	null	null	null	999	FALSE	FALSE	FALSE		FALSE	FALSE	null	null	null	null	null	null	null	82.48	blank1-p	799.25122:4836 800.25457:4942 801.25793:4315	587.49829:200	27071	20335	17971	25588	23703.2	21779.4	4763.27	5385.69
676	8.808	802.607	w/o MS2:RIKEN P-VS1 ID-11372 from Mouse_Feces_WT_N_Ctr	[M+H]+		0.5	TRUE	3.78	802.615		Unknown			530	TRUE	TRUE	FALSE		FALSE	FALSE	null	null	89.3	97.2	null	null	null	1139.26	GPr84-1-p	802.60718:60568 803.61053:31755 804.61389:6856	183.78859:54 200.08235:60 248.242:61 265.25067:73 308.28946:123 340.2933:147 419.25714:111 462.29874:88 463.2991:125 603.53418:8686 603.65277:56 603.69049:57 603.75812:89 603.80939:70 604.13446:82 604.18292:60 604.53601:3158 604.63403:61 605.22968:55 605.26428:52 605.35596:62 605.5412:626 605.60669:62 606.54022:101 744.5473:982 745.09253:56 745.55634:409 745.60773:89 746.54785:120	0	0	360698	280462	0	320580	0	56735.3
677	9.481	804.624	w/o MS2:RIKEN P-VS1 ID-11454 from Mouse_Brain_WT_N_F1EPA	[M+H]+		0.5	TRUE	11.1	804.628		Unknown			530	TRUE	TRUE	FALSE		FALSE	FALSE	null	null	96.8	99.7	null	null	null	333.25	GPr84-1-p	804.62421:24656 805.62756:12975 806.63092:3285	142.02492:121 265.25168:222 482.32529:95 605.41547:78 605.55023:3523 606.27466:54 606.55432:1886 607.55219:284 607.97784:66 608.55743:71 609.56378:70 746.56879:615 747.56964:177 764.45898:93	0	0	117583	24693	0	71138.1	0	65682.9
678	8.628	808.583	w/o MS2:PC 36:2	[M+H]+		0.5	TRUE	9.86	808.583	C44H84NO8P	PC	ANCOIGUVGMVZMF-UHFFFAOYSA-N	O=C(OCC(OC(=O)CCCCCCCCCCCCCCCCCC=CCC=CCCCCCCC)COP(=O)([O-])OCC[N+](C)(C)C)CCCCC	530	TRUE	TRUE	FALSE		FALSE	FALSE	null	null	79.8	99.8	null	null	null	378.68	GPr84-2-p	808.58282:21630 809.58617:10462 810.58953:2390	109.10033:173 111.11311:92 121.0984:122 123.11305:157 135.11513:67 146.97951:6075 147.2011:57 147.98187:56 149.12984:92 164.14992:131 165.16058:107 191.17455:71 207.2084:53 247.23598:83 248.24199:173 265.25201:157 321.27438:59 441.22931:103 442.23645:76 467.25034:221 470.26523:62 504.33871:55 603.52606:748 604.5296:490 605.52698:50 625.43353:122 625.50891:1222 626.50946:574 627.50134:79 630.96002…	0	0	141060	203745	0	172402	0	44325
679	9.324	810.598	w/o MS2:PC 36:1	[M+2H]2+		0.5	TRUE	10.81	810.598	C44H86NO8P	PC	VFLKIYABSQNLHG-UHFFFAOYSA-N	O=C(OCC(OC(=O)CCCCCCCCCCCCCCCCCC=CCCCCCCCCCC)COP(=O)([O-])OCC[N+](C)(C)C)CCCCC	530	TRUE	TRUE	FALSE		FALSE	FALSE	null	null	100	99.7	null	null	null	719.29	GPr84-2-p	810.59845:37944 811.6018:17303 812.60516:4306	109.10121:405 111.07671:56 111.11653:198 121.10276:386 146.98187:10559 147.04237:85 147.7222:73 147.98694:106 148.28113:59 148.98758:113 149.99063:84 153.13029:74 163.01826:183 184.07382:221 206.05182:53 247.24245:73 250.25708:58 265.25049:166 267.2674:50 268.26645:54 467.25391:251 469.26587:115 605.55023:1532 606.41602:56 606.55823:417 607.55627:254 627.53406:1898 628.53516:908 629.18481:50 629.…	0	0	226928	247722	0	237325	0	14703.7
680	9.324	811.6	w/o MS2:RIKEN P-VS1 ID-11817 from Mouse_SmallIntestine_WT_N_Ctr	[M+H-H2O]+	adduct linked to 704_[M+NH4]+	0.5	FALSE	9.48	811.6		Unknown			530	TRUE	TRUE	FALSE		FALSE	FALSE	null	null	99.8	100	null	null	null	332.89	GPr84-2-p	811.60016:17088 812.60351:4306 813.60687:1016		0	0	106271	115429	0	110850	0	6475.53
681	11.684	812.659	w/o MS2:Cer 12:1;2O/42:10;2O	[M+NH4]+	adduct linked to 674_[M+H]+	0.5	TRUE	12.58	812.655	C54H87NO5	Cer_EOS	GGCSJARKJLXZFV-UHFFFAOYSA-N	O=C(OCCC=CCC=CCC=CCCCCCCCCCC(=O)NC(CO)C(O)C=CCCCCCCC)CCC=CCC=CCC=CCC=CCC=CCC=CCC	530	TRUE	TRUE	FALSE		FALSE	FALSE	null	null	97.1	99.9	null	null	null	268.36	GPr84-2-p	812.65906:18001 813.66241:13380 814.66577:3421	107.08493:511 109.10105:528 109.45519:69 111.11685:115 119.08363:87 121.0992:188 123.11723:151 124.12117:130 133.10124:152 135.11658:403 136.12238:58 137.05998:228 137.13246:310 147.11711:243 149.06042:91 149.13297:621 151.14865:136 155.06516:73 159.11833:99 161.13235:86 162.14192:168 163.14661:91 169.10196:100 173.09204:173 173.13092:120 175.14655:235 177.16415:157 182.08723:65 183.07803:88 185.…	0	0	48577	92362	0	70469.8	0	30960.6
682	9.381	814.633	PC 38:2	[M+H]+		0.5	TRUE	11.03	814.632	C46H88NO8P	PC	HJYITXYOCDILBF-UHFFFAOYSA-N	O=C(OCC(OC(=O)CCCCCCCC=CCCCCCCCCC)COP(=O)([O-])OCC[N+](C)(C)C)CCCCCCCC=CCCCCCCCCC	420	TRUE	TRUE	TRUE	PC 38:2	FALSE	FALSE	null	null	86.5	99.7	53.3	56.2	100	46.38	GPr84-2-p	814.63324:3784 815.63659:2643 816.63995:644	104.10554:106 184.07318:3229 184.24438:131 184.3317:57 184.47357:56 185.08109:349 814.63837:68	0	0	21482	23591	0	22536.5	0	1490.98
683	7.762	816.626	w/o MS2:RIKEN P-VS1 ID-12036 from Mouse_Macrophage_WT_N_F1	[M+H]+	similar chromatogram in higher mz_818	0.5	TRUE	9.13	816.626		Unknown			530	TRUE	TRUE	FALSE		FALSE	FALSE	null	null	100	99.8	null	null	null	233.78	GPr84-1-p	816.62622:89790 817.62957:44080 818.63293:10864	104.10663:300 105.10935:179 111.11987:126 121.10128:97 124.99995:1494 166.06137:140 167.06781:241 183.52554:61 183.91988:71 184.07318:65251 184.36162:211 184.38338:76 184.45383:90 184.47148:62 184.54045:113 184.56648:145 184.5854:213 184.64072:83 184.66252:56 184.6869:80 184.71649:104 184.92809:50 184.94511:62 185.07652:2805 185.14912:108 185.18666:57 185.29485:69 185.38895:80 186.07704:426 237.2…	0	0	600641	614544	0	607593	0	9831.21
684	4.303	816.643	w/o MS2:PC 6:0_32:1	[M+H]+		0.5	TRUE	12.02	816.648	C46H90NO8P	PC	WGEBZGOFRVZWGV-UHFFFAOYSA-N	O=C(OCC(OC(=O)CCCCCCCCCCCCCCCCCCCC=CCCCCCCCCCC)COP(=O)([O-])OCC[N+](C)(C)C)CCCCC	530	TRUE	TRUE	FALSE		FALSE	FALSE	null	null	96.7	93.5	null	null	null	47.7	GPr84-2-p	816.64349:2422 817.64684:1744 818.6502:203	117.08999:84 133.08633:699 177.11143:120 201.10663:110 341.35028:138 595.32556:124	16597	7950	9615	16714	12273.1	13164.7	6114.25	5019.99
685	10.1	816.651	PC 38:1	[M+H]+	similar chromatogram in higher mz_695	0.5	TRUE	11.97	816.648	C46H90NO8P	PC	PDGHHNMEFVJAAM-UHFFFAOYSA-N	O=C(OCC(OC(=O)CCCCCCCCCC=CCCCCCCCC)COP(=O)([O-])OCC[N+](C)(C)C)CCCCCCCCCCCCCCCCC	420	TRUE	TRUE	TRUE	PC 38:1	FALSE	FALSE	null	null	84.5	99.6	53.6	49	100	39.56	GPr84-1-p	816.6507:15339 817.65405:7963 818.65741:1784	125.00133:194 133.08905:185 182.66313:71 184.07587:12226 184.12801:129 184.17493:50 184.27814:50 184.34915:85 184.4236:56 184.54268:88 185.07744:544 532.37897:59 816.65613:152	0	0	97711	91120	0	94415.6	0	4661.13
686	8.28	817.259	Unknown	[M+H]+		0.25	TRUE	null	null	null	null	null	null	999	FALSE	FALSE	FALSE		FALSE	FALSE	null	null	null	null	null	null	null	126	blank1-p	817.25867:6300 818.26202:5807 819.26538:4144	475.09338:181	34445	1882	1274	1683	18163.5	1478.35	23024.9	288.864
687	11.684	817.614	w/o MS2:SM 41:4;2O	[M+Na]+	adduct linked to 674_[M+H]+	0.5	TRUE	9.99	817.619	C46H87N2O6P	SM	YVIWSHZRBLPWAK-UHFFFAOYSA-N	O=C(NC(COP(=O)([O-])OCC[N+](C)(C)C)C(O)C=CCCCCCCCC)CCCCCCCCCCCCC=CCC=CCC=CCCCCCCC	530	TRUE	TRUE	FALSE		FALSE	FALSE	null	null	94	99.7	null	null	null	249.23	GPr84-2-p	817.61365:13802 818.617:9577 819.62036:2718	817.61304:4882 817.72278:57	0	0	62250	73483	0	67866.3	0	7942.58
688	8.493	818.645	w/o MS2:RIKEN P-VS1 ID-12126 from Mouse_Brain_fat1TG_N_w6rich	[M+H]+		0.5	TRUE	11.97	818.647		Unknown			530	TRUE	TRUE	FALSE		FALSE	FALSE	null	null	70.8	98.6	null	null	null	140.64	GPr84-2-p	818.64459:92560 819.64794:46437 820.6513:10464	104.10596:625 125.00122:981 166.06171:285 184.03217:69 184.0744:67615 184.3532:57 184.41397:72 184.47484:148 184.49751:148 184.52995:112 184.5778:115 184.59125:80 184.62752:69 184.70749:54 184.72849:85 184.74905:151 184.87691:58 184.91924:68 185.07759:4171 185.13171:53 185.20863:92 186.07845:293 506.45551:51 577.51691:66 600.5141:53 684.83978:127 760.58514:238 761.59503:183 762.05029:69	0	0	677040	665678	0	671359	0	8034.59
689	12.977	820.744	TG 48:2|TG 16:0_16:1_16:1	[M+NH4]+	adduct linked to 692_[M+Na]+; similar chromatogram in higher mz_716	0.5	TRUE	14.07	820.739	C51H94O6	TG	RUOVJPPUXXFZPC-UHFFFAOYSA-N	O=C(OCC(OC(=O)CCCCCCCC=CCCCCCC)COC(=O)CCCCCCCCCCCCCCC)CCCCCCCC=CCCCCCC	410	TRUE	TRUE	TRUE	TG 48:2	FALSE	FALSE	null	null	100	99.9	48.1	83.2	100	66.8	GPr84-1-p	820.74133:2935 821.74468:1511 822.74804:360	135.116:72 161.1178:50 210.11436:79 239.23958:265 311.25824:80 415.88614:80 521.46332:150 547.47247:461 548.47559:112 549.4895:766 550.49512:288 551.49457:122 575.50623:105 577.27441:69	0	0	16860	23179	0	20019.2	0	4468
690	13.338	822.756	TG 48:1|TG 16:0_16:0_16:1	[M+NH4]+	similar chromatogram in higher mz_719	0.25	TRUE	14.3	822.755	C51H96O6	TG	FEKLSEFRUGWUOS-UHFFFAOYSA-N	O=C(OCC(OC(=O)CCCCCCCCCCCCCCC)COC(=O)CCCCCCCCCCCCCCC)CCCCCCCC=CCCCCCC	410	TRUE	TRUE	TRUE	TG 48:1	FALSE	FALSE	null	null	100	99.9	34.5	83.8	100	50.07	GPr84-2-p	822.75604:2504 823.75939:1606 824.76275:408	523.46796:124 524.4718:64 549.49475:493 550.49738:325 551.5069:337 552.51355:236 553.50562:200 578.52222:214 579.52844:57 744.69928:79 804.71783:52	0	0	9703	12939	0	11321.1	0	2288.67
691	13.671	824.768	TG 48:0|TG 16:0_16:0_16:0	[M+NH4]+		0.25	TRUE	14.6	824.77	C51H98O6	TG	PVNIQBQSYATKKL-UHFFFAOYSA-N	O=C(OCC(OC(=O)CCCCCCCCCCCCCCC)COC(=O)CCCCCCCCCCCCCCC)CCCCCCCCCCCCCCC	410	TRUE	TRUE	TRUE	TG 48:0	FALSE	FALSE	null	null	99.6	99.9	53.7	72	100	40.79	GPr84-1-p	824.76849:2040 825.77184:1260 826.7752:560	109.09695:77 239.23491:147 551.50183:1182 552.50092:438 553.50665:69 553.90045:51 579.52716:111	3973	4033	12451	6742	4002.88	9596.44	41.9453	4036.26
692	12.977	825.692	w/o MS2:TG 8:0_8:0_32:2	[M+Na]+	adduct linked to 689_[M+NH4]+	0.5	TRUE	14.06	825.694	C51H94O6	TG	XJRNFRCYKQXMGQ-UHFFFAOYSA-N	O=C(OCC(OC(=O)CCCCCCC)COC(=O)CCCCCCCCCCCCCCCCCCCC=CCC=CCCCCCCC)CCCCCCC	530	TRUE	TRUE	FALSE		FALSE	FALSE	null	null	99.1	99.9	null	null	null	46.48	GPr84-2-p	825.69208:2626 826.69543:1788 827.69879:522	557.63385:90 688.77014:86 825.69629:1215	0	0	11192	15547	0	13369.8	0	3079.28
693	8.987	829.65	Unknown	[M+H]+		0.5	TRUE	null	null	null	null	null	null	999	FALSE	FALSE	FALSE		FALSE	FALSE	null	null	null	null	null	null	null	197.5	GPr84-1-p	829.65308:8934 830.65643:6547 831.65979:1686	137.05823:187 524.29297:62	0	0	46449	57056	0	51752.2	0	7500.1
694	1.988	832.57	w/o MS2:RIKEN P-VS1 ID-12678 from Mouse_Muscle_WT_N_F1DHA	[M+H]+		0.25	FALSE	10.16	832.568		Unknown			530	TRUE	TRUE	FALSE		FALSE	FALSE	null	null	97.5	92.7	null	null	null	51.35	GPr84-2-p	832.57007:2567 833.57342:1278 834.57678:588		1565	868	10945	15445	1216.37	13194.6	492.486	3182.05
695	10.1	838.63	PC 38:1	[M+Na]+		0.5	TRUE	12.02	838.63	C46H90NO8P	PC	WGEBZGOFRVZWGV-UHFFFAOYSA-N	O=C(OCC(OC(=O)CCCCCCCCCCCCCCCCCCCC=CCCCCCCCCCC)COP(=O)([O-])OCC[N+](C)(C)C)CCCCC	420	TRUE	TRUE	TRUE		FALSE	FALSE	null	null	97.6	99.6	70.8	77.9	100	43.85	GPr84-1-p	838.63049:2347 839.63384:925 840.6372:307	146.98352:85 655.56653:70 779.56415:170 780.55908:228 838.33624:55 838.63031:755	0	0	14838	12584	0	13711.1	0	1594.2
696	1.537	841.495	w/o MS2:RIKEN P-VS1 ID-13037 from Mouse_Muscle_WT_CTX5_Ctr	[M+H]+	adduct linked to 714_[M+NH4]+	0.5	TRUE	7.84	841.494		Unknown			530	TRUE	TRUE	FALSE		FALSE	FALSE	null	null	99.5	95.6	null	null	null	596.9	GPr84-2-p	841.49536:30955 842.49871:16443 843.50207:4089	103.07494:562 115.07488:421 121.08511:1456 122.08864:163 123.08897:84 127.03691:68 127.11088:57 127.64225:83 145.04703:117 149.12981:127 150.13704:123 161.13058:201 163.13713:52 171.1158:88 181.11858:319 185.12589:91 190.15303:58 201.16127:78 215.17978:156 235.16539:99 249.17998:123 253.16673:116 253.19385:542 253.40355:114 253.79384:56 254.19725:278 271.20483:258 272.20227:65 273.2066:77 283.137…	0	191	264661	309812	95.6471	287236	135.265	31926.4
697	7.964	842.643	w/o MS2:RIKEN P-VS1 ID-13091 from Mouse_Macrophage_WT_N_F1DHA	[M+H]+		0.25	FALSE	9.43	842.645		Unknown			530	TRUE	TRUE	FALSE		FALSE	FALSE	null	null	98.1	99.8	null	null	null	23.22	GPr84-1-p	842.64337:3057 843.64672:1283 844.65008:645		0	0	15527	13170	0	14348.6	0	1666.28
698	3.044	843.532	w/o MS2:RIKEN P-VS1 ID-13123 from Mouse_Feces_WT_ABX_Ctr	[M+H]+		0.5	TRUE	13.09	843.539		Unknown			530	TRUE	TRUE	FALSE		FALSE	FALSE	null	null	93.3	89.2	null	null	null	171.31	GPr84-2-p	843.53229:8939 844.53564:3864 845.539:1041	111.11646:170 125.13377:244 127.0392:148 145.05147:905 146.05237:110 147.05656:55 153.16585:95 163.06163:400 169.19916:149 186.19376:79 223.24709:285 322.35864:114 325.1149:286 339.36713:1194 340.36896:221 357.37604:177	0	0	88587	97828	0	93207.8	0	6534.4
699	2.776	843.533	w/o MS2:RIKEN P-VS1 ID-13123 from Mouse_Feces_WT_ABX_Ctr	[M+H]+		0.25	FALSE	13.09	843.539		Unknown			530	TRUE	TRUE	FALSE		FALSE	FALSE	null	null	87.7	88.6	null	null	null	70.42	GPr84-2-p	843.53345:5905 844.5368:2567 845.54016:658		0	0	57662	44440	0	51050.7	0	9349.26
700	7.661	843.626	Unknown	[M+H]+		0.5	FALSE	null	null	null	null	null	null	999	FALSE	FALSE	FALSE		FALSE	FALSE	null	null	null	null	null	null	null	54.86	GPr84-2-p	843.62567:3137 844.62902:2675 845.63238:753		0	0	13816	16756	0	15286.3	0	2079.22
701	8.65	844.652	w/o MS2:TG 8:0_15:4_28:7	[M+H]+		0.5	TRUE	12.8	844.645	C54H82O6	TG	DEBDFAHWAYXXJS-UHFFFAOYSA-N	O=C(OCC(OC(=O)CC=CCC=CCC=CCC=CCC)COC(=O)CCCCCCC)CCCCCC=CCC=CCC=CCC=CCC=CCC=CCC=CCC	530	TRUE	TRUE	FALSE		FALSE	FALSE	null	null	92.7	98.1	null	null	null	1400.02	GPr84-2-p	844.65161:72179 845.65496:38696 846.65832:9558	104.10752:119 125.00218:240 166.0609:64 184.03207:98 184.07579:53030 184.34715:79 184.37288:117 184.39905:69 184.50531:75 184.56836:253 184.68626:62 184.70509:111 184.75633:55 184.90773:55 185.07912:2368 185.60814:73 185.80441:53 186.0795:252 186.66182:61 339.29196:161 504.35306:131 522.35626:185 523.36542:70 786.61127:541 787.61243:422 788.61462:100	0	0	557825	546661	0	552243	0	7894.14
702	13.697	846.296	Unknown	[M+H]+		0.25	TRUE	null	null	null	null	null	null	999	FALSE	FALSE	FALSE		FALSE	FALSE	null	null	null	null	null	null	null	46.66	GPr84-2-p	846.29645:2333 847.2998:2052 848.30316:1309	147.06491:429 150.04362:68 207.03294:454 208.03152:84 209.0316:109 221.086:1369 223.78632:52 225.04437:75 267.00613:106 281.05298:299 283.05829:94 295.10901:267 341.02213:60 369.13147:256	7960	10650	3746	11712	9304.83	7729.29	1902.01	5632.7
703	1.29	846.445	Unknown	[M+NH4]+	adduct linked to 708_[M+Na]+	0.5	FALSE	null	null	null	null	null	null	999	FALSE	FALSE	FALSE		FALSE	FALSE	null	null	null	null	null	null	null	57.96	GPr84-1-p	846.44519:2996 847.44854:1260 848.4519:743		9225	3113	18110	16474	6168.99	17291.9	4321.92	1157.26
704	9.325	846.677	w/o MS2:RIKEN P-VS1 ID-13238 from Mouse_Macrophage_WT_N_F1AA	[M+NH4]+	adduct linked to 680_[M+H-H2O]+	0.5	TRUE	10.68	846.672		Unknown			530	TRUE	TRUE	FALSE		FALSE	FALSE	null	null	77.3	99.8	null	null	null	1134.3	GPr84-1-p	846.67731:58308 847.68066:34042 848.68402:7683	104.10708:388 105.11148:69 121.0993:147 124.99863:108 166.0667:286 184.07404:50378 184.1433:1044 184.29559:53 184.30917:65 184.33229:52 184.35873:121 184.381:53 184.42215:85 184.44452:97 184.55905:77 184.5744:76 184.68759:54 184.76123:82 184.7944:61 184.85104:96 184.89716:54 185.07707:2999 186.07988:376 265.25375:53 506.3653:99 605.5647:133 788.61865:115 789.18298:56 789.62482:300 790.61847:107	0	0	324512	286110	0	305311	0	27154.4
705	13.044	846.761	TG 50:3|TG 16:1_16:1_18:1	[M+NH4]+	adduct linked to 709_[M+Na]+; similar chromatogram in higher mz_731	0.5	TRUE	14.09	846.755	C53H96O6	TG	UFHNZOACKFBCOM-UHFFFAOYSA-N	O=C(OCC(OC(=O)CCCCCCCC=CCCCCCC)COC(=O)CCCCCCCC=CCCCCCCCC)CCCCCCCC=CCCCCCC	410	TRUE	TRUE	TRUE	TG 50:3	FALSE	FALSE	null	null	100	99.9	49.3	77.1	100	87.59	GPr84-1-p	846.75415:3794 847.7575:3287 848.76086:855	137.05461:65 137.13449:234 167.17841:63 237.22182:288 547.47369:222 548.47101:287 549.48706:50 575.50092:1507 576.04376:51 576.51038:412 577.51123:81 809.42822:51 846.75568:90	0	0	21658	29642	0	25650.3	0	5645.69
706	13.392	848.774	TG 50:2|TG 16:0_16:1_18:1	[M+NH4]+	adduct linked to 712_[M+Na]+; similar chromatogram in higher mz_732	0.5	TRUE	14.3	848.77	C53H98O6	TG	TWJCMQZMAPGUSG-UHFFFAOYSA-N	O=C(OCC(OC(=O)CCCCCCCC=CCCCCCC)COC(=O)CCCCCCCCCCCCCCC)CCCCCCCC=CCCCCCCCC	410	TRUE	TRUE	TRUE	TG 50:2	FALSE	FALSE	null	null	100	99.9	50	87	100	151.2	GPr84-1-p	848.77136:6851 849.77471:5151 850.77807:1252	135.11563:108 139.14809:103 155.14534:121 211.2058:74 237.22098:102 266.36801:121 321.27975:76 409.18796:68 547.45953:50 548.46411:158 549.48676:1254 550.49091:457 551.49335:137 575.50464:636 576.5047:148 576.75812:75 577.52356:526 578.52405:367 581.80688:52 603.52124:169 604.53632:157	0	0	36444	48033	0	42238.4	0	8194.65
707	13.719	850.789	w/o MS2:TG 8:0_8:0_34:1	[M+H]+	similar chromatogram in higher mz_734	0.25	FALSE	14.63	850.786	C53H100O6	TG	LNWINIFTXVAUIE-UHFFFAOYSA-N	O=C(OCC(OC(=O)CCCCCCC)COC(=O)CCCCCCCCCCCCCCCCCCCCCC=CCCCCCCCCCC)CCCCCCC	530	TRUE	TRUE	FALSE	TG 50:1	FALSE	FALSE	null	null	95.1	99.9	null	null	null	45.54	GPr84-2-p	850.789:2277 851.79235:1907 852.79571:754		0	0	11789	12335	0	12061.8	0	385.817
708	1.301	851.403	Unknown	[M+Na]+	adduct linked to 703_[M+NH4]+	1	TRUE	null	null	null	null	null	null	999	FALSE	FALSE	FALSE		FALSE	FALSE	null	null	null	null	null	null	null	497.31	blank1-p	851.39502:21786 852.39837:12020 853.40173:3878	120.08907:71 303.11917:129 358.47238:62 437.19684:11337 437.27798:159 437.37164:55 437.45972:55 437.55884:91 437.74475:78 438.19968:2715 438.70889:63 439.20316:262 440.20471:171	168443	101814	255446	223162	135129	239304	47113.5	22828.7
709	13.043	851.707	TG 50:3|TG 16:1_16:1_18:1	[M+Na]+	adduct linked to 705_[M+NH4]+	0.25	TRUE	14.09	851.71	C53H96O6	TG	UFHNZOACKFBCOM-UHFFFAOYSA-N	O=C(OCC(OC(=O)CCCCCCCC=CCCCCCC)COC(=O)CCCCCCCC=CCCCCCCCC)CCCCCCCC=CCCCCCC	410	TRUE	TRUE	TRUE		FALSE	FALSE	null	null	100	99.9	57.7	74.9	100	61.23	GPr84-1-p	851.70667:3061 852.71002:1947 853.71338:602	119.98918:58 547.47455:58 569.44861:62 576.49463:101 577.51758:74 597.48895:50 598.49677:94 697.71094:66 851.70959:877	0	0	16932	22757	0	19844.4	0	4119.48
710	14.032	852.802	TG 50:0|TG 16:0_16:0_18:0	[M+NH4]+	adduct linked to 713_[M+Na]+	0.25	TRUE	14.97	852.802	C53H102O6	TG	DQKMNCLZNGAXNX-UHFFFAOYSA-N	O=C(OCC(OC(=O)CCCCCCCCCCCCCCC)COC(=O)CCCCCCCCCCCCCCCCC)CCCCCCCCCCCCCCC	410	TRUE	TRUE	TRUE	TG 50:0	FALSE	FALSE	null	null	100	99.9	48.8	83.4	100	150.63	GPr84-1-p	852.80225:7532 853.8056:5546 854.80896:1301	109.09802:77 111.1158:75 239.23329:90 255.22826:55 479.2059:75 524.46863:120 551.49817:1128 552.50311:260 553.50311:103 565.51062:71 579.5293:1794 580.48328:84 580.53314:1365 581.53888:319 582.28375:50 852.47491:55	4475	4843	42125	10081	4659	26103	260.036	22658
711	11.684	853.685	w/o MS2:SM 44:4;3O	[M+H]+		0.5	TRUE	10.14	853.679	C49H93N2O7P	SM	VAEDIVAGGBJXDZ-UHFFFAOYSA-N	O=C(NC(COP(=O)([O-])OCC[N+](C)(C)C)C(O)C(O)CCCC=CCCC)CCCCCCCCCCCCCCCCC=CCC=CCC=CCCCCCCC	530	TRUE	TRUE	FALSE		FALSE	FALSE	null	null	94.5	99.7	null	null	null	1634.9	GPr84-2-p	853.68506:91607 854.68841:64115 855.69177:19395	159.13895:210	0	0	419508	521262	0	470385	0	71951.1
712	13.392	853.731	w/o MS2:TG 8:0_8:0_34:2	[M+Na]+	adduct linked to 706_[M+NH4]+	0.5	TRUE	14.3	853.726	C53H98O6	TG	VZLKOMBMLGTLFF-UHFFFAOYSA-N	O=C(OCC(OC(=O)CCCCCCC)COC(=O)CCCCCCCCCCCCCCCCCCCCCC=CCC=CCCCCCCC)CCCCCCC	530	TRUE	TRUE	FALSE		FALSE	FALSE	null	null	95.6	99.9	null	null	null	118.39	GPr84-2-p	853.73071:6594 854.73406:4481 855.73742:1310	134.09079:132 279.23523:89 575.51624:120 853.73541:2058 854.0556:100	0	0	27009	37068	0	32038.5	0	7112.33
713	14.033	857.758	w/o MS2:TG 8:0_8:0_34:0	[M+Na]+	adduct linked to 710_[M+NH4]+	0.5	TRUE	14.96	857.757	C53H102O6	TG	VQYLXXPIAZUCDF-UHFFFAOYSA-N	O=C(OCC(OC(=O)CCCCCCC)COC(=O)CCCCCCCCCCCCCCCCCCCCCCCCCCCCCCCCC)CCCCCCC	530	TRUE	TRUE	FALSE		FALSE	FALSE	null	null	99.6	99.9	null	null	null	77.61	GPr84-1-p	857.75842:5694 858.76177:3268 859.76513:1145	581.29071:59 587.48944:113 857.74915:1665 857.96124:68	4022	4480	31944	10626	4251.04	21284.9	324.015	15074
714	1.537	858.521	w/o MS2:RIKEN P-VS1 ID-13689 from Mouse_Lung_WT_N_F1	[M+NH4]+	adduct linked to 696_[M+H]+	0.5	TRUE	8.9	858.518		Unknown			530	TRUE	TRUE	FALSE		FALSE	FALSE	null	null	98.6	94	null	null	null	213.43	GPr84-2-p	858.52106:11489 859.52441:6073 860.52777:1249	121.08541:464 127.11169:116 133.10094:86 144.09018:133 149.13264:107 175.15028:71 183.12022:127 199.15286:103 242.19737:55 250.18803:57 253.19666:510 254.19682:99 255.2072:142 263.20145:98 271.2059:155 272.20541:112 281.22354:55 283.19168:51 283.2438:351 284.24243:74 379.29681:149 380.302:148 397.31223:3338 397.63022:59 397.66791:96 398.23315:57 398.31705:1138 399.31696:252 399.84967:55 415.31662…	0	0	84744	98625	0	91684.4	0	9815.71
715	4.247	860.665	w/o MS2:Cer 12:2;2O/46:13;2O	[M+H]+		0.5	TRUE	12.22	860.655	C58H87NO5	Cer_EOS	NZQTVUPQRDAWNJ-UHFFFAOYSA-N	O=C(OCCC=CCC=CCC=CCC=CCC=CCC=CCCCCC(=O)NC(CO)C(O)C=CCCC=CCCC)CCC=CCC=CCC=CCC=CCC=CCC=CCC	530	TRUE	TRUE	FALSE		FALSE	FALSE	null	null	83.6	93.1	null	null	null	42.56	blank1-p	860.66541:2219 861.66876:1071 862.67212:298	131.0704:73 133.08698:723 134.09073:146 158.09302:73 177.11368:129 221.14166:57 265.16382:54 341.34824:70 690.53485:58	16144	7041	9835	15089	11592.2	12462.1	6436.58	3715.03
716	12.988	861.764	w/o MS2:RIKEN P-VS1 ID-13820 from Mouse_Feces_WT_N_Ctr	[M+H]+		0.5	TRUE	8.88	861.764		Unknown			530	TRUE	TRUE	FALSE		FALSE	FALSE	null	null	100	98.1	null	null	null	97.61	GPr84-2-p	861.76428:5779 862.76763:3418 863.77099:1077	697.54028:82	0	0	22304	33700	0	28002.1	0	8058.19
717	2.841	862.484	Unknown	[M+H]+	similar chromatogram in higher mz_768	0.5	FALSE	null	null	null	null	null	null	999	FALSE	FALSE	FALSE		FALSE	FALSE	null	null	null	null	null	null	null	65.86	blank2-p	862.48431:4171 863.48766:2087 864.49102:3434		14384	25281	4096	4657	19832.4	4376.68	7705.87	396.933
718	1.605	863.485	Unknown	[M+H]+		0.5	TRUE	null	null	null	null	null	null	999	FALSE	FALSE	FALSE		FALSE	FALSE	null	null	null	null	null	null	null	497.46	GPr84-1-p	863.48523:26664 864.48858:13521 865.49194:3349	177.11351:66 289.11371:51 400.1796:53 599.35492:67 818.55511:71 863.20673:59 863.47992:8340 863.58569:70 863.79211:144 863.85883:87	0	0	185786	298859	0	242323	0	79955
719	13.337	863.782	w/o MS2:RIKEN P-VS1 ID-13892 from Mouse_Muscle_WT_CTX0_Ctr	[M+H]+		0.5	FALSE	14.38	863.786		Unknown			530	TRUE	TRUE	FALSE		FALSE	FALSE	null	null	95.5	99.9	null	null	null	55.89	GPr84-2-p	863.78247:3490 864.78582:2295 865.78918:583		0	0	12578	19576	0	16077.4	0	4948.29
720	1.537	865.489	w/o MS2:RIKEN P-VS1 ID-13943 from Mouse_Muscle_WT_CTX3_Ctr	[M+H]+		0.25	FALSE	8.13	865.491		Unknown			530	TRUE	TRUE	FALSE		FALSE	FALSE	null	null	98.3	95.2	null	null	null	61.96	GPr84-1-p	865.48926:3098 866.49261:423 867.49597:0		0	0	22408	13091	0	17749.4	0	6588.23
721	2.999	865.518	Unknown	[M+H]+		0.5	TRUE	null	null	null	null	null	null	999	FALSE	FALSE	FALSE		FALSE	FALSE	null	null	null	null	null	null	null	377.1	GPr84-1-p	865.51843:29089 866.52178:10754 867.52514:2871	584.41901:94 703.45551:195 865.51367:9129 865.62256:168 865.67047:144	160	8626	336484	332195	4392.68	334339	5986.6	3032.87
722	13.672	865.799	w/o MS2:RIKEN P-VS1 ID-13962 from Mouse_Adipose_WT_N_F1EPA	[M+H]+		0.25	TRUE	15.79	865.791		Unknown			530	TRUE	TRUE	FALSE		FALSE	FALSE	null	null	89.9	99.5	null	null	null	51.43	GPr84-1-p	865.79877:2571 866.80212:1829 867.80548:638	787.67657:54 788.69476:140	3402	3202	16475	9374	3302.29	12924.9	141.409	5021.19
723	12.623	873.27	Unknown	[M+H]+		1	TRUE	null	null	null	null	null	null	999	FALSE	FALSE	FALSE		FALSE	FALSE	null	null	null	null	null	null	null	170.21	blank1-p	873.27136:8555 874.27471:8971 875.27807:7389	586.90765:52 752.69983:111	46832	48212	34556	53450	47522.1	44003.1	976.001	13359.5
724	13.437	874.791	TG 52:3|TG 16:1_18:1_18:1	[M+NH4]+	adduct linked to 726_[M+Na]+; similar chromatogram in higher mz_743	0.5	TRUE	14.43	874.786	C55H100O6	TG	YBWITEZBUYUNFC-UHFFFAOYSA-N	O=C(OCC(OC(=O)CCCCCCCC=CCCCCCCCC)COC(=O)CCCCCCCC=CCCCCCCCC)CCCCCCCC=CCCCCCC	410	TRUE	TRUE	TRUE	TG 52:3	FALSE	FALSE	null	null	100	99.9	62.2	90.5	100	121.66	GPr84-1-p	874.784:4949 875.78735:3991 876.79071:725	135.11746:212 311.25809:239 483.60165:118 575.50171:1540 576.50415:392 577.50934:76 577.84534:60 578.37714:52 603.53326:763 604.54089:409 857.73816:95 874.78778:230	0	0	28844	40793	0	34818.6	0	8449.03
725	13.763	876.806	TG 52:2|TG 18:0_16:1_18:1	[M+NH4]+	adduct linked to 728_[M+Na]+; similar chromatogram in higher mz_744	0.5	TRUE	14.64	876.802	C55H102O6	TG	JHISGXUBPFPZEO-UHFFFAOYSA-N	O=C(OCC(OC(=O)CCCCCCCC=CCCCCCC)COC(=O)CCCCCCCCCCCCCCCCC)CCCCCCCC=CCCCCCCCC	410	TRUE	TRUE	TRUE	TG 52:2	FALSE	FALSE	null	null	100	99.9	42.7	83.3	100	124.54	GPr84-1-p	876.80383:5870 877.80718:3349 878.81054:1518	107.08476:110 113.13259:114 339.28699:145 503.49448:131 575.50464:384 577.21375:59 577.52026:1522 578.5224:458 579.52417:175 579.84436:76 603.53253:567 604.53668:528 605.54736:309 718.7666:59 860.77087:81 876.79224:88	0	0	32297	36806	0	34551.4	0	3188.9
726	13.448	879.742	w/o MS2:TG 8:0_8:0_36:3	[M+Na]+	adduct linked to 724_[M+NH4]+	0.5	TRUE	14.43	879.741	C55H100O6	TG	SMVJWGZQUSFCNG-UHFFFAOYSA-N	O=C(OCC(OC(=O)CCCCCCC)COC(=O)CCCCCCCCCCCCCCCCCCCCC=CCC=CCC=CCCCCCCC)CCCCCCC	530	TRUE	TRUE	FALSE		FALSE	FALSE	null	null	99.9	99.9	null	null	null	103.12	GPr84-2-p	879.74182:5989 880.74517:3679 881.74853:1019	575.508:81 597.49164:117 758.62836:93 879.52985:55 879.74493:2046	0	0	25269	35251	0	30260.2	0	7058.24
727	14.368	880.833	TG 52:0|TG 16:0_18:0_18:0	[M+NH4]+	adduct linked to 729_[M+Na]+; similar chromatogram in higher mz_746	0.25	TRUE	15.39	880.833	C55H106O6	TG	SDNYRTVJOFMYIW-UHFFFAOYSA-N	O=C(OCC(OC(=O)CCCCCCCCCCCCCCCCC)COC(=O)CCCCCCCCCCCCCCCCC)CCCCCCCCCCCCCCC	410	TRUE	TRUE	TRUE	TG 52:0	FALSE	FALSE	null	null	100	99.9	59.1	87.8	100	190.68	GPr84-1-p	880.83344:9534 881.83679:5416 882.84015:2417	109.10381:84 125.13395:205 239.23813:62 268.27274:96 342.31357:117 551.50787:102 563.72644:66 579.53967:3470 580.54218:1660 581.54199:458 607.57025:1639 608.57532:411 880.82568:163	3131	3576	54689	9116	3353.76	31902.5	314.363	32225.3
728	13.763	881.755	w/o MS2:TG 8:0_8:0_36:2	[M+Na]+	adduct linked to 725_[M+NH4]+	0.5	TRUE	14.66	881.757	C55H102O6	TG	RNPAKTRKCHCWDH-UHFFFAOYSA-N	O=C(OCC(OC(=O)CCCCCCC)COC(=O)CCCCCCCCCCCCCCCCCCCCCCCC=CCC=CCCCCCCC)CCCCCCC	530	TRUE	TRUE	FALSE		FALSE	FALSE	null	null	99.1	99.9	null	null	null	106.67	GPr84-2-p	881.75452:5844 882.75787:3997 883.76123:1708	881.75653:2260	167	0	25516	33878	83.314	29697.1	117.824	5912.55
729	14.368	885.789	TG 52:0|TG 16:0_18:0_18:0	[M+Na]+	adduct linked to 727_[M+NH4]+	0.25	TRUE	15.39	885.788	C55H106O6	TG	SDNYRTVJOFMYIW-UHFFFAOYSA-N	O=C(OCC(OC(=O)CCCCCCCCCCCCCCCCC)COC(=O)CCCCCCCCCCCCCCCCC)CCCCCCCCCCCCCCC	410	TRUE	TRUE	TRUE		FALSE	FALSE	null	null	100	99.9	70.7	74.7	100	147.7	GPr84-1-p	885.78949:7385 886.79284:4929 887.7962:1552	579.52338:51 579.54968:72 580.53888:52 601.50812:221 629.55255:87 885.28259:53 885.78363:2765	2543	3279	44719	7729	2910.99	26223.9	519.971	26155.9
730	7.886	886.343	Unknown	[M+H]+	similar chromatogram in higher mz_812	1	TRUE	null	null	null	null	null	null	999	FALSE	FALSE	FALSE		FALSE	FALSE	null	null	null	null	null	null	null	295.2	blank1-p	886.34064:20032 887.34399:8393 888.34735:1401	801.29596:93 828.28882:124 859.34027:228 886.34656:73	186620	196217	39889	46920	191418	43404.1	6786.28	4971.65
731	13.044	887.788	Unknown	[M+H]+		0.5	TRUE	null	null	null	null	null	null	999	FALSE	FALSE	FALSE		FALSE	FALSE	null	null	null	null	null	null	null	156.91	GPr84-1-p	887.78107:6278 888.78442:5383 889.78778:1584	149.13161:197	0	0	36056	55836	0	45945.7	0	13986.7
732	13.392	889.802	Unknown	[M+H]+		0.5	TRUE	null	null	null	null	null	null	999	FALSE	FALSE	FALSE		FALSE	FALSE	null	null	null	null	null	null	null	285.31	GPr84-1-p	889.79736:11319 890.80071:7447 891.80407:2068	101.06055:211 377.19287:61 502.76581:66	0	146	59116	95600	73.1531	77358.2	103.454	25797.8
733	9.382	891.287	Unknown	[M+H]+		0.25	TRUE	null	null	null	null	null	null	999	FALSE	FALSE	FALSE		FALSE	FALSE	null	null	null	null	null	null	null	167.11	blank1-p	891.28687:8355 892.29022:8553 893.29358:6337	267.12354:188	46164	3619	391	1536	24891.4	963.32	30083.8	810.042
734	13.718	891.815	w/o MS2:RIKEN P-VS1 ID-14892 from Mouse_Plasma_ApoEKO_N_F1DHA	[M+H]+		0.5	FALSE	14.84	891.818		Unknown			530	TRUE	TRUE	FALSE		FALSE	FALSE	null	null	94.3	99.9	null	null	null	62.68	GPr84-2-p	891.8147:3955 892.81805:2745 893.82141:728		142	0	13835	22537	71.1222	18186.2	100.582	6153.15
735	14.033	893.829	Unknown	[M+H]+		0.5	TRUE	null	null	null	null	null	null	999	FALSE	FALSE	FALSE		FALSE	FALSE	null	null	null	null	null	null	null	134.67	GPr84-1-p	893.82874:10447 894.83209:7652 895.83545:2221	130.03589:108	5455	5296	59963	17211	5375.27	38587.3	112.461	30230.1
736	7.695	899.509	Unknown	[M+H]+		1	TRUE	null	null	null	null	null	null	999	FALSE	FALSE	FALSE		FALSE	FALSE	null	null	null	null	null	null	null	165.37	blank1-p	899.50702:8655 900.51037:5265 901.51373:3380	338.25311:52 899.52026:448	65387	48764	55867	57176	57075.6	56521.7	11754.4	925.603
737	1.537	899.547	Unknown	[M+H]+		0.5	TRUE	null	null	null	null	null	null	999	FALSE	FALSE	FALSE		FALSE	FALSE	null	null	null	null	null	null	null	374.65	GPr84-2-p	899.54675:18734 900.5501:11065 901.55346:2684	656.32294:123	0	0	130100	128780	0	129440	0	933.32
738	2.997	901.587	Unknown	[M+H]+		0.25	FALSE	null	null	null	null	null	null	999	FALSE	FALSE	FALSE		FALSE	FALSE	null	null	null	null	null	null	null	45.78	GPr84-1-p	901.58661:2289 902.58996:1117 903.59332:417		0	0	16116	15642	0	15879	0	334.996
739	13.808	902.814	TG 54:3|TG 18:1_18:1_18:1	[M+NH4]+	similar chromatogram in higher mz_750	0.5	TRUE	14.65	902.817	C57H104O6	TG	PHYFQTYBJUILEZ-UHFFFAOYSA-N	O=C(OCC(OC(=O)CCCCCCCC=CCCCCCCCC)COC(=O)CCCCCCCC=CCCCCCCCC)CCCCCCCC=CCCCCCCCC	410	TRUE	TRUE	TRUE	TG 54:3	FALSE	FALSE	null	null	100	99.9	53.3	80.4	100	68.38	GPr84-1-p	902.81909:2769 903.82244:2236 904.8258:683	123.11575:62 192.18706:180 265.25302:79 339.29395:100 603.53857:1872 604.54309:939 605.53937:77 902.82257:52	0	0	14962	20556	0	17758.9	0	3955.6
740	13.819	907.769	TG 54:3|TG 18:1_18:1_18:1	[M+Na]+		0.5	TRUE	14.65	907.773	C57H104O6	TG	PHYFQTYBJUILEZ-UHFFFAOYSA-N	O=C(OCC(OC(=O)CCCCCCCC=CCCCCCCCC)COC(=O)CCCCCCCC=CCCCCCCCC)CCCCCCCC=CCCCCCCCC	410	TRUE	TRUE	TRUE		FALSE	FALSE	null	null	100	99.9	67.9	74.8	100	64.19	GPr84-1-p	907.77539:2468 908.77874:2054 909.7821:409	603.54547:135 625.51538:68 907.77637:838	0	0	14330	20515	0	17422.4	0	4373.91
741	14.661	908.87	TG 54:0|TG 18:0_18:0_18:0	[M+NH4]+	adduct linked to 742_[M+Na]+	0.25	TRUE	15.95	908.864	C57H110O6	TG	DCXXMTOCNZCJGO-UHFFFAOYSA-N	O=C(OCC(OC(=O)CCCCCCCCCCCCCCCCC)COC(=O)CCCCCCCCCCCCCCCCC)CCCCCCCCCCCCCCCCC	410	TRUE	TRUE	TRUE	TG 54:0	FALSE	FALSE	null	null	97.5	99.8	52.3	71.9	100	69.47	GPr84-1-p	908.87012:3474 909.87347:2053 910.87683:629	109.10139:243 125.13404:116 137.13458:135 268.27295:65 607.57635:1601 607.78406:92 608.57928:603 609.11603:53 609.58075:217	381	376	21434	3056	378.466	12245	3.09717	12995
742	14.661	913.825	w/o MS2:TG 18:0_18:0_18:0	[M+Na]+	adduct linked to 741_[M+NH4]+	0.25	TRUE	15.95	913.82	C57H110O6	TG	DCXXMTOCNZCJGO-UHFFFAOYSA-N	O=C(OCC(OC(=O)CCCCCCCCCCCCCCCCC)COC(=O)CCCCCCCCCCCCCCCCC)CCCCCCCCCCCCCCCCC	530	TRUE	TRUE	FALSE		FALSE	FALSE	null	null	75	99.8	null	null	null	73.36	GPr84-1-p	913.82483:3668 914.82818:3373 915.83154:669	631.56213:103 913.83295:1339	288	572	21904	4239	430.027	13071.4	200.323	12491.5
743	13.437	915.818	w/o MS2:RIKEN P-VS1 ID-15692 from Mouse_Adipose_WT_N_F1	[M+H]+		0.5	TRUE	14.19	915.813		Unknown			530	TRUE	TRUE	FALSE		FALSE	FALSE	null	null	95.8	99.9	null	null	null	274.36	GPr84-2-p	915.81836:17800 916.82171:12310 917.82507:3921	515.74445:84	0	0	54246	95844	0	75045	0	29414
744	13.763	917.833	Unknown	[M+H]+		0.5	FALSE	null	null	null	null	null	null	999	FALSE	FALSE	FALSE		FALSE	FALSE	null	null	null	null	null	null	null	249.91	GPr84-1-p	917.83276:9754 918.83611:6439 919.83947:2437		142	0	51148	81372	71.1207	66259.7	100.58	21371.6
745	2.784	918.579	Unknown	[M+H]+		0.5	FALSE	null	null	null	null	null	null	999	FALSE	FALSE	FALSE		FALSE	FALSE	null	null	null	null	null	null	null	117.06	blank1-p	918.57947:8241 919.58282:3843 920.58618:1570		58620	23927	1142	8701	41273.6	4921.6	24531.5	5344.52
746	14.359	921.861	Unknown	[M+H]+		0.5	TRUE	null	null	null	null	null	null	999	FALSE	FALSE	FALSE		FALSE	FALSE	null	null	null	null	null	null	null	189.11	GPr84-1-p	921.86096:15935 922.86431:11567 923.86767:2992	922.01202:356	3805	3665	88145	15280	3734.86	51712.5	99.0851	51523.2
747	11.01	928.479	Unknown	[M+H]+		0.5	TRUE	null	null	null	null	null	null	999	FALSE	FALSE	FALSE		FALSE	FALSE	null	null	null	null	null	null	null	43.1	blank1-p	928.48315:2097 929.4865:1230 930.48986:311	809.69165:70 845.41956:73 870.42798:59	11702	9989	6876	11509	10845.3	9192.75	1211.42	3276.2
748	5.612	934.642	w/o MS2:PI 40:3	[M+NH4]+	similar chromatogram in higher mz_760; adduct linked to 749_[M+Na]+	0.75	TRUE	9.09	934.638	C49H89O13P	PI	REHLFJHXVUOPTA-UHFFFAOYSA-N	O=C(OCC(OC(=O)CCCCCCCCCCCCCCCCCCC=CCC=CCC=CCCCCCCC)COP(=O)(O)OC1C(O)C(O)C(O)C(O)C1O)CCCCC	530	TRUE	TRUE	FALSE		FALSE	FALSE	null	null	97.8	98.6	null	null	null	206.38	GPr84-1-p	934.64185:12016 935.6452:10035 936.64856:3660	107.05027:273 108.05365:112 149.06308:249 163.11342:133 219.17531:341 263.19345:70 267.12589:119 288.17123:76 365.19965:109 415.18311:1736 416.1821:405 471.24591:1277 471.69595:105 472.24646:359 473.2529:434 527.31049:1127 528.30585:210 563.23651:259 564.24054:140 581.24396:358 582.09924:55 582.25006:125 583.37415:149 584.20233:51 619.29797:696 620.30627:130 637.29767:136 638.31036:107 639.44006:…	55174	45742	74935	71996	50458.5	73465.7	6669.42	2078.42
749	5.611	939.596	w/o MS2:PI 40:3	[M+Na]+	adduct linked to 748_[M+NH4]+	1	TRUE	9.09	939.593	C49H89O13P	PI	REHLFJHXVUOPTA-UHFFFAOYSA-N	O=C(OCC(OC(=O)CCCCCCCCCCCCCCCCCCC=CCC=CCC=CCCCCCCC)COP(=O)(O)OC1C(O)C(O)C(O)C(O)C1O)CCCCC	530	TRUE	TRUE	FALSE		FALSE	FALSE	null	null	98.7	98.6	null	null	null	68.61	GPr84-1-p	939.59637:4159 940.59972:3543 941.60308:1156	939.38391:88 939.5976:1321	19170	16362	25865	27250	17766	26557.8	1985.93	979.473
750	13.808	943.842	Unknown	[M+H]+		0.5	TRUE	null	null	null	null	null	null	999	FALSE	FALSE	FALSE		FALSE	FALSE	null	null	null	null	null	null	null	162.16	GPr84-2-p	943.84241:10322 944.84576:8739 945.84912:2349	489.2847:135	0	0	32181	53255	0	42718	0	14901.5
751	14.123	945.863	Unknown	[M+H]+		0.5	TRUE	null	null	null	null	null	null	999	FALSE	FALSE	FALSE		FALSE	FALSE	null	null	null	null	null	null	null	52.75	GPr84-1-p	945.85693:2021 946.86028:1906 947.86364:853	328.48477:108	0	0	11281	18908	0	15094.1	0	5393.22
752	13.313	947.293	Unknown	[M+H]+		1	TRUE	null	null	null	null	null	null	999	FALSE	FALSE	FALSE		FALSE	FALSE	null	null	null	null	null	null	null	129.75	blank1-p	947.28607:6254 948.28942:7041 949.29278:6585	789.26733:169	32851	41154	19998	41939	37002.6	30968.7	5871.14	15514.8
753	14.661	949.896	Unknown	[M+H]+		0.25	TRUE	null	null	null	null	null	null	999	FALSE	FALSE	FALSE		FALSE	FALSE	null	null	null	null	null	null	null	127.78	GPr84-1-p	949.89612:6389 950.89947:5721 951.90283:1787	109.10181:74	1267	1608	38124	6594	1437.73	22359.3	240.918	22295.1
754	5.032	950.635	Unknown	[M+H]+		1	TRUE	null	null	null	null	null	null	999	FALSE	FALSE	FALSE		FALSE	FALSE	null	null	null	null	null	null	null	78.65	blank1-p	950.63306:3712 951.63641:1905 952.63977:785	259.17142:2239 260.17453:264 261.17859:61 323.18362:95 470.23416:62 471.23651:118 582.34985:128 640.42285:63 803.4823:89 919.01904:60	24086	17926	32629	34040	21006.3	33334.3	4355.67	997.707
755	2.122	959.609	Unknown	[M+H]+		0.25	FALSE	null	null	null	null	null	null	999	FALSE	FALSE	FALSE		FALSE	FALSE	null	null	null	null	null	null	null	149.35	GPr84-2-p	959.60938:7467 960.61272:4324 961.61608:937		0	0	49721	53878	0	51799.5	0	2939.36
756	2.583	963.64	Unknown	[M+H]+		0.5	FALSE	null	null	null	null	null	null	999	FALSE	FALSE	FALSE		FALSE	FALSE	null	null	null	null	null	null	null	60.38	GPr84-1-p	963.63971:3901 964.64306:2753 965.64642:590		0	0	21680	12271	0	16975.7	0	6653.53
757	10.325	965.3	Unknown	[M+H]+		0.25	FALSE	null	null	null	null	null	null	999	FALSE	FALSE	FALSE		FALSE	FALSE	null	null	null	null	null	null	null	171.24	blank1-p	965.30017:8562 966.30352:7752 967.30688:6848		46407	3160	2083	2402	24783.1	2242.54	30580.1	226.179
758	2.785	972.484	Unknown	[M+2H]2+		0.5	FALSE	null	null	null	null	null	null	999	FALSE	FALSE	FALSE		FALSE	FALSE	null	null	null	null	null	null	null	121.03	blank1-p	972.48364:6189 973.48699:4179 974.49035:662		42753	40829	339	298	41791	318.136	1360.32	28.8555
759	2.796	974.959	w/o MS2:Cer 29:0;2O/38:5	[M+2H]2+		0.25	FALSE	15.48	974.963	C67H125NO3	Cer_NDS	NNFOCEPVWIGUMX-UHFFFAOYSA-N	O=C(NC(CO)C(O)CCCCCCCCCCCCCCCCCCCCCCCCCC)CCCCCCCCCCCCCCCCCCCCCC=CCC=CCC=CCC=CCC=CCC	530	TRUE	TRUE	FALSE		FALSE	FALSE	null	null	94.1	83.3	null	null	null	44.47	blank1-p	974.95923:2223 975.96258:1479 976.96594:0		15088	12178	154	557	13632.7	355.546	2057.5	285.573
760	5.612	975.668	w/o MS2:RIKEN P-VS1 ID-17134 from Mouse_Plasma_ApoEKO_N_F1EPA	[M+H]+		0.75	TRUE	13.6	975.659		Unknown			530	TRUE	TRUE	FALSE		FALSE	FALSE	null	null	88.9	93	null	null	null	404.82	GPr84-2-p	975.66809:24307 976.67144:13700 977.6748:4766	975.67352:368	82837	87577	151994	164301	85206.9	158148	3351.91	8702.02
761	11.01	982.787	w/o MS2:TG 8:0_15:2_38:10	[M+H]+		0.5	TRUE	13.91	982.786	C64H100O6	TG	CERDZXCJIUBFEE-UHFFFAOYSA-N	O=C(OCC(OC(=O)CCCCCCC=CCC=CCCC)COC(=O)CCCCCCC)CCCCCCC=CCC=CCC=CCC=CCC=CCC=CCC=CCC=CCC=CCC=CCC	530	TRUE	TRUE	FALSE		FALSE	FALSE	null	null	99.9	99	null	null	null	56.39	GPr84-2-p	982.7868:2926 983.79015:2138 984.79351:821	219.20148:110 280.25601:56 282.27545:956 308.2886:145 309.29395:94 310.30789:353 575.49335:159 577.50824:94 578.51587:130 603.52484:285 604.5332:131	0	0	19077	19127	0	19102.2	0	35.5349
762	3.954	995.732	Unknown	[M+H]+		0.5	TRUE	null	null	null	null	null	null	999	FALSE	FALSE	FALSE		FALSE	FALSE	null	null	null	null	null	null	null	1595.7	GPr84-1-p	995.73792:73367 996.74127:50746 997.74463:16198	111.55728:123 141.01582:2966 369.34967:150 508.41025:126 509.29382:276 509.35995:39356 509.61774:69 509.65448:95 509.71112:56 509.73792:58 509.82898:122 509.90161:156 509.96106:139 510.06039:60 510.12125:63 510.18436:74 510.31787:116 510.36301:11911 510.4501:179 510.48758:157 510.5448:84 510.591:75 510.67151:65 510.74619:69 510.77945:74 510.83374:71 510.87161:71 510.93393:52 511.02084:96 511.1467…	0	0	606974	720230	0	663602	0	80084.2
763	2.077	1001.65	Unknown	[M+H]+		0.25	FALSE	null	null	null	null	null	null	999	FALSE	FALSE	FALSE		FALSE	FALSE	null	null	null	null	null	null	null	45.56	GPr84-2-p	1001.65393:2278 1002.65728:954 1003.66064:373		0	0	11866	13925	0	12895.4	0	1455.6
764	1.436	1003.55	Unknown	[M+H]+	adduct linked to 769_[M+Na]+	0.5	FALSE	null	null	null	null	null	null	999	FALSE	FALSE	FALSE		FALSE	FALSE	null	null	null	null	null	null	null	158.13	GPr84-2-p	1003.54608:8161 1004.54943:4747 1005.55279:1466		0	0	48766	50294	0	49529.9	0	1080.46
765	2.707	1005.59	Unknown	[M+H]+		0.5	TRUE	null	null	null	null	null	null	999	FALSE	FALSE	FALSE		FALSE	FALSE	null	null	null	null	null	null	null	299.34	GPr84-1-p	1005.59344:16001 1006.59679:8677 1007.60015:1973	109.10126:89 111.11781:215 113.13286:94 125.13313:257 127.03902:210 128.04158:51 145.05078:818 145.53004:64 146.05347:91 163.06192:212 165.06508:80 195.21066:61 209.23039:72 224.25322:67 252.28:78 271.08362:151 289.09781:154 321.35757:331 325.11691:1321 326.11673:252 327.11496:113 339.36627:2353 339.79105:51 340.36807:608 357.33569:111 357.37637:995 358.3811:210 487.1705:70 519.42737:125	0	0	101514	117760	0	109637	0	11487.5
766	2.773	1007.6	Unknown	[M+H]+		0.25	FALSE	null	null	null	null	null	null	999	FALSE	FALSE	FALSE		FALSE	FALSE	null	null	null	null	null	null	null	52.21	GPr84-1-p	1007.59668:2726 1008.60003:544 1009.60339:251		0	0	25082	24859	0	24970.7	0	157.429
767	13.943	1021.31	Unknown	[M+H]+		0.75	TRUE	null	null	null	null	null	null	999	FALSE	FALSE	FALSE		FALSE	FALSE	null	null	null	null	null	null	null	67.75	blank1-p	1021.3089:3302 1022.31225:3810 1023.31561:2785	241.21114:86 260.02124:59 858.66541:96	16837	16844	9064	19218	16840.3	14141.2	5.27292	7180.17
768	2.84	1022.63	Unknown	[M+H]+		0.5	FALSE	null	null	null	null	null	null	999	FALSE	FALSE	FALSE		FALSE	FALSE	null	null	null	null	null	null	null	81.2	blank2-p	1022.63171:5252 1023.63506:3466 1024.63842:913		16982	31663	7093	8722	24322.5	7907.52	10380.9	1152.06
769	1.424	1025.54	Unknown	[M+Na]+	adduct linked to 764_[M+H]+	0.5	TRUE	null	null	null	null	null	null	999	FALSE	FALSE	FALSE		FALSE	FALSE	null	null	null	null	null	null	null	249.13	GPr84-1-p	1025.53723:12611 1026.54058:6408 1027.54394:2393	701.42145:254 863.46466:97 959.91608:69 993.02527:135 1025.5293:3292 1025.8324:51	0	0	65898	63144	0	64520.8	0	1947.13
770	2.628	1027.57	Unknown	[M+H]+		0.5	TRUE	null	null	null	null	null	null	999	FALSE	FALSE	FALSE		FALSE	FALSE	null	null	null	null	null	null	null	272.05	GPr84-1-p	1027.57031:13038 1028.57366:8535 1029.57702:2417	703.46259:65 863.00348:190 865.51898:437 866.48376:54 866.51062:56 1027.19116:59 1027.57361:4978 1027.68738:68	192	0	73344	75197	96.2186	74270.4	136.074	1310.56
771	2.909	1027.57	Unknown	[M+H]+		0.5	TRUE	null	null	null	null	null	null	999	FALSE	FALSE	FALSE		FALSE	FALSE	null	null	null	null	null	null	null	261.3	GPr84-1-p	1027.57117:14096 1028.57452:8444 1029.57788:2305	280.20383:83 865.51855:85 867.52679:52 868.78955:61 1027.58289:5260 1027.98059:52	0	0	101203	88258	0	94730.9	0	9153.47
772	11.156	1039.32	Unknown	[M+H]+		0.25	TRUE	null	null	null	null	null	null	999	FALSE	FALSE	FALSE		FALSE	FALSE	null	null	null	null	null	null	null	196.05	blank1-p	1039.31665:9803 1040.32:11102 1041.32336:9829	141.1326:202	50624	3052	1741	2648	26837.7	2194.83	33638.3	641.173
773	3.179	1041.59	Unknown	[M+H]+		0.5	TRUE	null	null	null	null	null	null	999	FALSE	FALSE	FALSE		FALSE	FALSE	null	null	null	null	null	null	null	53.11	GPr84-1-p	1041.58582:2964 1042.58917:2142 1043.59253:431	176.97981:55 706.9278:60 1041.43713:62 1041.58191:987	0	0	19706	15515	0	17610.4	0	2963.1
774	9.65	1041.59	Unknown	[M+H]+		1	TRUE	null	null	null	null	null	null	999	FALSE	FALSE	FALSE		FALSE	FALSE	null	null	null	null	null	null	null	116.28	blank1-p	1041.599:5832 1042.60235:5788 1043.60571:3378	337.38071:104 423.19281:93 986.79803:62 1041.57825:554	35530	29023	40182	35316	32276.5	37748.7	4601.39	3440.71
775	2.458	1043.56	Unknown	[M+H]+		0.25	FALSE	null	null	null	null	null	null	999	FALSE	FALSE	FALSE		FALSE	FALSE	null	null	null	null	null	null	null	50.89	GPr84-1-p	1043.56226:2545 1044.56561:1458 1045.56897:270		0	0	21724	18391	0	20057.3	0	2357.09
776	2.83	1044.61	Unknown	[M+H]+		0.5	FALSE	null	null	null	null	null	null	999	FALSE	FALSE	FALSE		FALSE	FALSE	null	null	null	null	null	null	null	72.18	blank2-p	1044.61426:4410 1045.61761:2856 1046.62097:595		16762	26724	2475	3057	21742.9	2766.08	7043.75	411.158
777	2.683	1063.64	Unknown	[M+H]+		0.25	FALSE	null	null	null	null	null	null	999	FALSE	FALSE	FALSE		FALSE	FALSE	null	null	null	null	null	null	null	55.08	GPr84-1-p	1063.64221:2754 1064.64556:1737 1065.64892:727		0	0	16044	13756	0	14900.4	0	1617.86
778	2.1	1088.34	Unknown	[M+H]+		0.25	FALSE	null	null	null	null	null	null	999	FALSE	FALSE	FALSE		FALSE	FALSE	null	null	null	null	null	null	null	40.53	blank1-p	1088.3374:2027 1089.34075:1627 1090.34411:339		23477	0	0	0	11738.3	0	16600.4	0
779	11.854	1113.34	Unknown	[M+H]+		0.25	TRUE	null	null	null	null	null	null	999	FALSE	FALSE	FALSE		FALSE	FALSE	null	null	null	null	null	null	null	134.67	blank1-p	1113.34009:6733 1114.34344:7755 1115.3468:6456	417.33789:59	35665	3326	1524	2255	19495.6	1889.63	22867.1	516.488
780	3.707	1131.6	Unknown	[M+H]+		0.5	TRUE	null	null	null	null	null	null	999	FALSE	FALSE	FALSE		FALSE	FALSE	null	null	null	null	null	null	null	67.59	GPr84-1-p	1131.59558:3156 1132.59893:2523 1133.60229:1006	1131.58105:604	0	0	35868	38448	0	37157.7	0	1824.17
781	9.571	1154.08	w/o MS2:SM 28:0;2O/38:0	[M+H]+		0.5	TRUE	15.2	1154.09	C71H145N2O6P	SM	SJLCHUWJAHNSOZ-UHFFFAOYSA-N	O=C(NC(COP(=O)([O-])OCC[N+](C)(C)C)C(O)CCCCCCCCCCCCCCCCCCCCCCCCC)CCCCCCCCCCCCCCCCCCCCCCCCCCCCCCCCCCCCC	530	TRUE	TRUE	FALSE		FALSE	FALSE	null	null	94.6	96.5	null	null	null	200.72	GPr84-2-p	1154.08362:10761 1155.08697:12520 1156.09033:6379	570.51196:52 587.56311:97 588.53912:6270 588.74231:83 588.81677:76 588.88556:62 589.02765:105 589.11072:59 589.54126:2394 589.74811:90 589.88898:67 590.18073:63 590.30212:79 590.45325:68 590.53949:520	0	0	47005	53044	0	50024.7	0	4270.56
782	9.74	1160	RIKEN P-VS1 ID-18606 from Cell_HeLa_WT_N_Ctr	[M+H]+		1	TRUE	11.52	1160.01		Unknown			430	TRUE	TRUE	TRUE		FALSE	FALSE	null	null	80	99.6	57	75	100	150.89	blank2-p	1160.00684:7486 1161.01019:6138 1162.01355:2470	591.4939:3350 592.4964:1041 593.05511:55 593.50232:214 593.86334:99	49612	54405	53891	57388	52008.7	55639.2	3389.55	2472.93
783	8.484	1162.86	w/o MS2:RIKEN P-VS1 ID-18619 from Mouse_Plasma_WT_N_F1	[M+H]+		0.25	FALSE	9.92	1162.86		Unknown			530	TRUE	TRUE	FALSE		FALSE	FALSE	null	null	100	99.8	null	null	null	45.29	GPr84-2-p	1162.86292:2265 1163.86627:619 1164.86963:0		0	0	12421	15175	0	13798.3	0	1947.46
784	12.482	1187.35	Unknown	[M+H]+		0.25	TRUE	null	null	null	null	null	null	999	FALSE	FALSE	FALSE		FALSE	FALSE	null	null	null	null	null	null	null	94.71	blank1-p	1187.35083:4735 1188.35418:6554 1189.35754:6911	103.13221:139	25339	2035	1770	1732	13687.5	1750.78	16478.3	27.2274
785	2.729	1192.37	Unknown	[M+H]+		0.25	FALSE	null	null	null	null	null	null	999	FALSE	FALSE	FALSE		FALSE	FALSE	null	null	null	null	null	null	null	44.93	blank1-p	1192.36743:2247 1193.37078:1812 1194.37414:768		24542	0	139	0	12271.1	69.5863	17354	98.4099
786	8.319	1194.83	RIKEN P-VS1 ID-18829 from Mouse_Macrophage_WT_N_F1AA	[M+H]+	adduct linked to 787_[M+Na]+; similar chromatogram in higher mz_793	1	TRUE	9.26	1194.82		Unknown			430	TRUE	TRUE	TRUE		FALSE	FALSE	null	null	86.8	99.9	73.3	87.7	92.9	520.8	blank1-p	1194.82483:12837 1195.82818:12256 1196.83154:5179	131.86906:52 133.06235:75 219.17519:81 563.23254:107 564.21887:52 619.28644:240 675.34509:126 676.35992:57 729.28741:184 730.29926:139 731.40894:221 732.41565:126 785.34558:431 786.13062:60 786.35712:97 841.41797:247 842.41388:193 843.53674:70 844.52698:54 844.69043:100 897.48114:217 898.47565:57 899.60791:78 900.58588:102 953.54248:84 954.55408:92 956.54169:57 1194.81519:1733	74296	61673	219929	287214	67984.6	253571	8926.37	47577.3
787	8.319	1199.78	Unknown	[M+Na]+	adduct linked to 786_[M+H]+	1	TRUE	null	null	null	null	null	null	999	FALSE	FALSE	FALSE		FALSE	FALSE	null	null	null	null	null	null	null	164.16	blank1-p	1199.77698:4177 1200.78033:3859 1201.78369:1270	1199.76135:1044	23604	18211	69062	87957	20907.3	78509.3	3813.14	13360.5
788	7.83	1210.82	w/o MS2:RIKEN P-VS1 ID-18975 from Mouse_Macrophage_WT_N_F1AA	[M+NH4]+	adduct linked to 790_[M+Na]+	1	TRUE	8.61	1210.82		Unknown			530	TRUE	TRUE	FALSE		FALSE	FALSE	null	null	97.3	99.9	null	null	null	208.19	GPr84-2-p	1210.82312:15778 1211.82647:16739 1212.82983:6643	163.11121:64 175.11307:71 203.10376:86 203.59337:78 218.15968:174 219.17439:205 221.11554:438 223.12415:95 259.16959:3749 260.17169:338 261.21576:129 348.22528:104 395.24463:162 415.17453:292 416.18158:66 471.2377:148 528.29865:74 529.07922:81 543.29718:342 582.23328:52 619.28198:87 621.28534:87 639.42798:58 675.34991:123 675.95856:89 691.34607:358 692.34998:264 732.41632:93 747.40741:506 748.416…	41301	34407	76085	86367	37854.1	81225.6	4874.59	7270.53
789	8.304	1215.76	Unknown	[M+H]+		0.25	TRUE	null	null	null	null	null	null	999	FALSE	FALSE	FALSE		FALSE	FALSE	null	null	null	null	null	null	null	68.87	GPr84-2-p	1215.76086:3444 1216.76421:2936 1217.76757:1252	545.24689:65 1215.745:724	11290	7904	26114	26790	9597.09	26451.7	2394.05	478.231
790	7.835	1215.77	Unknown	[M+Na]+	adduct linked to 788_[M+NH4]+	1	TRUE	null	null	null	null	null	null	999	FALSE	FALSE	FALSE		FALSE	FALSE	null	null	null	null	null	null	null	50.05	blank2-p	1215.76685:2464 1216.7702:2481 1217.77356:1047	1215.77246:691	18599	14923	10660	12729	16760.9	11694.4	2599.62	1463.46
791	10.459	1216.07	w/o MS2:RIKEN P-VS1 ID-19012 from Mouse_Macrophage_WT_N_F1AA	[M+H]+		1	TRUE	12.89	1216.07		Unknown			530	TRUE	TRUE	FALSE		FALSE	FALSE	null	null	78.4	99.3	null	null	null	341.67	GPr84-1-p	1216.0697:21930 1217.07305:21163 1218.07641:9551	619.53473:9965 619.6579:58 619.75037:55 620.53693:3110 620.71411:54 620.80023:85 620.88672:59 621.53851:566 622.24768:76 622.29077:59 622.43536:58 622.53925:144 626.67657:51	91334	89946	140038	122317	90639.9	131178	981.194	12530.2
792	8.055	1233.83	w/o MS2:PI 62:10	[M+H]+		0.5	TRUE	13.18	1233.83	C71H119O13P	PI	WFTYYRWCWQMAEG-UHFFFAOYSA-N	O=C(OCC(OC(=O)CCCCCCC=CCC=CCC=CCC=CCC=CCC=CCC=CCC=CCC=CCC=CCC)COP(=O)(O)OC1C(O)C(O)C(O)C(O)C1O)CCCCCCCCCCCCCCCCCCCCCCC	530	TRUE	TRUE	FALSE		FALSE	FALSE	null	null	99.9	97.1	null	null	null	65.56	GPr84-1-p	1233.82922:3621 1234.83257:2908 1235.83593:1377	1233.82617:289	3229	4165	19821	16810	3697.34	18315.3	662.057	2129.05
793	8.319	1235.86	w/o MS2:RIKEN P-VS1 ID-19130 from Mouse_Macrophage_WT_N_F1AA	[M+H]+		1	TRUE	9.28	1235.85		Unknown			530	TRUE	TRUE	FALSE		FALSE	FALSE	null	null	93.7	99.9	null	null	null	1814.84	GPr84-2-p	1235.8562:173284 1236.85955:163572 1237.86291:74322	1235.85596:8913 1236.00183:103	135106	112502	909651	1031122	123804	970386	15983.2	85893.6
794	5.046	1241.61	Unknown	[M+H]+	adduct linked to 799_[M+NH4]+; adduct linked to 801_[M+Na]+	0.25	TRUE	null	null	null	null	null	null	999	FALSE	FALSE	FALSE		FALSE	FALSE	null	null	null	null	null	null	null	683.55	GPr84-2-p	1241.61377:34177 1242.61712:28660 1243.62048:10257	215.14197:140 223.04706:174 241.19531:130 243.16269:106 279.1102:206 335.17349:524 348.11075:92 453.11737:124 480.16776:53 509.18332:392 510.18262:78 565.16248:77 565.2442:915 566.24738:282 619.61188:94 620.91296:84 621.1806:94 621.20905:76 621.24139:134 621.30731:9917 621.98737:75 622.31079:4023 622.44012:82 623.31586:1318 623.56775:81 625.3125:71	17951	8698	144621	193893	13324.8	169257	6543.15	34840.5
795	7.549	1249.82	Unknown	[M+H]+		0.5	TRUE	null	null	null	null	null	null	999	FALSE	FALSE	FALSE		FALSE	FALSE	null	null	null	null	null	null	null	47.01	GPr84-1-p	1249.82239:2499 1250.82574:2687 1251.8291:12634	1249.82214:302	1218	1829	13672	12407	1523.57	13039.6	432.174	894.845
796	8.436	1251.84	Unknown	[M+H]+		0.25	TRUE	null	null	null	null	null	null	999	FALSE	FALSE	FALSE		FALSE	FALSE	null	null	null	null	null	null	null	128.04	GPr84-1-p	1251.83887:6402 1252.84222:5427 1253.84558:2539	1251.84167:563	0	0	62299	79007	0	70653.2	0	11814.5
797	7.824	1251.85	Unknown	[M+H]+		1	TRUE	null	null	null	null	null	null	999	FALSE	FALSE	FALSE		FALSE	FALSE	null	null	null	null	null	null	null	547.21	blank1-p	1251.83972:7510 1252.84307:6696 1253.84643:2626	626.42041:55 1251.85657:901	45693	39195	312660	301002	42444.2	306831	4594.83	8243.65
798	7.558	1252.84	w/o MS2:CL 24:0_32:3	[M+H]+		0.25	TRUE	11.82	1252.83	C65H120O17P2	CL	LZZGGYLDRNLXLJ-UHFFFAOYSA-N	O=C(OCC(OC(=O)CCCCCCCCCCC)COP(=O)(O)OCC(O)COP(=O)(O)OCC(OC(=O)CCCCCCCCCCC)COC(=O)CCCCCCCCCCC)CCCCCCCCCC=CCC=CCC=CCC	530	TRUE	TRUE	FALSE		FALSE	FALSE	null	null	67.7	98	null	null	null	138.76	GPr84-1-p	1252.84338:7407 1253.84673:3703 1254.85009:1024	754.53021:97 1252.63586:82 1252.77209:55 1252.84216:630	0	119	40803	51123	59.4531	45963.3	84.0794	7297.08
799	5.044	1258.64	Unknown	[M+NH4]+	adduct linked to 794_[M+H]+	0.5	TRUE	null	null	null	null	null	null	999	FALSE	FALSE	FALSE		FALSE	FALSE	null	null	null	null	null	null	null	152.6	GPr84-1-p	1258.63928:6566 1259.64263:5580 1260.64599:2587	509.17987:57 565.23633:222 621.30359:2252 622.30713:844 623.30768:124 638.32562:90 643.27765:79	5878	2577	37884	50658	4227.12	44271	2334.25	9033.19
800	13.022	1261.38	Unknown	[M+H]+		0.25	FALSE	null	null	null	null	null	null	999	FALSE	FALSE	FALSE		FALSE	FALSE	null	null	null	null	null	null	null	73.94	blank1-p	1261.3772:3697 1262.38055:5297 1263.38391:5622		19879	3013	1633	1830	11446	1731.37	11925.9	138.948
801	5.046	1263.59	Unknown	[M+Na]+	adduct linked to 794_[M+H]+	0.25	TRUE	null	null	null	null	null	null	999	FALSE	FALSE	FALSE		FALSE	FALSE	null	null	null	null	null	null	null	197.42	GPr84-2-p	1263.5946:9871 1264.59795:7633 1265.60131:2689	643.30029:4370 643.66437:74 643.78632:84 644.19775:65 644.30536:1641 644.41699:60 645.30402:211 646.31329:64 646.73102:89 985.35156:68 1263.60742:111	5610	1828	39777	54938	3718.97	47357.4	2674.05	10720.1
802	10.596	1268.09	Unknown	[M+H]+		0.25	TRUE	null	null	null	null	null	null	999	FALSE	FALSE	FALSE		FALSE	FALSE	null	null	null	null	null	null	null	47.51	GPr84-2-p	1268.09216:2375 1269.09551:3064 1270.09887:893	645.54376:1043 645.79095:77 645.91138:72 646.54718:474 647.5484:285 647.7146:51 647.95215:65 648.55017:134	0	0	8305	15029	0	11666.9	0	4754.46
803	11.11	1272.13	Unknown	[M+H]+		0.5	TRUE	null	null	null	null	null	null	999	FALSE	FALSE	FALSE		FALSE	FALSE	null	null	null	null	null	null	null	243.66	blank2-p	1272.13574:7465 1273.13909:6474 1274.14245:3145	407.61197:52 646.47491:51 647.47003:94 647.55646:3070 648.55786:1942 648.9187:74 649.56732:95 650.57098:64	48079	52148	113304	68575	50113.2	90939.2	2877.14	31628
804	2.819	1273.61	Unknown	[M+H]+		0.25	FALSE	null	null	null	null	null	null	999	FALSE	FALSE	FALSE		FALSE	FALSE	null	null	null	null	null	null	null	182.69	blank1-p	1273.60522:9134 1274.60857:6552 1275.61193:2381		66777	59697	7555	11034	63237.1	9294.61	5006.03	2459.5
805	2.818	1290.63	Unknown	[M+2H]2+		0.5	TRUE	null	null	null	null	null	null	999	FALSE	FALSE	FALSE		FALSE	FALSE	null	null	null	null	null	null	null	500.71	blank1-p	1290.63184:26239 1291.63519:22822 1292.63855:7038	525.18353:103 581.24463:1527 582.2464:362 637.31:13794 637.40802:160 637.47772:54 637.59766:86 637.65839:118 637.71887:69 637.80011:70 637.84088:88 638.15607:59 638.31189:4286 638.38977:68 638.45062:55 639.31488:592 639.82397:61 640.31635:217 642.21271:50 654.3371:73 659.28638:669 660.29565:255 661.28705:58 1274.61865:51	185172	168956	11525	11422	177064	11473.3	11466.7	72.9632
806	9.401	1291.82	Unknown	[M+H]+		0.25	TRUE	null	null	null	null	null	null	999	FALSE	FALSE	FALSE		FALSE	FALSE	null	null	null	null	null	null	null	42.55	GPr84-1-p	1291.82019:2127 1292.82354:1483 1293.8269:481	703.46259:104 1291.81445:530	0	0	11539	5067	0	8302.76	0	4576.24
807	2.817	1292.63	Unknown	[M+H]+		0.25	FALSE	null	null	null	null	null	null	999	FALSE	FALSE	FALSE		FALSE	FALSE	null	null	null	null	null	null	null	127.47	blank2-p	1292.63:6374 1293.63335:2852 1294.63671:911		51117	45376	1868	5750	48246.2	3809.41	4059.48	2745.09
808	2.785	1295.59	Unknown	[M+H]+		0.5	FALSE	null	null	null	null	null	null	999	FALSE	FALSE	FALSE		FALSE	FALSE	null	null	null	null	null	null	null	111.6	blank1-p	1295.59119:5915 1296.59454:4696 1297.5979:1650		42808	39433	1028	336	41120.1	682.033	2386.62	489.777
809	13.516	1335.39	Unknown	[M+H]+		0.25	TRUE	null	null	null	null	null	null	999	FALSE	FALSE	FALSE		FALSE	FALSE	null	null	null	null	null	null	null	52.89	blank1-p	1335.38599:2644 1336.38934:4637 1337.3927:5503	1212.99097:185	14155	1382	1666	1819	7768.12	1742.89	9031.77	108.126
810	4.167	1361.95	Unknown	[M+H]+	adduct linked to 811_[M+Na]+	0.5	TRUE	null	null	null	null	null	null	999	FALSE	FALSE	FALSE		FALSE	FALSE	null	null	null	null	null	null	null	64.79	GPr84-1-p	1361.95874:2914 1362.96209:2189 1363.96545:987	127.03748:103 265.78738:71 325.11258:126 339.36542:862 340.36618:129 357.37424:600 520.42712:133 681.46326:75 843.53546:74 844.53711:62	0	0	20420	23979	0	22199.4	0	2516.89
811	4.178	1383.93	Unknown	[M+Na]+	adduct linked to 810_[M+H]+	0.5	TRUE	null	null	null	null	null	null	999	FALSE	FALSE	FALSE		FALSE	FALSE	null	null	null	null	null	null	null	245.77	GPr84-1-p	1383.93445:12041 1384.9378:11470 1385.94116:3941	487.36682:59 703.46393:4595 704.4057:63 704.46783:1478 704.6474:86 705.46899:211 1383.94348:216	0	0	90574	96560	0	93567.1	0	4232.98
812	7.875	1405.58	Unknown	[M+H]+		0.5	TRUE	null	null	null	null	null	null	999	FALSE	FALSE	FALSE		FALSE	FALSE	null	null	null	null	null	null	null	72.41	blank1-p	1405.58484:3960 1406.58819:2639 1407.59155:1256	1348.849:79 1405.59534:362	31476	26242	1311	1803	28859.2	1556.95	3700.57	347.798
813	13.943	1410.42	Unknown	[M+H]+		0.25	TRUE	null	null	null	null	null	null	999	FALSE	FALSE	FALSE		FALSE	FALSE	null	null	null	null	null	null	null	54.62	blank1-p	1410.41711:2731 1411.42046:4051 1412.42382:3099	512.80652:52	14019	1740	1392	1492	7879.84	1441.75	8682.75	70.8405
814	7.783	1419.09	Unknown	[M+H]+		0.25	FALSE	null	null	null	null	null	null	999	FALSE	FALSE	FALSE		FALSE	FALSE	null	null	null	null	null	null	null	75.77	GPr84-1-p	1419.09155:3789 1420.0949:3601 1421.09826:1910		0	0	23042	7550	0	15296.1	0	10954.4
815	7.941	1432.05	w/o MS2:RIKEN P-VS1 ID-19878 from Mouse_BAT_fads2KO_N_Ctr	[M+H]+	adduct linked to 819_[M+Na]+	0.25	TRUE	9.28	1432.05		Unknown			530	TRUE	TRUE	FALSE		FALSE	FALSE	null	null	98.3	99.8	null	null	null	320.59	GPr84-1-p	1432.05176:16030 1433.05511:16276 1434.05847:6697	121.10203:165 237.22179:132 311.2554:96 462.28943:67 573.29553:56 575.50629:5161 575.95483:71 575.99353:52 576.45166:85 576.50867:1860 577.01788:94 577.51184:267 578.51416:123 716.5271:752 717.17218:53 717.487:132 717.52954:485 718.53369:169 719.52539:59 973.92615:57	0	0	81935	74293	0	78114	0	5403.68
816	8.817	1433.11	Unknown	[M+H]+		0.25	FALSE	null	null	null	null	null	null	999	FALSE	FALSE	FALSE		FALSE	FALSE	null	null	null	null	null	null	null	98.6	GPr84-1-p	1433.1134:4930 1434.11675:5269 1435.12011:1740		0	0	23906	3966	0	13936.1	0	14099.6
817	8.672	1436.08	Unknown	[M+H]+		0.5	FALSE	null	null	null	null	null	null	999	FALSE	FALSE	FALSE		FALSE	FALSE	null	null	null	null	null	null	null	64.66	GPr84-1-p	1436.07996:3949 1437.08331:3518 1438.08667:1794		0	0	24325	13720	0	19022.7	0	7498.68
818	7.774	1448.07	Unknown	[M+H]+		0.5	TRUE	null	null	null	null	null	null	999	FALSE	FALSE	FALSE		FALSE	FALSE	null	null	null	null	null	null	null	129.19	GPr84-1-p	1448.0719:6235 1449.07525:7238 1450.07861:3072	184.07433:565 758.57281:1982 759.19171:79 759.57147:786 759.74805:79 760.46259:85 760.57666:343 760.77783:52 761.57874:97	0	0	38017	38701	0	38359.1	0	484.202
819	7.943	1454.02	Unknown	[M+Na]+	adduct linked to 815_[M+H]+	0.5	FALSE	null	null	null	null	null	null	999	FALSE	FALSE	FALSE		FALSE	FALSE	null	null	null	null	null	null	null	79.26	GPr84-1-p	1454.02209:4221 1455.02544:4534 1456.0288:2011		0	0	22357	20527	0	21442.2	0	1293.86
820	6.798	1460.07	w/o MS2:RIKEN P-VS1 ID-19967 from Mouse_AdrenalGlands_fads2KO_N_Ctr	[M+H]+		0.25	TRUE	9.68	1460.08		Unknown			530	TRUE	TRUE	FALSE		FALSE	FALSE	null	null	87.8	99.1	null	null	null	48.54	GPr84-2-p	1460.06812:2427 1461.07147:2739 1462.07483:1139	184.07297:116 730.5412:126 744.56848:90 1460.08081:522 1460.54797:97	0	0	6210	10420	0	8314.91	0	2977.45
821	7.593	1464.11	w/o MS2:RIKEN P-VS1 ID-19979 from Mouse_Brain_WT_N_Ctr	[M+H]+	adduct linked to 823_[M+Na]+	0.5	TRUE	8.97	1464.12		Unknown			530	TRUE	TRUE	FALSE		FALSE	FALSE	null	null	60.9	99.8	null	null	null	199.75	GPr84-2-p	1464.10779:11696 1465.11114:10745 1466.1145:5396	184.02182:51 184.07256:2683 184.10112:113 185.07732:51 732.54669:1298 733.49841:77 733.55365:418 734.55884:106 748.57056:125 1464.09229:476	0	0	39530	54849	0	47189.5	0	10832.4
822	7.877	1474.09	w/o MS2:RIKEN P-VS1 ID-20032 from Mouse_Ear_fads2KO_N_Ctr	[M+H]+		0.25	FALSE	9.19	1474.09		Unknown			530	TRUE	TRUE	FALSE		FALSE	FALSE	null	null	94.3	99.8	null	null	null	48.8	GPr84-2-p	1474.08679:2440 1475.09014:2535 1476.0935:913		0	0	12112	13348	0	12730.1	0	874.182
823	7.594	1486.08	Unknown	[M+Na]+	adduct linked to 821_[M+H]+	0.5	TRUE	null	null	null	null	null	null	999	FALSE	FALSE	FALSE		FALSE	FALSE	null	null	null	null	null	null	null	81.31	GPr84-1-p	1486.08691:3462 1487.09026:3241 1488.09362:1577	104.10654:52 146.98154:89 695.47333:109 696.46552:81 746.57214:105 754.54846:316 755.53784:176 1486.09546:128	0	0	16193	22407	0	19300	0	4394.2
824	8.818	1488.1	w/o MS2:RIKEN P-VS1 ID-20105 from Mouse_Muscle_fads2KO_N_Ctr	[M+H]+		0.25	TRUE	8.85	1488.09		Unknown			530	TRUE	TRUE	FALSE		FALSE	FALSE	null	null	95.8	100	null	null	null	404.98	GPr84-1-p	1488.10059:20249 1489.10394:24446 1490.1073:12109	107.5929:50 110.09496:107 135.11557:123 173.72057:55 321.28168:248 419.25317:51 462.2948:173 603.53436:7569 603.6311:70 604.01196:63 604.1228:69 604.53772:2863 604.67419:67 604.84589:57 605.5426:556 744.55145:1660 745.55292:422 745.66803:95 746.55719:250 1478.07874:50	0	0	100324	75963	0	88143.7	0	17226.2
825	8.503	1491.18	Unknown	[M+H]+		0.25	TRUE	null	null	null	null	null	null	999	FALSE	FALSE	FALSE		FALSE	FALSE	null	null	null	null	null	null	null	62.43	GPr84-1-p	1491.18408:3121 1492.18743:3851 1493.19079:1752	184.07367:630 185.07455:71 731.60797:149 745.62335:116 760.58356:269 761.58588:55 762.58997:60 1491.16943:127	0	0	15242	9995	0	12618.6	0	3710.47
826	9.491	1492.13	w/o MS2:RIKEN P-VS1 ID-20127 from Mouse_Brain_fads2KO_N_Ctr	[M+H]+		0.25	TRUE	10.9	1492.14		Unknown			530	TRUE	TRUE	FALSE		FALSE	FALSE	null	null	69	99.8	null	null	null	103.28	GPr84-1-p	1492.13403:5164 1493.13738:5930 1494.14074:2511	339.28598:64 605.55109:1611 606.03595:53 606.55334:1006 607.04108:70 607.55353:57 609.00995:68 746.56812:590 747.57526:330 748.56915:65	0	0	24523	7344	0	15933.3	0	12147.2

## Sheet: neg-Area_0_20226141318
Alignment ID	Average Rt(min)	Average Mz	Metabolite name	Adduct type	Post curation result	Fill %	MS/MS assigned	Reference RT	Reference m/z	Formula	Ontology	INCHIKEY	SMILES	Annotation tag (VS1.0)	RT matched	m/z matched	MS/MS matched	Comment	Manually modified for quantification	Manually modified for annotation	Isotope tracking parent ID	Isotope tracking weight number	Total score	RT similarity	Dot product	Reverse dot product	Fragment presence %	S/N average	Spectrum reference file name	MS1 isotopic spectrum	MS/MS spectrum	blank1-n	blank2-n	GPr84-1-n	GPr84-2-n	1	2	1	2
0	19.551	100.934	Unknown	[M-H]-		0.5	TRUE	null	null	null	null	null	null	999	FALSE	FALSE	FALSE		FALSE	FALSE	null	null	null	null	null	null	null	14.27	blank2-n	100.93339:3121 101.93674:635 102.9401:0	100.93071:236	12391	25625	39943	44563	19008	42253.1	9357.64	3266.75
1	19.503	100.934	Unknown	[M-H]-		0.5	TRUE	null	null	null	null	null	null	999	FALSE	FALSE	FALSE		FALSE	FALSE	null	null	null	null	null	null	null	15.09	blank1-n	100.93403:3958 101.93738:362 102.94074:0	100.92643:217	56077	10036	39943	44563	33056.2	42253.1	32555.9	3266.75
2	0.931	110.984	Unknown	[M-H]-		0.25	FALSE	null	null	null	null	null	null	999	FALSE	FALSE	FALSE		FALSE	FALSE	null	null	null	null	null	null	null	8.64	GPr84-2-n	110.9843:1531 111.98765:0 112.99101:140794		6261	5830	5579	7983	6045.89	6780.87	304.642	1700.02
3	0.953	112.986	Unknown	[M-H]-	similar chromatogram in higher mz_32; similar chromatogram in higher mz_34; similar chromatogram in higher mz_133; found in higher mz's MsMs_133	1	FALSE	null	null	null	null	null	null	999	FALSE	FALSE	FALSE		FALSE	FALSE	null	null	null	null	null	null	null	156.09	blank1-n	112.98559:127644 113.98894:2840 114.9923:662		832399	539748	741840	747395	686074	744617	206936	3928.07
4	19.371	112.986	Unknown	[M-H]-		0.5	FALSE	null	null	null	null	null	null	999	FALSE	FALSE	FALSE		FALSE	FALSE	null	null	null	null	null	null	null	8.81	GPr84-1-n	112.98559:15956 113.98894:270 114.9923:1004		96205	59606	219335	94081	77905.5	156708	25879.9	88567.9
5	11.091	115.92	Unknown	[M-H]-		0.25	TRUE	null	null	null	null	null	null	999	FALSE	FALSE	FALSE		FALSE	FALSE	null	null	null	null	null	null	null	5.59	blank2-n	115.92023:3899 116.92358:1866 117.92694:466	100.9259:475	25402	41964	2920	23659	33682.9	13289.4	11711.4	14665
6	19.544	115.921	Unknown	[M-H]-	found in higher mz's MsMs_26	1	TRUE	null	null	null	null	null	null	999	FALSE	FALSE	FALSE		FALSE	FALSE	null	null	null	null	null	null	null	16.35	blank1-n	115.92096:11350 116.92431:2456 117.92767:496	100.92536:382	153681	169726	140089	117253	161704	128671	11345.8	16147.3
7	8.368	115.921	Unknown	[M-H]-		0.25	TRUE	null	null	null	null	null	null	999	FALSE	FALSE	FALSE		FALSE	FALSE	null	null	null	null	null	null	null	3.81	GPr84-1-n	115.92117:3702 116.92452:1560 117.92788:0	100.92605:155 115.92084:136	4507	8469	42134	20015	6487.8	31074.8	2801.27	15640.3
8	2.919	116.927	Unknown	[M-H]-		0.5	FALSE	null	null	null	null	null	null	999	FALSE	FALSE	FALSE		FALSE	FALSE	null	null	null	null	null	null	null	3.88	GPr84-1-n	116.92725:1834 117.9306:0 118.93396:0		21804	26846	13583	10271	24325.1	11926.6	3565.83	2341.86
9	2.234	116.929	Unknown	[M-H]-		0.25	FALSE	null	null	null	null	null	null	999	FALSE	FALSE	FALSE		FALSE	FALSE	null	null	null	null	null	null	null	2.81	GPr84-1-n	116.92869:2704 117.93204:234 118.9354:0		28994	25489	27156	16655	27241.6	21905.6	2478.89	7424.99
10	7.874	116.929	Unknown	[M-H]-		0.25	TRUE	null	null	null	null	null	null	999	FALSE	FALSE	FALSE		FALSE	FALSE	null	null	null	null	null	null	null	3.66	blank1-n	116.92872:2481 117.93207:273 118.93543:0	100.92666:150 101.92416:84 116.92858:82	17092	15312	18382	12611	16201.8	15496.3	1258.66	4080.4
11	1.042	117.019	Unknown	[M-H]-		0.25	FALSE	null	null	null	null	null	null	999	FALSE	FALSE	FALSE		FALSE	FALSE	null	null	null	null	null	null	null	11.99	blank1-n	117.01904:1337 118.02239:0 119.02575:222		4756	3003	2038	1605	3879.33	1821.31	1239.39	306.486
12	2.177	117.02	Unknown	[M-H]-	similar chromatogram in higher mz_352	0.5	FALSE	null	null	null	null	null	null	999	FALSE	FALSE	FALSE		FALSE	FALSE	null	null	null	null	null	null	null	17.51	GPr84-2-n	117.02032:1503 118.02367:541 119.02703:520		112	2000	10796	13107	1056.21	11951.6	1335.4	1634.13
13	0.931	126.905	Unknown	[M-H]-	found in higher mz's MsMs_108	1	TRUE	null	null	null	null	null	null	999	FALSE	FALSE	FALSE		FALSE	FALSE	null	null	null	null	null	null	null	183.48	blank1-n	126.90478:55993 127.90813:0 128.91149:0	126.90445:39065 127.10435:59 127.18018:51 127.30523:92 127.40223:54	258686	140613	86839	126335	199650	106587	83490.3	27928.4
14	19.516	127.002	Unknown	[M-H]-	found in higher mz's MsMs_477; found in higher mz's MsMs_368; found in higher mz's MsMs_245	1	TRUE	null	null	null	null	null	null	999	FALSE	FALSE	FALSE		FALSE	FALSE	null	null	null	null	null	null	null	36.7	blank1-n	127.00153:7147 128.00488:1040 129.00824:0	126.90533:259	96479	86747	90512	80315	91613	85413.5	6881.73	7210.32
15	1.021	127.076	Unknown	[M-H]-	similar chromatogram in higher mz_214; similar chromatogram in higher mz_168; adduct linked to 96_[M+Hac-H]-; similar chromatogram in higher mz_110; similar chromatogram in higher mz_456; similar chromatogram in higher mz_484	0.5	FALSE	null	null	null	null	null	null	999	FALSE	FALSE	FALSE		FALSE	FALSE	null	null	null	null	null	null	null	15.1	blank1-n	127.07629:3918 128.07964:384 129.083:1008		16535	12016	8257	9711	14275.2	8983.89	3195.41	1028.5
16	1.042	130.087	Unknown	[M-H]-		0.5	TRUE	null	null	null	null	null	null	999	FALSE	FALSE	FALSE		FALSE	FALSE	null	null	null	null	null	null	null	19.74	GPr84-2-n	130.08713:5184 131.09048:653 132.09384:0	100.93346:427 113.92631:54 115.91981:240	2846	192	19148	27797	1518.79	23472.8	1876.95	6115.85
17	1.02	131.036	Unknown	[M-H]-		0.25	FALSE	null	null	null	null	null	null	999	FALSE	FALSE	FALSE		FALSE	FALSE	null	null	null	null	null	null	null	6.21	blank1-n	131.03596:1146 132.03931:728 133.04267:0		5732	3060	1720	1631	4395.92	1675.6	1889.15	63.2779
18	7.896	132.923	w/o MS2:RIKEN N-VS1 ID-37 from Mouse_Muscle_WT_CTX0_Ctr	[M-H]-		0.25	FALSE	10.11	132.923		Unknown			530	TRUE	TRUE	FALSE		FALSE	FALSE	null	null	99.8	99.4	null	null	null	3.01	GPr84-2-n	132.92342:7508 133.92677:626 134.93013:298		68182	64729	69879	58946	66455.3	64412.4	2441.97	7731.22
19	1.38	132.923	RIKEN N-VS1 ID-45 from Mouse_Muscle_WT_CTX0_Ctr	[M-H]-		0.5	TRUE	14.65	132.924		Unknown			430	TRUE	TRUE	TRUE		FALSE	FALSE	null	null	85.4	81.9	66	86	100	3.22	GPr84-1-n	132.92343:6845 133.92678:712 134.93014:0	100.93382:946 101.93427:172 115.9199:380 116.33767:53 116.92396:157	76605	70015	57909	42765	73310.2	50337.1	4660.1	10708.7
20	4.279	132.924	RIKEN N-VS1 ID-45 from Mouse_Muscle_WT_CTX0_Ctr	[M-H]-		0.25	TRUE	14.65	132.924		Unknown			430	TRUE	TRUE	TRUE		FALSE	FALSE	null	null	89	88.5	76.3	86.5	100	3.13	GPr84-1-n	132.92351:7653 133.92686:707 134.93022:221	100.93361:1366 101.93496:144 115.92049:601 116.91963:112	28569	19481	101839	25434	24025.3	63636.7	6426.26	54026.7
21	9.773	132.924	RIKEN N-VS1 ID-45 from Mouse_Muscle_WT_CTX0_Ctr	[M-H]-		0.5	TRUE	14.65	132.924		Unknown			430	TRUE	TRUE	TRUE		FALSE	FALSE	null	null	85.9	97.4	66.7	87.7	100	4.99	blank2-n	132.92317:9836 133.92652:1015 134.92988:0	100.93337:1197 101.92467:240 115.92053:1142 116.92035:204 117.91988:267	136587	56016	32317	22040	96301.4	27178.4	56972.4	7266.72
22	10.506	132.924	RIKEN N-VS1 ID-45 from Mouse_Muscle_WT_CTX0_Ctr	[M-H]-		0.25	TRUE	14.65	132.924		Unknown			430	TRUE	TRUE	TRUE		FALSE	FALSE	null	null	86.4	98.1	67.8	87.6	100	7.49	blank2-n	132.92355:10770 133.9269:1125 134.93026:276	100.02134:55 100.9332:1470 101.93269:352 115.92136:830 116.92197:257	57625	80601	79243	53557	69113.2	66400.4	16246.1	18162.7
23	3.067	132.924	RIKEN N-VS1 ID-37 from Mouse_Muscle_WT_CTX0_Ctr	[M-H]-		0.25	TRUE	10.11	132.923		Unknown			430	TRUE	TRUE	TRUE		FALSE	FALSE	null	null	85	94.5	66.8	82.9	100	4.8	blank2-n	132.9236:8617 133.92695:675 134.93031:310	100.09444:72 100.9325:335 115.92113:1543 116.92203:323 118.10182:53	99577	95782	8013	5133	97679.2	6572.97	2683.41	2036.97
24	1.044	132.924	RIKEN N-VS1 ID-37 from Mouse_Muscle_WT_CTX0_Ctr	[M-H]-		0.5	TRUE	10.11	132.923		Unknown			430	TRUE	TRUE	TRUE		FALSE	FALSE	null	null	90.4	91.1	80.4	86.6	100	4.49	blank1-n	132.92365:5323 133.927:545 134.93036:0	100.93298:206 115.91964:533 116.33305:55	32823	34428	8596	8363	33625.5	8479.71	1135.46	164.39
25	19.406	132.924	RIKEN N-VS1 ID-45 from Mouse_Muscle_WT_CTX0_Ctr	[M-H]-		0.25	TRUE	14.65	132.924		Unknown			430	TRUE	TRUE	TRUE		FALSE	FALSE	null	null	88.4	97.5	73.8	87.4	100	9.34	blank2-n	132.92366:23236 133.92701:2564 134.93037:480	100.93275:2808 101.93327:583 115.92038:2944 116.0041:108 116.08569:67 116.91934:226 118.60043:74	375382	266902	82599	83902	321142	83250.6	76706.5	921.288
26	19.521	132.924	RIKEN N-VS1 ID-37 from Mouse_Muscle_WT_CTX0_Ctr	[M-H]-		1	TRUE	10.11	132.923		Unknown			430	TRUE	TRUE	TRUE		FALSE	FALSE	null	null	88.8	90.4	74.8	87.5	100	24.62	GPr84-2-n	132.92337:36846 133.92672:2565 134.93008:434	100.93456:2220 101.12055:74 101.93529:283 103.2341:85 103.39796:62 115.92147:2396 116.92197:214 117.82618:70	516347	438663	483864	546208	477505	515036	54930.8	44083.7
27	10.413	132.924	w/o MS2:RIKEN N-VS1 ID-45 from Mouse_Muscle_WT_CTX0_Ctr	[M-H]-		0.25	FALSE	14.65	132.924		Unknown			530	TRUE	TRUE	FALSE		FALSE	FALSE	null	null	99.8	98	null	null	null	3.32	blank1-n	132.92372:10745 133.92707:1737 134.93043:712		72595	77542	58440	54547	75068.4	56493.1	3498.57	2752.89
28	4.369	132.924	RIKEN N-VS1 ID-45 from Mouse_Muscle_WT_CTX0_Ctr	[M-H]-		0.25	TRUE	14.65	132.924		Unknown			430	TRUE	TRUE	TRUE		FALSE	FALSE	null	null	90.4	88.7	79.7	87.5	100	3.18	GPr84-2-n	132.92378:7658 133.92713:1286 134.93049:0	100.93349:1150 115.92092:649 116.92267:66 117.29714:93	16252	25467	16461	102226	20859.7	59343.6	6515.89	60645.3
29	9.675	132.924	RIKEN N-VS1 ID-37 from Mouse_Muscle_WT_CTX0_Ctr	[M-H]-		0.25	TRUE	10.11	132.923		Unknown			430	TRUE	TRUE	TRUE		FALSE	FALSE	null	null	90	100	78.6	88	100	5.82	blank2-n	132.92378:9407 133.92713:784 134.93049:0	100.93412:1040 101.93425:322 115.9209:1453	30214	69357	40867	50408	49785.7	45637.3	27678.3	6746.79
30	13.424	132.924	RIKEN N-VS1 ID-37 from Mouse_Muscle_WT_CTX0_Ctr	[M-H]-		0.25	TRUE	10.11	132.923		Unknown			430	TRUE	TRUE	TRUE		FALSE	FALSE	null	null	83.9	98.8	64.4	81.6	100	3.57	GPr84-2-n	132.92383:12633 133.92718:1548 134.93054:715	100.4992:54 100.93358:224 101.52438:74 101.93387:138 107.03665:82 115.92114:1224 116.92125:68	15475	43702	140652	150815	29588.8	145734	19959.4	7186.51
31	11.111	132.924	RIKEN N-VS1 ID-45 from Mouse_Muscle_WT_CTX0_Ctr	[M-H]-		0.5	TRUE	14.65	132.924		Unknown			430	TRUE	TRUE	TRUE		FALSE	FALSE	null	null	89.4	98.6	76.5	87.7	100	5.04	blank2-n	132.92387:11038 133.92722:590 134.93058:241	100.93298:1720 101.93226:261 115.9202:1028 116.21784:61 116.91936:78	125164	72674	18108	74104	98919	46106.3	37116.3	39595.2
32	0.942	134.895	Unknown	[M-H]-		1	TRUE	null	null	null	null	null	null	999	FALSE	FALSE	FALSE		FALSE	FALSE	null	null	null	null	null	null	null	111.02	blank1-n	134.89494:7923 135.89829:907 136.90165:2771	100.92589:436	40094	28513	23845	18389	34303.3	21116.8	8188.65	3857.55
33	1.088	136.017	Unknown	[M-H]-		0.25	FALSE	null	null	null	null	null	null	999	FALSE	FALSE	FALSE		FALSE	FALSE	null	null	null	null	null	null	null	10.59	blank1-n	136.01689:1237 137.02024:363 138.0236:1222		6346	3179	3603	1622	4762.53	2612.74	2238.74	1400.99
34	0.942	136.892	Unknown	[M-H]-		1	FALSE	null	null	null	null	null	null	999	FALSE	FALSE	FALSE		FALSE	FALSE	null	null	null	null	null	null	null	38.68	blank1-n	136.89171:2503 137.89506:370 138.89842:0		17353	9143	8425	6672	13248	7548.13	5805.03	1239.64
35	1.11	138.02	Unknown	[M-H]-	similar chromatogram in higher mz_39; similar chromatogram in higher mz_114; found in higher mz's MsMs_144; similar chromatogram in higher mz_113; similar chromatogram in higher mz_144; similar chromatogram in higher mz_370	0.75	FALSE	null	null	null	null	null	null	999	FALSE	FALSE	FALSE		FALSE	FALSE	null	null	null	null	null	null	null	14.56	GPr84-2-n	138.01974:2163 139.02309:354 140.02645:0		6378	4673	10762	11263	5525.49	11012.7	1205.25	354.154
36	11.113	139.007	Unknown	[M-H]-		0.25	FALSE	null	null	null	null	null	null	999	FALSE	FALSE	FALSE		FALSE	FALSE	null	null	null	null	null	null	null	6.58	blank2-n	139.00742:1784 140.01077:0 141.01413:1781		5198	20086	5068	6557	12641.9	5812.47	10526.9	1053.11
37	18.147	141.017	Unknown	[M-H]-		0.25	FALSE	null	null	null	null	null	null	999	FALSE	FALSE	FALSE		FALSE	FALSE	null	null	null	null	null	null	null	6.82	blank2-n	141.01674:7810 142.02009:294 143.02345:0		36472	81790	27850	40416	59130.8	34133.1	32044.3	8885.58
38	19.538	141.017	Unknown	[M-H]-		1	TRUE	null	null	null	null	null	null	999	FALSE	FALSE	FALSE		FALSE	FALSE	null	null	null	null	null	null	null	134.8	blank1-n	141.01688:45565 142.02023:1725 143.02359:583	114.0123:191	656021	573081	559385	539136	614551	549261	58648	14318.8
39	1.094	141.017	Unknown	[M-H]-		1	TRUE	null	null	null	null	null	null	999	FALSE	FALSE	FALSE		FALSE	FALSE	null	null	null	null	null	null	null	42.14	blank1-n	141.01723:17125 142.02058:923 143.02394:0	114.00892:112	115024	70146	80917	60078	92584.8	70497.7	31733.3	14735.3
40	1.02	145.05	Unknown	[M-H]-		0.25	FALSE	null	null	null	null	null	null	999	FALSE	FALSE	FALSE		FALSE	FALSE	null	null	null	null	null	null	null	6.24	blank1-n	145.04997:1254 146.05332:0 147.05668:772		7508	1537	2245	2529	4522.36	2386.65	4222.17	200.613
41	0.93	146.966	Unknown	[M-H]-		0.25	FALSE	null	null	null	null	null	null	999	FALSE	FALSE	FALSE		FALSE	FALSE	null	null	null	null	null	null	null	9.79	GPr84-1-n	146.96614:1158 147.96949:0 148.97285:0		2906	2842	4867	2774	2874.17	3820.92	45.019	1479.95
42	12.457	149.009	Unknown	[M-H]-	similar chromatogram in higher mz_153; found in higher mz's MsMs_153; similar chromatogram in higher mz_122; found in higher mz's MsMs_122; similar chromatogram in higher mz_293; similar chromatogram in higher mz_1102; similar chromatogram in higher mz_60; found in higher mz's MsMs_60; similar chromatogram in higher mz_1092; similar chromatogram in higher mz_268	0.25	FALSE	null	null	null	null	null	null	999	FALSE	FALSE	FALSE		FALSE	FALSE	null	null	null	null	null	null	null	10.3	blank1-n	149.00883:1177 150.01218:0 151.01554:0		5916	150	151	301	3033.15	226.068	4077.4	105.822
43	10.3	149.01	Unknown	[M-H]-		0.25	TRUE	null	null	null	null	null	null	999	FALSE	FALSE	FALSE		FALSE	FALSE	null	null	null	null	null	null	null	11.97	blank1-n	149.00969:1368 150.01304:366 151.0164:246	117.94598:101 149.0078:52	6871	178	0	0	3524.67	0	4732.92	0
44	11.829	149.01	Unknown	[M-H]-	found in higher mz's MsMs_127; found in higher mz's MsMs_61	0.25	FALSE	null	null	null	null	null	null	999	FALSE	FALSE	FALSE		FALSE	FALSE	null	null	null	null	null	null	null	13.13	blank1-n	149.00972:1501 150.01307:0 151.01643:0		7624	140	176	288	3881.85	232.276	5291.68	79.0082
45	13.019	149.01	Unknown	[M-H]-	found in higher mz's MsMs_71	0.25	FALSE	null	null	null	null	null	null	999	FALSE	FALSE	FALSE		FALSE	FALSE	null	null	null	null	null	null	null	9.85	blank1-n	149.00986:1126 150.01321:0 151.01657:0		5229	0	0	0	2614.55	0	3697.54	0
46	6.996	149.01	Unknown	[M-H]-	similar chromatogram in higher mz_292; similar chromatogram in higher mz_121; found in higher mz's MsMs_121; similar chromatogram in higher mz_856	0.25	FALSE	null	null	null	null	null	null	999	FALSE	FALSE	FALSE		FALSE	FALSE	null	null	null	null	null	null	null	10.18	blank1-n	149.01041:1164 150.01376:0 151.01712:0		6972	0	154	293	3485.82	223.642	4929.7	98.6815
47	9.378	149.011	Unknown	[M-H]-	found in higher mz's MsMs_156; similar chromatogram in higher mz_129; found in higher mz's MsMs_129; similar chromatogram in higher mz_299; similar chromatogram in higher mz_973; similar chromatogram in higher mz_66; found in higher mz's MsMs_66; similar chromatogram in higher mz_988	0.25	FALSE	null	null	null	null	null	null	999	FALSE	FALSE	FALSE		FALSE	FALSE	null	null	null	null	null	null	null	10.21	blank1-n	149.01056:1167 150.01391:0 151.01727:359		5473	169	456	170	2820.96	313.327	3750.5	202.271
48	8.277	149.011	Unknown	[M-H]-	found in higher mz's MsMs_155; found in higher mz's MsMs_118	0.25	FALSE	null	null	null	null	null	null	999	FALSE	FALSE	FALSE		FALSE	FALSE	null	null	null	null	null	null	null	15.75	blank1-n	149.01071:1800 150.01406:216 151.01742:306		9245	170	184	137	4707.56	160.394	6416.8	32.9641
49	11.132	149.011	Unknown	[M-H]-	similar chromatogram in higher mz_159; similar chromatogram in higher mz_303; found in higher mz's MsMs_303; similar chromatogram in higher mz_72; found in higher mz's MsMs_72; similar chromatogram in higher mz_126; found in higher mz's MsMs_126; similar chromatogram in higher mz_1069; similar chromatogram in higher mz_1058; similar chromatogram in higher mz_269	0.25	FALSE	null	null	null	null	null	null	999	FALSE	FALSE	FALSE		FALSE	FALSE	null	null	null	null	null	null	null	29.59	blank1-n	149.01073:3383 150.01408:707 151.01744:495		16069	382	120	0	8225.45	60.0059	11092.3	84.8611
50	1.201	157.123	FA 9:0	[M-H]-		1	TRUE	2.81	157.123	C9H18O2	FA	FBUKVWPVBMHYJY-UHFFFAOYSA-N	O=C(O)CCCCCCCC	410	TRUE	TRUE	TRUE		FALSE	FALSE	null	null	100	99.7	7.2	75	100	53.31	blank2-n	157.12317:6560 158.12652:622 159.12988:0	100.93307:631 101.93382:136 116.92913:189 157.12099:67	69205	40621	50038	42547	54913.3	46292.5	20211.8	5297.06
51	3.043	157.123	w/o MS2:FA 9:0	[M-H]-		0.5	TRUE	2.81	157.123	C9H18O2	FA	FBUKVWPVBMHYJY-UHFFFAOYSA-N	O=C(O)CCCCCCCC	530	TRUE	TRUE	FALSE		FALSE	FALSE	null	null	100	100	null	null	null	30.04	blank2-n	157.12329:6274 158.12664:780 159.13:0	100.93341:869 101.31123:54 138.93517:172 156.04402:74	28312	54688	8756	8636	41499.8	8696.18	18650.9	85.2195
52	2.864	157.124	w/o MS2:FA 9:0	[M-H]-		0.5	TRUE	2.81	157.123	C9H18O2	FA	FBUKVWPVBMHYJY-UHFFFAOYSA-N	O=C(O)CCCCCCCC	530	TRUE	TRUE	FALSE		FALSE	FALSE	null	null	100	100	null	null	null	23.63	blank2-n	157.12354:5069 158.12689:689 159.13025:0	100.93402:903 101.9341:143 118.03973:57 138.93141:56 139.10182:83 144.04768:115	18301	32914	2796	4670	25607.4	3732.87	10333.2	1324.96
53	19.516	158.975	RIKEN N-VS1 ID-104 from Mouse_Macrophage_WT_N_F1	[M-H]-		1	TRUE	13.05	158.975		Unknown			430	TRUE	TRUE	TRUE		FALSE	FALSE	null	null	90.1	95.4	78.8	87.8	100	27.74	GPr84-1-n	158.97591:13153 159.97926:2579 160.98262:827	100.93354:2977 101.93222:394 116.92895:419	177263	131254	169622	142140	154258	155881	32533.1	19433.1
54	2.211	158.976	w/o MS2:RIKEN N-VS1 ID-111 from Mouse_Muscle_WT_CTX5_Ctr	[M-H]-		0.25	FALSE	14.5	158.976		Unknown			530	TRUE	TRUE	FALSE		FALSE	FALSE	null	null	99.9	84.3	null	null	null	3.28	GPr84-1-n	158.97562:2393 159.97897:564 160.98233:0		6489	4909	26803	14599	5698.77	20701	1116.86	8630.04
55	1.852	158.976	w/o MS2:RIKEN N-VS1 ID-111 from Mouse_Muscle_WT_CTX5_Ctr	[M-H]-		0.25	FALSE	14.5	158.976		Unknown			530	TRUE	TRUE	FALSE		FALSE	FALSE	null	null	100	83.4	null	null	null	2.73	GPr84-2-n	158.97606:2072 159.97941:0 160.98277:0		18124	5926	21864	17583	12025.2	19723.5	8625.17	3027.71
56	1.042	159.103	Unknown	[M+Na-2H]-	adduct linked to 90_[M+Cl]-	0.25	FALSE	null	null	null	null	null	null	999	FALSE	FALSE	FALSE		FALSE	FALSE	null	null	null	null	null	null	null	6.17	blank1-n	159.10312:2216 160.10647:0 161.10983:0		10510	4060	3532	2600	7284.94	3066.23	4560.48	659.071
57	1.043	163.073	Unknown	[M-H]-	similar chromatogram in higher mz_200	0.25	FALSE	null	null	null	null	null	null	999	FALSE	FALSE	FALSE		FALSE	FALSE	null	null	null	null	null	null	null	16.12	blank1-n	163.07256:1114 164.07591:476 165.07927:0		6144	2007	1126	438	4075.24	781.994	2925.33	486.458
58	1.042	164.072	Unknown	[M-H]-	similar chromatogram in higher mz_569; found in higher mz's MsMs_518	0.5	FALSE	null	null	null	null	null	null	999	FALSE	FALSE	FALSE		FALSE	FALSE	null	null	null	null	null	null	null	18.41	GPr84-2-n	164.07152:2514 165.07487:0 166.07823:0		1975	2456	9703	11065	2215.87	10384.2	340.228	962.706
59	6.975	165.04	Unknown	[M-H]-		0.25	TRUE	null	null	null	null	null	null	999	FALSE	FALSE	FALSE		FALSE	FALSE	null	null	null	null	null	null	null	28.93	blank1-n	165.03986:5616 166.04321:813 167.04657:326	132.97855:210 149.00894:1021 150.00842:130 151.00378:85	32131	1013	419	898	16571.7	658.555	22003.6	338.86
60	12.458	165.04	Unknown	[M-H]-		0.25	TRUE	null	null	null	null	null	null	999	FALSE	FALSE	FALSE		FALSE	FALSE	null	null	null	null	null	null	null	22.85	blank1-n	165.04004:4463 166.04339:1010 167.04675:575	139.01628:142 149.01112:665 149.9958:169 150.0118:104	23976	186	520	846	12080.8	683.056	16822.3	230.205
61	11.829	165.04	Unknown	[M-H]-		0.25	TRUE	null	null	null	null	null	null	999	FALSE	FALSE	FALSE		FALSE	FALSE	null	null	null	null	null	null	null	28.68	blank1-n	165.04005:5568 166.0434:948 167.04676:334	133.98553:143 149.0108:1309 150.00865:206 150.27057:50 151.00563:135	29847	163	141	342	15005.1	241.116	20989.5	142.022
62	14.682	165.04	Unknown	[M-H]-	similar chromatogram in higher mz_298	0.25	FALSE	null	null	null	null	null	null	999	FALSE	FALSE	FALSE		FALSE	FALSE	null	null	null	null	null	null	null	5.87	blank1-n	165.04008:1139 166.04343:300 167.04679:0		6052	0	307	0	3026.12	153.459	4279.09	217.024
63	5.558	165.04	Unknown	[M-H]-	similar chromatogram in higher mz_302	0.25	FALSE	null	null	null	null	null	null	999	FALSE	FALSE	FALSE		FALSE	FALSE	null	null	null	null	null	null	null	7.75	blank1-n	165.04025:1504 166.0436:510 167.04696:0		10733	0	201	524	5366.59	362.244	7589.5	228.59
64	14.323	165.04	Unknown	[M-H]-		0.25	TRUE	null	null	null	null	null	null	999	FALSE	FALSE	FALSE		FALSE	FALSE	null	null	null	null	null	null	null	8.43	blank1-n	165.04034:1680 166.04369:0 167.04705:352	111.74073:58 140.02252:65 149.00986:641	8685	282	0	123	4483.7	61.4162	5942.12	86.8556
65	2.795	165.04	Unknown	[M-H]-	similar chromatogram in higher mz_745	0.25	FALSE	null	null	null	null	null	null	999	FALSE	FALSE	FALSE		FALSE	FALSE	null	null	null	null	null	null	null	7.08	blank1-n	165.04048:1403 166.04383:336 167.04719:0		11578	348	0	151	5962.71	75.5504	7940.87	106.844
66	9.378	165.041	Unknown	[M-H]-		0.25	TRUE	null	null	null	null	null	null	999	FALSE	FALSE	FALSE		FALSE	FALSE	null	null	null	null	null	null	null	14.28	blank1-n	165.04053:2772 166.04388:427 167.04724:385	149.00961:662	14589	0	747	944	7294.55	845.6	10316.1	138.791
67	8.255	165.041	Unknown	[M-H]-		0.25	TRUE	null	null	null	null	null	null	999	FALSE	FALSE	FALSE		FALSE	FALSE	null	null	null	null	null	null	null	28.84	blank1-n	165.0406:5599 166.04395:711 167.04731:483	149.00906:876 150.00737:194	30189	485	379	172	15337.2	275.373	21004.1	146.095
68	13.941	165.041	Unknown	[M-H]-	similar chromatogram in higher mz_151; similar chromatogram in higher mz_120	0.25	TRUE	null	null	null	null	null	null	999	FALSE	FALSE	FALSE		FALSE	FALSE	null	null	null	null	null	null	null	12	blank1-n	165.04083:2330 166.04418:321 167.04754:0	118.96389:180 149.01048:290 149.27246:87 150.00385:59	12974	369	0	0	6671.5	0	8913.74	0
69	10.322	165.041	Unknown	[M-H]-		0.25	TRUE	null	null	null	null	null	null	999	FALSE	FALSE	FALSE		FALSE	FALSE	null	null	null	null	null	null	null	24.88	blank1-n	165.04094:4845 166.04429:680 167.04765:527	114.01141:84 149.01047:950 151.0096:84 152.00789:173	25288	404	141	383	12845.7	262.124	17595.5	171.525
70	13.492	165.041	Unknown	[M-H]-		0.25	TRUE	null	null	null	null	null	null	999	FALSE	FALSE	FALSE		FALSE	FALSE	null	null	null	null	null	null	null	15.28	blank1-n	165.04121:2967 166.04456:670 167.04792:461	149.01025:894 150.00816:149	15503	384	205	296	7943.86	250.729	10690.8	64.5517
71	13.019	165.041	Unknown	[M-H]-	similar chromatogram in higher mz_267; similar chromatogram in higher mz_1113	0.25	TRUE	null	null	null	null	null	null	999	FALSE	FALSE	FALSE		FALSE	FALSE	null	null	null	null	null	null	null	19.33	blank1-n	165.04123:3752 166.04458:402 167.04794:0	149.00974:978	20746	0	170	0	10372.9	84.9557	14669.5	120.146
72	11.132	165.041	Unknown	[M-H]-		0.25	TRUE	null	null	null	null	null	null	999	FALSE	FALSE	FALSE		FALSE	FALSE	null	null	null	null	null	null	null	73.36	blank1-n	165.04129:14242 166.04464:1939 167.048:1390	119.92198:65 132.97615:215 149.00908:2104 150.00906:96 151.00819:545	71253	912	1802	2682	36082.2	2242.09	49738.4	621.838
73	14.998	165.041	Unknown	[M-H]-		0.25	TRUE	null	null	null	null	null	null	999	FALSE	FALSE	FALSE		FALSE	FALSE	null	null	null	null	null	null	null	6.74	blank1-n	165.04134:1308 166.04469:0 167.04805:301	149.009:408	6110	0	0	500	3054.94	250.02	4320.34	353.582
74	1.026	168.103	Unknown	[M-H]-		1	TRUE	null	null	null	null	null	null	999	FALSE	FALSE	FALSE		FALSE	FALSE	null	null	null	null	null	null	null	53.04	blank1-n	168.10312:8286 169.10647:1242 170.10983:214	114.01039:205	37077	15885	7473	11236	26480.7	9354.28	14984.9	2660.98
75	1.026	171.066	Unknown	[M-H]-	similar chromatogram in higher mz_456	1	TRUE	null	null	null	null	null	null	999	FALSE	FALSE	FALSE		FALSE	FALSE	null	null	null	null	null	null	null	58.44	GPr84-1-n	171.06529:4504 172.06864:542 173.072:990	136.93681:797	53292	31493	27719	28622	42392.5	28170.5	15414.7	638.378
76	1.257	171.066	Unknown	[M-H]-		0.5	FALSE	null	null	null	null	null	null	999	FALSE	FALSE	FALSE		FALSE	FALSE	null	null	null	null	null	null	null	24.56	GPr84-2-n	171.06598:4728 172.06933:386 173.07269:1541		8863	17965	8932	41503	13414.2	25217.9	6436.33	23031.2
77	1.29	171.139	w/o MS2:FA 10:0	[M-H]-	similar chromatogram in higher mz_485	1	FALSE	3.13	171.139	C10H20O2	FA	GHVNFZFCNZKVNT-UHFFFAOYSA-N	O=C(O)CCCCCCCCC	530	TRUE	TRUE	FALSE		FALSE	FALSE	null	null	100	99.6	null	null	null	45.42	blank1-n	171.13899:4723 172.14234:925 173.1457:640		27063	17076	24001	22126	22069.6	23063.2	7061.3	1325.97
78	1.2	172.957	Unknown	[M-H]-		0.5	TRUE	null	null	null	null	null	null	999	FALSE	FALSE	FALSE		FALSE	FALSE	null	null	null	null	null	null	null	7.03	GPr84-1-n	172.95728:4599 173.96063:842 174.96399:0	136.93767:2084 137.93446:179 138.93181:107 141.89159:115	19385	42783	27053	39607	31083.9	33329.6	16545.1	8877.11
79	3.279	172.958	Unknown	[M-H]-		0.5	TRUE	null	null	null	null	null	null	999	FALSE	FALSE	FALSE		FALSE	FALSE	null	null	null	null	null	null	null	13.12	GPr84-1-n	172.95805:10755 173.9614:1807 174.96476:810	136.93689:3698 137.93735:191 138.93446:73 154.946:110 155.94511:76 156.94356:67 159.89253:84	29085	28349	134351	127257	28717	130804	519.809	5016.38
80	2.938	172.958	Unknown	[M-H]-		0.75	TRUE	null	null	null	null	null	null	999	FALSE	FALSE	FALSE		FALSE	FALSE	null	null	null	null	null	null	null	10.65	GPr84-1-n	172.95799:6224 173.96134:875 174.9647:654	136.93777:2747 137.93736:468 138.93365:318 154.9456:64	56400	93410	53853	54427	74904.9	54140	26170.2	406.374
81	2.414	172.958	Unknown	[M-H]-		0.5	TRUE	null	null	null	null	null	null	999	FALSE	FALSE	FALSE		FALSE	FALSE	null	null	null	null	null	null	null	16.4	blank2-n	172.9581:11685 173.96145:1075 174.96481:691	132.05275:66 136.93639:3683 137.09734:71 137.33133:81 137.93425:437 138.93877:159 154.94614:449 159.89034:58	70261	267974	66104	85284	169117	75694.2	139804	13562.3
82	0.796	172.958	Unknown	[M-H]-		0.25	FALSE	null	null	null	null	null	null	999	FALSE	FALSE	FALSE		FALSE	FALSE	null	null	null	null	null	null	null	16.23	GPr84-2-n	172.95813:10161 173.96148:1594 174.96484:822		62093	67646	49495	84504	64869.6	66999.6	3926.52	24754.8
83	1.851	172.958	Unknown	[M-H]-		0.5	TRUE	null	null	null	null	null	null	999	FALSE	FALSE	FALSE		FALSE	FALSE	null	null	null	null	null	null	null	8.23	GPr84-1-n	172.95822:7895 173.96157:719 174.96493:658	136.93669:2811 137.20845:59 137.93573:198 138.93436:228 154.94739:306 156.94421:258 159.88823:58	110001	105827	79842	106364	107914	93102.8	2951.89	18754.1
84	8.57	172.958	Unknown	[M-H]-		0.25	TRUE	null	null	null	null	null	null	999	FALSE	FALSE	FALSE		FALSE	FALSE	null	null	null	null	null	null	null	5.09	GPr84-2-n	172.95816:4120 173.96151:387 174.96487:416	136.9369:1237 137.93858:107 138.93358:120 154.94849:90	28569	13719	26900	30250	21144.2	28575	10500.2	2368.61
85	2.291	172.958	Unknown	[M-H]-		0.5	TRUE	null	null	null	null	null	null	999	FALSE	FALSE	FALSE		FALSE	FALSE	null	null	null	null	null	null	null	8.36	GPr84-1-n	172.95743:10090 173.96078:1204 174.96414:709	136.9368:2936 137.44298:55 137.93449:425 138.93402:186 154.94592:187	77516	38901	120570	132973	58208.4	126772	27304.6	8770.47
86	4.302	172.958	Unknown	[M-H]-		0.5	TRUE	null	null	null	null	null	null	999	FALSE	FALSE	FALSE		FALSE	FALSE	null	null	null	null	null	null	null	10.39	GPr84-1-n	172.95818:8758 173.96153:911 174.96489:1111	136.93541:3542 137.93663:466 138.93207:509 154.94695:117 155.94756:107	30323	74746	110896	98824	52534.3	104860	31411.6	8536.28
87	3.829	172.958	Unknown	[M-H]-		0.5	TRUE	null	null	null	null	null	null	999	FALSE	FALSE	FALSE		FALSE	FALSE	null	null	null	null	null	null	null	7.68	GPr84-1-n	172.95839:5340 173.96174:1206 174.9651:652	136.93768:2604 138.93452:186 154.94696:90	17101	49466	34679	27684	33283.5	31181.5	22885.4	4946.72
88	3.224	172.959	Unknown	[M-H]-		0.25	TRUE	null	null	null	null	null	null	999	FALSE	FALSE	FALSE		FALSE	FALSE	null	null	null	null	null	null	null	12.74	blank2-n	172.95856:12374 173.96191:1476 174.96527:1348	136.9373:4405 137.9359:456 138.93582:459 154.94757:678 155.94397:59	141685	209765	28262	127257	175725	77759.7	48140.2	69999.7
89	1.022	173.081	Unknown	[M-H]-		0.25	FALSE	null	null	null	null	null	null	999	FALSE	FALSE	FALSE		FALSE	FALSE	null	null	null	null	null	null	null	8.15	blank2-n	173.08064:1870 174.08399:357 175.08735:0		20031	16771	7774	14225	18401.3	10999.5	2304.87	4562.15
90	1.042	173.118	Unknown	[M+Cl]-	adduct linked to 56_[M+Na-2H]-	0.25	FALSE	null	null	null	null	null	null	999	FALSE	FALSE	FALSE		FALSE	FALSE	null	null	null	null	null	null	null	23.37	blank1-n	173.1181:3801 174.12145:307 175.12481:387		16356	8972	4805	4997	12664	4900.99	5220.7	136.103
91	2.763	177.194	Unknown	[M-H]-		0.5	FALSE	null	null	null	null	null	null	999	FALSE	FALSE	FALSE		FALSE	FALSE	null	null	null	null	null	null	null	34.26	GPr84-2-n	177.19363:1663 178.19698:0 179.20034:0		0	0	15271	14766	0	15018.5	0	357.435
92	2.751	177.31	Unknown	[M-H]-		0.5	FALSE	null	null	null	null	null	null	999	FALSE	FALSE	FALSE		FALSE	FALSE	null	null	null	null	null	null	null	24.51	GPr84-1-n	177.31007:1248 178.31342:0 179.31678:0		0	0	11396	6774	0	9085.09	0	3268.64
93	1.042	185.117	Unknown	[M-H]-		0.25	FALSE	null	null	null	null	null	null	999	FALSE	FALSE	FALSE		FALSE	FALSE	null	null	null	null	null	null	null	18.9	blank1-n	185.11739:1217 186.12074:2158 187.1241:2659		5854	2369	1906	1136	4111.5	1520.77	2464.37	544.515
94	1.38	185.155	w/o MS2:FA 11:0	[M-H]-	similar chromatogram in higher mz_461	0.75	FALSE	3.69	185.155	C11H22O2	FA	ZDPHROOEEOARMN-UHFFFAOYSA-N	O=C(O)CCCCCCCCCC	530	TRUE	TRUE	FALSE		FALSE	FALSE	null	null	100	99.4	null	null	null	21.2	blank1-n	185.15482:1447 186.15817:0 187.16153:204		8965	5371	8135	7250	7168.2	7692.62	2541.11	625.948
95	1.02	186.114	Unknown	[M-H]-		0.25	FALSE	null	null	null	null	null	null	999	FALSE	FALSE	FALSE		FALSE	FALSE	null	null	null	null	null	null	null	34.83	blank1-n	186.11385:2045 187.1172:2526 188.12056:0		9265	3351	1152	1907	6308.14	1529.4	4181.87	533.831
96	1.02	187.096	Unknown	[M+Hac-H]-	adduct linked to 15_[M-H]-	0.25	FALSE	null	null	null	null	null	null	999	FALSE	FALSE	FALSE		FALSE	FALSE	null	null	null	null	null	null	null	39.38	blank1-n	187.09627:2210 188.09962:0 189.10298:1475		9778	3189	1761	2185	6483.55	1973.17	4659.72	300.146
97	1.245	193.087	Unknown	[M-H]-	similar chromatogram in higher mz_213; similar chromatogram in higher mz_793; similar chromatogram in higher mz_457	1	TRUE	null	null	null	null	null	null	999	FALSE	FALSE	FALSE		FALSE	FALSE	null	null	null	null	null	null	null	81.23	blank1-n	193.08629:3057 194.08964:659 195.093:0	116.92729:55 135.04373:141 167.01987:93 177.05537:110 177.8976:50 193.08698:444	22427	15904	48541	55399	19165.5	51969.7	4611.78	4849.32
98	4.031	194.906	Unknown	[M-H]-		0.25	FALSE	null	null	null	null	null	null	999	FALSE	FALSE	FALSE		FALSE	FALSE	null	null	null	null	null	null	null	7.14	GPr84-1-n	194.90572:1494 195.90907:480 196.91243:0		3309	4153	11531	9597	3731.34	10563.9	596.571	1367.23
99	1.133	195.139	Unknown	[M-H]-		0.25	FALSE	null	null	null	null	null	null	999	FALSE	FALSE	FALSE		FALSE	FALSE	null	null	null	null	null	null	null	21.92	GPr84-1-n	195.13927:1384 196.14262:0 197.14598:0		5944	3542	7573	6319	4743.13	6945.96	1698.38	886.81
100	1.01	195.139	Unknown	[M-H]-		0.5	FALSE	null	null	null	null	null	null	999	FALSE	FALSE	FALSE		FALSE	FALSE	null	null	null	null	null	null	null	43.06	blank1-n	195.1393:2092 196.14265:385 197.14601:290		10631	10457	5767	6565	10544	6165.86	123.438	563.929
101	1.346	197.155	Unknown	[M-H]-		0.5	FALSE	null	null	null	null	null	null	999	FALSE	FALSE	FALSE		FALSE	FALSE	null	null	null	null	null	null	null	22.62	GPr84-2-n	197.15508:1644 198.15843:346 199.16179:0		684	601	9860	12959	642.652	11409.6	58.4889	2190.83
102	1.504	199.17	FA 12:0	[M-H]-	similar chromatogram in higher mz_274	1	TRUE	4.34	199.17	C12H24O2	FA	POULHZVOKOAJMA-UHFFFAOYSA-N	O=C(O)CCCCCCCCCCC	410	TRUE	TRUE	TRUE		FALSE	FALSE	null	null	100	99.1	39.8	75	100	201.33	GPr84-2-n	199.17023:10009 200.17358:1095 201.17694:215	140.02275:88 160.02753:103 199.16841:164	70547	49511	59275	61304	60028.9	60289.7	14874.2	1435.01
103	5.043	202.073	Unknown	[M-H]-	found in higher mz's MsMs_699; similar chromatogram in higher mz_105; similar chromatogram in higher mz_740	0.5	FALSE	null	null	null	null	null	null	999	FALSE	FALSE	FALSE		FALSE	FALSE	null	null	null	null	null	null	null	31.48	GPr84-2-n	202.07272:1881 203.07607:377 204.07943:0		148	155	9111	12428	151.309	10769.9	4.74827	2345.59
104	1.941	205.159	Unknown	[M-H]-		0.5	TRUE	null	null	null	null	null	null	999	FALSE	FALSE	FALSE		FALSE	FALSE	null	null	null	null	null	null	null	72.39	blank1-n	205.15939:5435 206.16274:987 207.1661:315	205.15852:922	36811	4782	15552	5974	20796.6	10762.7	22648	6772.76
105	5.042	205.16	Unknown	[M-H]-	found in higher mz's MsMs_795	0.5	FALSE	null	null	null	null	null	null	999	FALSE	FALSE	FALSE		FALSE	FALSE	null	null	null	null	null	null	null	32.04	GPr84-2-n	205.1601:1639 206.16345:612 207.16681:204		5100	5565	12737	13969	5332.13	13353.3	328.95	871.194
106	19.514	209.004	Unknown	[M+Na-2H]-	adduct linked to 116_[M+Cl]-	0.25	FALSE	null	null	null	null	null	null	999	FALSE	FALSE	FALSE		FALSE	FALSE	null	null	null	null	null	null	null	8.08	GPr84-2-n	209.00401:1037 210.00736:0 211.01072:0		4093	8098	4040	8291	6095.31	6165.44	2832.26	3005.84
107	1.088	209.117	Unknown	[M-H]-		0.25	FALSE	null	null	null	null	null	null	999	FALSE	FALSE	FALSE		FALSE	FALSE	null	null	null	null	null	null	null	18.89	GPr84-2-n	209.11668:1307 210.12003:349 211.12339:0		8692	3433	5128	6865	6062.67	5996.47	3718.25	1228.06
108	0.93	209.949	Unknown	[M-H]-		0.25	TRUE	null	null	null	null	null	null	999	FALSE	FALSE	FALSE		FALSE	FALSE	null	null	null	null	null	null	null	25.56	GPr84-1-n	209.94856:1411 210.95191:287 211.95527:0	126.90405:70 180.86012:163	3483	2569	5180	2952	3026.17	4065.87	645.904	1575.45
109	1.655	213.187	w/o MS2:FA 13:0	[M-H]-		1	TRUE	4.7	213.186	C13H26O2	FA	SZHOJFHSIKHZHA-UHFFFAOYSA-N	O=C(O)CCCCCCCCCCCC	530	TRUE	TRUE	FALSE		FALSE	FALSE	null	null	99.8	99	null	null	null	32.51	blank1-n	213.18666:2548 214.19001:466 215.19337:0	136.9379:587 137.93565:299 196.90378:169	16854	11280	11305	12677	14067.2	11991.4	3941.54	970.161
110	1.021	214.145	Unknown	[M-H]-		0.5	FALSE	null	null	null	null	null	null	999	FALSE	FALSE	FALSE		FALSE	FALSE	null	null	null	null	null	null	null	24	blank1-n	214.14461:1360 215.14796:893 216.15132:200		6124	6174	1515	440	6148.99	977.346	34.795	760.494
111	3.312	215.004	Unknown	[M-H]-		0.25	FALSE	null	null	null	null	null	null	999	FALSE	FALSE	FALSE		FALSE	FALSE	null	null	null	null	null	null	null	5.12	GPr84-1-n	215.00368:1898 216.00703:272 217.01039:0		9564	25336	19616	15469	17450	17542.6	11152.6	2932.25
112	2.235	215.005	Unknown	[M-H]-		0.25	FALSE	null	null	null	null	null	null	999	FALSE	FALSE	FALSE		FALSE	FALSE	null	null	null	null	null	null	null	3.36	GPr84-1-n	215.00531:1733 216.00866:0 217.01202:738		13448	10155	18152	18240	11801.2	18196	2328.41	61.8125
113	1.11	220.147	Unknown	[M-H]-	found in higher mz's MsMs_258; found in higher mz's MsMs_370	1	TRUE	null	null	null	null	null	null	999	FALSE	FALSE	FALSE		FALSE	FALSE	null	null	null	null	null	null	null	49.5	blank2-n	220.14661:3317 221.14996:6142 222.15332:304	148.0528:449 177.12787:90 205.12245:748 206.13567:75 219.89467:73 220.14586:158	25888	23804	22711	16271	24846.2	19491.1	1473.78	4553.82
114	1.11	221.154	Unknown	[M-H]-	found in higher mz's MsMs_258; found in higher mz's MsMs_370	1	TRUE	null	null	null	null	null	null	999	FALSE	FALSE	FALSE		FALSE	FALSE	null	null	null	null	null	null	null	44	blank2-n	221.15396:4545 222.15731:304 223.16067:0	170.03522:58 205.12473:344 221.153:812	32455	31217	30080	27457	31835.9	28768.8	874.878	1855.02
115	1.312	222.187	Unknown	[M-H]-	similar chromatogram in higher mz_283	0.25	FALSE	null	null	null	null	null	null	999	FALSE	FALSE	FALSE		FALSE	FALSE	null	null	null	null	null	null	null	22.64	GPr84-1-n	222.18651:1086 223.18986:414 224.19322:492		490	0	5567	4291	244.778	4929.17	346.169	902.67
116	19.522	223.021	Unknown	[M+Cl]-	adduct linked to 106_[M+Na-2H]-	1	TRUE	null	null	null	null	null	null	999	FALSE	FALSE	FALSE		FALSE	FALSE	null	null	null	null	null	null	null	22.37	blank1-n	223.02026:3062 224.02361:287 225.02697:0	109.04155:224	32377	28112	31700	29385	30244.7	30542.6	3015.92	1637.19
117	4.075	223.028	Unknown	[M-H]-	similar chromatogram in higher mz_152; found in higher mz's MsMs_152	0.25	TRUE	null	null	null	null	null	null	999	FALSE	FALSE	FALSE		FALSE	FALSE	null	null	null	null	null	null	null	4.92	blank1-n	223.0275:4460 224.03085:1012 225.03421:429	134.02544:135 149.01073:282 150.00986:111 164.03355:120 206.99699:76 223.02834:797 223.22862:50	33608	200	990	587	16904	788.369	23623.6	284.525
118	8.277	223.028	Unknown	[M-H]-	found in higher mz's MsMs_155; similar chromatogram in higher mz_932; similar chromatogram in higher mz_934	0.25	TRUE	null	null	null	null	null	null	999	FALSE	FALSE	FALSE		FALSE	FALSE	null	null	null	null	null	null	null	12.08	blank1-n	223.02805:10861 224.0314:2186 225.03476:1437	102.01061:268 119.93586:124 149.00999:1508 150.00967:405 178.9281:92 183.06703:90 206.99837:193	59755	624	221	853	30189.8	536.802	41812.2	446.523
119	12.998	223.028	Unknown	[M-H]-	found in higher mz's MsMs_149	0.25	TRUE	null	null	null	null	null	null	999	FALSE	FALSE	FALSE		FALSE	FALSE	null	null	null	null	null	null	null	9.22	blank1-n	223.02805:8331 224.0314:1556 225.03476:1297	149.0097:1345 151.01247:50 206.9968:90 207.99545:228 208.99373:54 223.02773:512	45496	519	167	205	23007.8	186.088	31803.3	26.968
120	13.941	223.028	Unknown	[M-H]-	found in higher mz's MsMs_151	0.25	TRUE	null	null	null	null	null	null	999	FALSE	FALSE	FALSE		FALSE	FALSE	null	null	null	null	null	null	null	5.77	blank1-n	223.02811:5472 224.03146:1029 225.03482:840	120.97837:80 149.00981:665 150.00832:86 150.98845:76 151.01169:61 206.02324:111 223.02769:1039 223.07207:128	31896	294	130	1371	16095	750.213	22345.5	877.61
121	6.996	223.028	Unknown	[M-H]-		0.25	TRUE	null	null	null	null	null	null	999	FALSE	FALSE	FALSE		FALSE	FALSE	null	null	null	null	null	null	null	3.04	blank1-n	223.02811:2733 224.03146:536 225.03482:243	134.9583:129 149.00812:484 207.90083:51	17169	167	360	423	8668.17	391.652	12021.9	44.5463
122	12.458	223.028	Unknown	[M-H]-	found in higher mz's MsMs_153	0.25	TRUE	null	null	null	null	null	null	999	FALSE	FALSE	FALSE		FALSE	FALSE	null	null	null	null	null	null	null	14.04	blank1-n	223.02818:12673 224.03153:3358 225.03489:2025	134.95631:265 146.9929:94 149.01076:1739 150.01065:261 151.00664:168 152.006:183 163.02747:104 164.03131:172 207.00069:83 207.99652:69 208.6348:55	69570	708	434	614	35139	523.926	48692.9	127.028
123	14.323	223.028	Unknown	[M-H]-	found in higher mz's MsMs_148	0.25	TRUE	null	null	null	null	null	null	999	FALSE	FALSE	FALSE		FALSE	FALSE	null	null	null	null	null	null	null	4.34	blank1-n	223.02821:4094 224.03156:951 225.03492:753	149.01074:568 206.9973:95 208.9791:70 209.00067:83 223.02855:734	24198	1240	737	284	12718.6	510.397	16233.7	320.161
124	2.795	223.028	Unknown	[M-H]-	found in higher mz's MsMs_157	0.25	FALSE	null	null	null	null	null	null	999	FALSE	FALSE	FALSE		FALSE	FALSE	null	null	null	null	null	null	null	9.1	blank1-n	223.02823:8200 224.03158:1439 225.03494:1382		70098	642	0	0	35369.8	0	49112.7	0
125	13.492	223.028	Unknown	[M-H]-	found in higher mz's MsMs_154; similar chromatogram in higher mz_1131; similar chromatogram in higher mz_1134	0.25	TRUE	null	null	null	null	null	null	999	FALSE	FALSE	FALSE		FALSE	FALSE	null	null	null	null	null	null	null	6.68	blank1-n	223.02846:6115 224.03181:1368 225.03517:796	142.01695:125 149.01015:1370 150.01122:309 155.03886:143	33835	638	0	389	17236.7	194.571	23474.3	275.164
126	11.132	223.029	Unknown	[M-H]-	found in higher mz's MsMs_159	0.25	TRUE	null	null	null	null	null	null	999	FALSE	FALSE	FALSE		FALSE	FALSE	null	null	null	null	null	null	null	15.61	blank1-n	223.02861:14062 224.03196:3072 225.03532:1896	108.01888:61 133.27608:50 136.95314:164 149.00905:1326 149.416:68 150.0098:166 151.00426:53 206.99588:413 207.99612:98 208.9939:66 223.02808:1902	70681	1015	2340	2566	35847.9	2453	49261.2	159.937
127	11.829	223.029	Unknown	[M-H]-	found in higher mz's MsMs_158	0.25	TRUE	null	null	null	null	null	null	999	FALSE	FALSE	FALSE		FALSE	FALSE	null	null	null	null	null	null	null	14.12	blank1-n	223.02867:12765 224.03202:2473 225.03538:1861	133.9776:63 134.95593:118 144.94447:59 149.01068:1845 150.00899:395 150.98766:101 151.01015:64 153.98361:61 206.99606:178 207.99615:60	66240	0	215	173	33120.2	194.042	46839.1	29.2628
128	10.322	223.029	Unknown	[M-H]-	found in higher mz's MsMs_150	0.25	TRUE	null	null	null	null	null	null	999	FALSE	FALSE	FALSE		FALSE	FALSE	null	null	null	null	null	null	null	8.3	blank1-n	223.02873:7623 224.03208:2060 225.03544:1033	133.98027:167 134.9588:226 149.01065:1224 150.01202:86 151.00475:166	42290	482	33	26	21386.4	29.7398	29562.6	4.77313
129	9.378	223.029	Unknown	[M-H]-	found in higher mz's MsMs_156	0.25	TRUE	null	null	null	null	null	null	999	FALSE	FALSE	FALSE		FALSE	FALSE	null	null	null	null	null	null	null	16.73	blank1-n	223.02875:14872 224.0321:2613 225.03546:1825	149.00789:459 150.00974:409 150.9882:133 152.9854:94 206.99504:384 207.99815:167 222.96965:63 223.02786:1957 223.20789:154	74701	1353	1007	2246	38027.3	1626.9	51864.7	876.133
130	1.425	223.171	Unknown	[M-H]-		0.25	FALSE	null	null	null	null	null	null	999	FALSE	FALSE	FALSE		FALSE	FALSE	null	null	null	null	null	null	null	12.38	GPr84-2-n	223.17087:1076 224.17422:0 225.17758:0		137	0	5990	7936	68.4553	6963.29	96.8105	1376.1
131	1.02	225.112	Unknown	[M+Na-2H]-	adduct linked to 160_[M+Cl]-	0.25	FALSE	null	null	null	null	null	null	999	FALSE	FALSE	FALSE		FALSE	FALSE	null	null	null	null	null	null	null	9.13	blank1-n	225.11166:1314 226.11501:0 227.11837:893		6757	4634	686	2501	5695.47	1593.34	1501.6	1283.32
132	1.619	225.186	w/o MS2:FA 14:1	[M-H]-	similar chromatogram in higher mz_382	0.75	TRUE	4.66	225.186	C14H26O2	FA	YWWVWXASSLXJHU-UHFFFAOYSA-N	O=C(O)CCCCCCCC=CCCCC	530	TRUE	TRUE	FALSE	FA 14:1	FALSE	FALSE	null	null	100	99	null	null	null	250.47	GPr84-2-n	225.18575:18132 226.1891:2461 227.19246:0	103.03099:194 156.05463:92	7622	2852	100440	121283	5237.12	110861	3372.99	14738.6
133	0.942	226.978	Unknown	[M-H]-	adduct linked to 173_[M+Na-2H]-	1	TRUE	null	null	null	null	null	null	999	FALSE	FALSE	FALSE		FALSE	FALSE	null	null	null	null	null	null	null	32.8	blank2-n	226.97786:1205 227.98121:0 228.98457:0	112.04899:56 112.98375:66 122.06075:75 139.11333:87 226.82565:51	6928	4946	9917	8491	5937.2	9204.22	1401.54	1007.98
134	0.977	227.093	Unknown	[M-H]-		0.25	FALSE	null	null	null	null	null	null	999	FALSE	FALSE	FALSE		FALSE	FALSE	null	null	null	null	null	null	null	11.92	blank2-n	227.09267:1360 228.09602:0 229.09938:528		8453	6927	3847	3663	7690.17	3754.9	1079.32	130.299
135	1.846	227.202	FA 14:0	[M-H]-	similar chromatogram in higher mz_284; similar chromatogram in higher mz_842; similar chromatogram in higher mz_1053	1	TRUE	5.3	227.202	C14H28O2	FA	TUNFSRHWOTWDNC-UHFFFAOYSA-N	O=C(O)CCCCCCCCCCCCC	410	TRUE	TRUE	TRUE	FA 14:0	FALSE	FALSE	null	null	100	98.7	67.2	75	100	234.97	GPr84-2-n	227.20195:57601 228.2053:8384 229.20866:544	207.05832:88 227.20079:686	71796	57948	256008	367762	64871.9	311885	9791.97	79022
136	1.032	228.16	Unknown	[M+Na-2H]-	adduct linked to 164_[M+Cl]-	0.5	FALSE	null	null	null	null	null	null	999	FALSE	FALSE	FALSE		FALSE	FALSE	null	null	null	null	null	null	null	30.92	blank1-n	228.1601:1767 229.16345:1166 230.16681:249		7785	5552	1060	1347	6668.63	1203.84	1579.25	203.115
137	3.922	232.924	Unknown	[M-H]-		0.25	TRUE	null	null	null	null	null	null	999	FALSE	FALSE	FALSE		FALSE	FALSE	null	null	null	null	null	null	null	10.56	blank2-n	232.92392:6610 233.92727:1196 234.93063:443	114.01147:199 136.93683:126 177.09207:128 196.90273:1096	37175	71770	587	791	54472.3	689.092	24462.5	144.016
138	2.931	232.924	Unknown	[M-H]-		0.5	TRUE	null	null	null	null	null	null	999	FALSE	FALSE	FALSE		FALSE	FALSE	null	null	null	null	null	null	null	5.92	GPr84-1-n	232.92383:3737 233.92718:714 234.93054:375	156.8933:143 196.90434:644 197.90097:556 198.89676:139 214.91345:83 215.91002:118 216.85945:66	54556	79477	25391	25643	67016.3	25517.3	17621.8	177.931
139	7.671	232.924	Unknown	[M-H]-		0.25	TRUE	null	null	null	null	null	null	999	FALSE	FALSE	FALSE		FALSE	FALSE	null	null	null	null	null	null	null	4.1	GPr84-1-n	232.92418:3100 233.92753:546 234.93089:696	130.03017:110 196.86241:130 196.90393:1149 197.90388:196 198.90247:60	15922	22745	19517	21330	19333.5	20423.7	4824.45	1282.11
140	2.257	232.924	Unknown	[M-H]-		0.5	TRUE	null	null	null	null	null	null	999	FALSE	FALSE	FALSE		FALSE	FALSE	null	null	null	null	null	null	null	7.38	GPr84-1-n	232.92474:6655 233.92809:1127 234.93145:1255	154.94978:183 162.06798:59 196.90489:2578 197.90326:164 198.90099:668 199.90088:229 214.91385:172 215.91205:275 216.91203:79	37208	33772	70789	71697	35490	71242.6	2429.25	642.07
141	3.806	232.924	Unknown	[M-H]-		0.25	FALSE	null	null	null	null	null	null	999	FALSE	FALSE	FALSE		FALSE	FALSE	null	null	null	null	null	null	null	4	GPr84-2-n	232.92439:2744 233.92774:554 234.9311:269		8607	7388	20385	16738	7997.09	18561.5	861.918	2578.2
142	1.84	232.925	Unknown	[M-H]-		0.5	FALSE	null	null	null	null	null	null	999	FALSE	FALSE	FALSE		FALSE	FALSE	null	null	null	null	null	null	null	6.73	GPr84-1-n	232.92477:5127 233.92812:1043 234.93148:900		39765	49690	73552	40607	44727.3	57079.6	7017.88	23295.3
143	1.537	233.154	w/o MS2:FA 15:4	[M-H]-	similar chromatogram in higher mz_196	0.5	FALSE	4.33	233.155	C15H22O2	FA	VYNPFWKAZJBFBM-UHFFFAOYSA-N	O=C(O)CC=CCC=CCC=CCC=CCC	530	TRUE	TRUE	FALSE		FALSE	FALSE	null	null	100	99.1	null	null	null	15.72	blank1-n	233.15442:1112 234.15777:267 235.16113:0		6721	3099	5293	5434	4910.3	5363.28	2560.91	99.6078
144	1.11	236.105	Unknown	[M-H]-	found in higher mz's MsMs_258; found in higher mz's MsMs_370; found in higher mz's MsMs_344	1	TRUE	null	null	null	null	null	null	999	FALSE	FALSE	FALSE		FALSE	FALSE	null	null	null	null	null	null	null	38.53	blank1-n	236.10504:3683 237.10839:1258 238.11175:0	110.03582:66 121.97715:52 137.06094:270 139.03918:247 148.05412:462 149.09868:58 163.07008:111 177.09204:299	19638	27312	25831	24221	23474.8	25026.4	5426.58	1138.41
145	1.402	236.165	Unknown	[M-H]-	found in higher mz's MsMs_261; similar chromatogram in higher mz_447; similar chromatogram in higher mz_445; similar chromatogram in higher mz_496	0.5	TRUE	null	null	null	null	null	null	999	FALSE	FALSE	FALSE		FALSE	FALSE	null	null	null	null	null	null	null	78.77	GPr84-2-n	236.1651:6391 237.16845:1030 238.17181:0	152.14423:56 170.6635:210 192.17834:480 192.56438:53 193.18077:59 194.15395:478 195.15041:106 236.16533:229	0	149	30212	37132	74.4068	33672.1	105.227	4892.84
146	0.965	237.091	Unknown	[M-H]-	similar chromatogram in higher mz_875	1	TRUE	null	null	null	null	null	null	999	FALSE	FALSE	FALSE		FALSE	FALSE	null	null	null	null	null	null	null	61.65	blank1-n	237.09178:4090 238.09513:532 239.09849:3036	109.06542:113 121.06232:112 157.39404:129 163.0276:66 165.05276:65 179.10788:191 196.14117:71 235.12834:57 237.08914:728	31357	32889	24270	32380	32123.3	28324.9	1082.99	5734.45
147	1.155	237.15	Unknown	[M-H]-		0.25	TRUE	null	null	null	null	null	null	999	FALSE	FALSE	FALSE		FALSE	FALSE	null	null	null	null	null	null	null	58.14	GPr84-2-n	237.14972:5048 238.15307:1368 239.15643:3776	106.04421:471 106.0657:53 120.05701:89 139.03304:136 141.1264:57 153.12335:102 154.0611:67 157.12123:57 175.11192:209 193.16061:785 194.16211:253 195.13809:136	5706	4222	21606	29993	4964.27	25799.1	1049.47	5930.68
148	14.323	239.059	w/o MS2:RIKEN N-VS1 ID-244 from Cell_C2C12_WT_N_4h10DHA	[M-H]-		0.25	TRUE	6.04	239.059		Unknown			530	TRUE	TRUE	FALSE		FALSE	FALSE	null	null	78.9	92.5	null	null	null	3.7	blank1-n	239.05904:5422 240.06239:955 241.06575:790	116.05046:70 149.00894:95 169.04422:79 207.99669:94 220.68552:87 223.02831:1321 223.30103:61 223.43533:52 224.03113:608 225.02754:202 225.05013:76 226.02095:88	29751	108	321	863	14929.6	592.045	20960.3	383.085
149	12.998	239.059	RIKEN N-VS1 ID-244 from Cell_C2C12_WT_N_4h10DHA	[M-H]-		0.25	TRUE	6.04	239.059		Unknown			430	TRUE	TRUE	TRUE		FALSE	FALSE	null	null	86.5	94.7	69	85.9	100	7.07	blank1-n	239.05905:9879 240.0624:2605 241.06576:1450	149.00999:356 154.94527:111 155.94778:75 206.99838:222 209.00461:62 223.02771:2935 224.02901:1434 224.86833:137 225.02498:737 226.03038:104	52708	1098	284	338	26903	311.007	36493.9	38.6278
150	10.322	239.06	RIKEN N-VS1 ID-244 from Cell_C2C12_WT_N_4h10DHA	[M-H]-		0.25	TRUE	6.04	239.059		Unknown			430	TRUE	TRUE	TRUE		FALSE	FALSE	null	null	86.7	97.9	66.8	89.9	100	7.78	blank1-n	239.05954:10906 240.06289:2072 241.06625:1241	149.00995:108 171.07829:65 206.99771:73 223.0291:1087 223.54802:75 224.03203:146 225.02621:292 225.14774:54	55853	133	168	1258	27993	713.275	39400.2	770.878
151	13.941	239.06	RIKEN N-VS1 ID-244 from Cell_C2C12_WT_N_4h10DHA	[M-H]-		0.25	TRUE	6.04	239.059		Unknown			430	TRUE	TRUE	TRUE		FALSE	FALSE	null	null	83.1	93.2	73	76.8	75	5.27	blank1-n	239.05957:7440 240.06292:1437 241.06628:713	137.93683:74 149.01241:190 154.94624:182 222.06342:63 223.02861:2723 223.52728:62 224.02805:263 225.02385:301 226.0257:130	40228	714	0	577	20471.3	288.32	27940.7	407.746
152	4.075	239.06	RIKEN N-VS1 ID-244 from Cell_C2C12_WT_N_4h10DHA	[M-H]-		0.25	TRUE	6.04	239.059		Unknown			430	TRUE	TRUE	TRUE		FALSE	FALSE	null	null	92.9	99.6	83.5	92.8	100	4.67	blank1-n	239.05959:6528 240.06294:1996 241.0663:1051	149.01082:226 154.94553:102 206.99724:118 223.02864:1307 224.03351:248 225.02612:132	48293	561	797	1347	24427.1	1072.05	33751.4	388.626
153	12.458	239.06	RIKEN N-VS1 ID-244 from Cell_C2C12_WT_N_4h10DHA	[M-H]-		0.25	TRUE	6.04	239.059		Unknown			430	TRUE	TRUE	TRUE		FALSE	FALSE	null	null	88.8	95.4	70.6	93.9	100	12.81	blank1-n	239.05966:17928 240.06301:4358 241.06637:2249	149.00743:639 150.00793:281 155.03671:207 206.99614:242 207.03981:111 207.99501:114 223.02831:2964 223.35246:107 224.02974:716 225.02513:786 226.02676:123	93771	957	451	670	47363.9	560.858	65629.9	154.778
[truncated: 993 more rows]
