# Supplementary material for: Structural insights into ligand recognition and activation of the medium-chain fatty acid-sensing receptor GPR84
Source: Nat Commun. 2023 Jun 6;14:3271. doi: 10.1038/s41467-023-38985-6 (PMC10241960; doi:10.1038/s41467-023-38985-6)
Supplement: Supplementary file 7 — Source Data [file 41467_2023_38985_MOESM7_ESM.xls]

## Sheet: Figure1
GPR84 mutations	WT					GPR84 mutations	WT				C11A					GPR84 mutations	WT				C166A					GPR84 mutations	WT				C93A				C168A
Compound	LY237					Compound	LY237				LY237					Compound	LY237				LY237					Compound	LY237				LY237				LY237
	concentration (uM)						concentration (uM)				concentration (uM)						concentration (uM)				concentration (uM)						concentration (uM)				concentration (uM)				concentration (uM)
	1	1	1	1			1	1	1	1	1	1	1	1			1	1	1	1	1	1	1	1			1	1	1	1	1	1	1	1	1	1	1	1
	0.1	0.1	0.1	0.1			0.1	0.1	0.1	0.1	0.1	0.1	0.1	0.1			0.1	0.1	0.1	0.1	0.1	0.1	0.1	0.1			0.1	0.1	0.1	0.1	0.1	0.1	0.1	0.1	0.1	0.1	0.1	0.1
	0.01	0.01	0.01	0.01			0.01	0.01	0.01	0.01	0.01	0.01	0.01	0.01			0.01	0.01	0.01	0.01	0.01	0.01	0.01	0.01			0.01	0.01	0.01	0.01	0.01	0.01	0.01	0.01	0.01	0.01	0.01	0.01
	0.001	0.001	0.001	0.001			0.001	0.001	0.001	0.001	0.001	0.001	0.001	0.001			0.001	0.001	0.001	0.001	0.001	0.001	0.001	0.001			0.001	0.001	0.001	0.001	0.001	0.001	0.001	0.001	0.001	0.001	0.001	0.001
	0.0001	0.0001	0.0001	0.0001			0.0001	0.0001	0.0001	0.0001	0.0001	0.0001	0.0001	0.0001			0.0001	0.0001	0.0001	0.0001	0.0001	0.0001	0.0001	0.0001			0.0001	0.0001	0.0001	0.0001	0.0001	0.0001	0.0001	0.0001	0.0001	0.0001	0.0001	0.0001
	1e-05	1e-05	1e-05	1e-05			1e-05	1e-05	1e-05	1e-05	1e-05	1e-05	1e-05	1e-05			1e-05	1e-05	1e-05	1e-05	1e-05	1e-05	1e-05	1e-05			1e-05	1e-05	1e-05	1e-05	1e-05	1e-05	1e-05	1e-05	1e-05	1e-05	1e-05	1e-05
	1e-06	1e-06	1e-06	1e-06			1e-06	1e-06	1e-06	1e-06	1e-06	1e-06	1e-06	1e-06			1e-06	1e-06	1e-06	1e-06	1e-06	1e-06	1e-06	1e-06			1e-06	1e-06	1e-06	1e-06	1e-06	1e-06	1e-06	1e-06	1e-06	1e-06	1e-06	1e-06
	0	0	0	0			0	0	0	0	0	0	0	0			0	0	0	0	0	0	0	0			0	0	0	0	0	0	0	0	0	0	0	0
Control: GPR84 WT	HTRF Ratio 665nm/620nm					Control: GPR84 WT	HTRF Ratio 665nm/620nm				HTRF Ratio 665nm/620nm					Control: GPR84 WT	HTRF Ratio 665nm/620nm				HTRF Ratio 665nm/620nm					Control: GPR84 WT	HTRF Ratio 665nm/620nm				HTRF Ratio 665nm/620nm				HTRF Ratio 665nm/620nm
Formula=(x-Min)/△*100	2.92482	2.95854	2.96711	2.92114		Formula=(x-Min)/△*100	2.33898	2.19898	2.33073	2.16077	1.70965	1.52631	1.50469	1.55276		Formula=(x-Min)/△*100	2.55884	2.47349	2.56075	2.62627	1.53149	1.48501	1.53177	1.56981		Formula=(x-Min)/△*100	3.48487	3.21107	3.55815	3.50085	1.87634	1.79515	1.66601	1.8677	1.92386	2.02677	2.33848	1.84783
△=Max-Min	2.98033	3.06074	2.93926	2.93829		△=Max-Min	2.24423	2.40723	2.32146	2.49444	1.39167	1.47026	1.45988	1.71029		△=Max-Min	2.47639	2.62549	2.37522	2.53321	1.44127	1.44967	1.47151	1.4822		△=Max-Min	3.44585	3.52948	3.70694	3.58351	1.70744	2.07781	2.02305	2.18004	1.72897	1.7554	2.04648	1.63143
	2.76346	3.33828	2.96098	2.5842			2.46186	2.49172	2.30469	2.40854	1.35315	1.28467	1.39694	1.40235			2.55189	2.62174	2.3277	2.65909	1.67097	1.50591	1.48363	1.58466			3.44579	3.48687	3.47816	3.44014	1.644	1.69602	1.9162	1.85437	1.91905	1.8786	1.83138	1.71876
Max: 2.942903	2.63062	2.72107	2.69699	2.80649		Max: 2.257364	2.05582	2.08715	1.97566	2.36112	1.35882	1.31512	1.29613	1.44661		Max: 2.554836	2.35154	2.1404	2.05375	2.45222	1.5373	1.53455	1.40397	1.52071		Max: 3.438736	3.37713	2.8093	2.97884	3.2403	1.73346	1.56013	1.8959	1.84556	2.15565	1.84036	1.93559	1.94505
Min: 1.316857	2.08231	2.19485	2.00071	2.11973		Min:1.398207	1.85431	1.76352	1.77759	1.86058	1.50168	1.29876	1.49528	1.40306		Min:1.586521	1.90798	2.02307	1.64612	2.08781	1.48414	1.52034	1.47911	1.51732		Min:1.991219	2.77621	2.79572	2.64052	2.25467	1.97835	1.97719	1.88041	2.02652	1.838	1.87687	1.81587	1.79878
△: 1.626046	1.60773	1.42378	1.65592	1.30595		△: 0.859157	1.56906	1.54537	1.32837	1.49126	1.41562	1.41659	1.30512	1.44064		△:0.968314	1.57471	1.62682	1.66683	1.4739	1.52659	1.52419	1.52011	1.48234		△:1.447518	1.90393	2.08316	1.81907	2.24821	1.81671	1.79386	1.78194	2.16316	1.89208	1.74708	2.03135	2.12367
	1.16434	1.39569	1.31825	1.38597			1.33126	1.2574	1.34702	1.37909	1.29233	1.46079	1.45315	1.60559			1.31008	1.61073	1.69494	1.68609	1.51432	1.30348	1.67283	1.49253			1.86696	1.67026	2.02978	1.97698	1.7026	1.72723	2.22172	1.9689	2.26	1.80011	1.74568	2.11256
	1.44232	1.34723	1.21897	1.2589			1.41147	1.42242	1.21441	1.54452	1.41622	1.70118	1.42457	1.41028			1.43132	1.72758	1.48989	1.69729	1.4274	1.47313	1.63031	1.46501			2.23732	1.86303	1.99545	1.86907	1.71731	1.6083	1.96474	2.02678	2.02359	1.91854	1.68151	1.62555
	Response (%WT)						Response (%WT)				Response (%WT)						Response (%WT)				Response (%WT)						Response (%WT)				Response (%WT)				Response (%WT)
	98.888	100.962	101.489	98.6617			109.5	93.2042	108.539	88.7569	36.2502	14.9103	12.394	17.9889			100.413	91.5988	100.61	107.378	-5.68361	-10.4836	-5.65408	-1.72622			103.187	84.272	108.25	104.291	-7.93633	-13.5454	-22.4666	-8.53316	-4.65349	2.45634	23.9901	-9.90551
	102.302	107.247	99.776	99.7161			98.4708	117.444	107.46	127.594	-0.761109	8.38671	7.17813	36.3238			91.8988	107.297	81.4503	97.7668	-15	-14.1325	-11.8773	-10.7732			100.492	106.269	118.529	110.001	-19.6047	5.98179	2.19893	13.0445	-18.1168	-16.2913	3.81783	-24.8555
	88.9644	124.315	101.112	77.94			123.802	127.278	105.509	117.595	-5.24493	-13.2154	-0.147099	0.482315			99.6958	106.909	76.5432	110.766	8.72101	-8.32542	-10.6257	-0.191802			100.487	103.325	102.723	100.097	-23.9874	-20.3933	-5.18224	-9.45409	-4.98602	-7.78014	-11.042	-18.8225
	80.7947	86.3576	84.8765	91.6111			76.5419	80.1885	67.2114	112.076	-4.58457	-9.67042	-11.8815	5.63337			79.0049	57.2	48.2519	89.4023	-5.08278	-5.36709	-18.8522	-6.79689			95.7443	56.5161	68.2284	86.2912	-17.8071	-29.781	-6.58496	-10.0627	11.3593	-10.4217	-3.84276	-3.18923
	47.0743	53.9958	42.056	49.376			53.0878	42.5204	44.1576	53.8169	12.0438	-11.5748	11.2988	0.564606			33.1978	45.0835	6.15531	51.769	-10.5731	-6.835	-11.0925	-7.14698			54.2303	55.5778	44.8561	18.2002	-0.889128	-0.968817	-7.65511	2.43902	-10.5852	-7.89988	-12.114	-13.2947
	17.8885	6.57534	20.8517	-0.671014			19.8867	17.129	-8.12858	10.8308	2.02632	2.13919	-10.8343	4.9384			-1.21946	4.16185	8.29325	-11.6303	-6.18882	-6.43678	-6.85885	-10.7594			-6.03015	6.35153	-11.8925	17.7542	-12.056	-13.6346	-14.4576	11.878	-6.84884	-16.8661	2.77277	9.15022
	-9.37963	4.8479	0.0857909	4.25019			-7.7922	-16.3889	-5.95843	-2.22523	-12.3239	7.28449	6.39543	24.1375			-28.5491	2.49968	11.1961	10.2828	-7.45628	-29.2306	8.9134	-9.707			-8.58439	-22.173	2.66404	-0.983788	-19.9391	-18.237	15.9238	-1.54208	18.5683	-13.2025	-16.9628	8.38282
	7.71608	1.86784	-6.01988	-3.56404			1.54404	2.81831	-21.3925	17.0302	2.09668	35.2641	3.0687	1.4054			-16.0281	14.5676	-9.97891	11.4394	-16.4328	-11.71	4.52206	-12.5489			17.0018	-8.85575	0.29219	-8.43827	-18.9228	-26.4533	-1.82951	2.45675	2.23662	-5.02083	-21.396	-25.262
						GPR84 mutations	WT				C11A/C166A					GPR84 mutations	WT				C93A/C168A
						Compound	LY237				LY237					Compound	LY237				LY237
							concentration (uM)				concentration (uM)						concentration (uM)				concentration (uM)
							1	1	1	1	1	1	1	1			1	1	1	1	1	1	1	1
							0.1	0.1	0.1	0.1	0.1	0.1	0.1	0.1			0.1	0.1	0.1	0.1	0.1	0.1	0.1	0.1
							0.01	0.01	0.01	0.01	0.01	0.01	0.01	0.01			0.01	0.01	0.01	0.01	0.01	0.01	0.01	0.01
							0.001	0.001	0.001	0.001	0.001	0.001	0.001	0.001			0.001	0.001	0.001	0.001	0.001	0.001	0.001	0.001
							0.0001	0.0001	0.0001	0.0001	0.0001	0.0001	0.0001	0.0001			0.0001	0.0001	0.0001	0.0001	0.0001	0.0001	0.0001	0.0001
							1e-05	1e-05	1e-05	1e-05	1e-05	1e-05	1e-05	1e-05			1e-05	1e-05	1e-05	1e-05	1e-05	1e-05	1e-05	1e-05
							1e-06	1e-06	1e-06	1e-06	1e-06	1e-06	1e-06	1e-06			1e-06	1e-06	1e-06	1e-06	1e-06	1e-06	1e-06	1e-06
							0	0	0	0	0	0	0	0			0	0	0	0	0	0	0	0
						Control: GPR84 WT	HTRF Ratio 665nm/620nm				HTRF Ratio 665nm/620nm					Control: GPR84 WT	HTRF Ratio 665nm/620nm				HTRF Ratio 665nm/620nm
						Formula=(x-Min)/△*100	3.4866	3.55966	3.43149	3.4529	2.03901	2.08067	2.06343	2.05326		Formula=(x-Min)/△*100	2.64975	2.84434	2.86648	2.92732	1.44688	1.45673	1.46195	1.48667
						△=Max-Min	3.2988	3.71521	3.18014	3.52356	2.03069	2.00299	2.04724	2.05132		△=Max-Min	2.74132	2.43041	2.74913	2.76766	1.51063	1.35115	1.39763	1.65798
							3.52401	3.47801	3.4573	3.52325	2.051	2.24355	2.05601	2.04025			2.59928	2.89426	2.83514	2.92796	1.57777	1.31934	1.43123	1.60705
						Max: 3.482661	3.33023	3.18544	3.01471	3.2897	2.08395	2.07944	2.01369	2.09813		Max: 2.821975	2.4933	2.45839	2.55276	2.3863	1.47953	1.34676	1.53004	1.45392
						Min:1.927712	2.73162	2.79834	1.95484	2.73096	1.82153	2.13621	1.78022	2.07709		Min:1.56401	1.86804	2.02205	1.90912	1.89979	1.39827	1.34206	1.40098	1.40733
						△: 1.554949	1.96507	2.04079	2.25831	2.27329	1.95077	1.9712	1.90881	2.03269		△: 1.257965	1.47472	1.45839	1.52142	1.72835	1.41505	1.52255	1.39233	1.33967
							2.22107	1.69455	2.09825	2.09095	2.16822	2.24962	1.8756	1.88838			1.53967	1.4446	1.60967	1.55613	1.41071	1.3565	1.36265	1.501
							2.01495	1.8068	1.62914	2.25996	1.99592	1.8658	1.76083	1.93248			1.66399	1.39121	1.64792	1.55292	1.38782	1.31833	1.53916	1.45545
							Response (%WT)				Response (%WT)						Response (%WT)				Response (%WT)
							100.253	104.952	96.7089	98.0863	7.15772	9.83691	8.72832	8.07422			86.3094	101.778	103.538	108.375	-9.31113	-8.52764	-8.11301	-6.14801
							88.1757	114.955	80.5444	102.63	6.62272	4.84125	7.68668	7.94913			93.5883	68.8733	94.2093	95.682	-4.24358	-16.9213	-13.2262	7.4701
							102.659	99.7005	98.3691	102.61	7.92868	20.3116	8.25094	7.23753			82.2976	105.746	101.046	108.425	1.09385	-19.4497	-10.5553	3.42174
							90.1971	80.8854	69.9056	87.5903	10.0475	9.75755	5.52944	10.9599			73.8724	71.0972	78.599	65.367	-6.71575	-17.2702	-2.70006	-8.75158
							51.6999	55.9906	1.74443	51.6574	-6.82845	13.4087	-9.48558	9.60681			24.1687	36.4113	27.4343	26.6923	-13.1752	-17.6438	-12.9596	-12.4551
							2.40226	7.27181	21.2607	22.2245	1.48262	2.79668	-1.21528	6.75115			-7.09803	-8.39632	-3.38537	13.0638	-11.8413	-3.29562	-13.6476	-17.8334
							18.8661	-14.9946	10.9674	10.498	15.4674	20.7019	-3.35156	-2.52934			-1.93461	-9.49261	3.62937	-0.626071	-12.1867	-16.4956	-16.0069	-5.00855
							5.61015	-7.77594	-19.2016	21.3674	4.38638	-3.98187	-10.7326	0.306441			7.94802	-13.7365	6.67016	-0.881642	-14.0059	-19.5299	-1.97579	-8.62979

## Sheet: Figure2
GPR84 mutations	WT				Y69A					GPR84 mutations	WT				S169A					GPR84 mutations	WT				R172A					GPR84 mutations	WT				W360A
Compound	LY237				LY237					Compound	LY237				LY237					Compound	LY237				LY237					Compound	LY237				LY237
	concentration (uM)				concentration (uM)						concentration (uM)				concentration (uM)						concentration (uM)				concentration (uM)						concentration (uM)				concentration (uM)
	1	1	1	1	1	1	1	1			1	1	1	1	1	1	1	1			1	1	1	1	1	1	1	1			1	1	1	1	1	1	1	1
	0.1	0.1	0.1	0.1	0.1	0.1	0.1	0.1			0.1	0.1	0.1	0.1	0.1	0.1	0.1	0.1			0.1	0.1	0.1	0.1	0.1	0.1	0.1	0.1			0.1	0.1	0.1	0.1	0.1	0.1	0.1	0.1
	0.01	0.01	0.01	0.01	0.01	0.01	0.01	0.01			0.01	0.01	0.01	0.01	0.01	0.01	0.01	0.01			0.01	0.01	0.01	0.01	0.01	0.01	0.01	0.01			0.01	0.01	0.01	0.01	0.01	0.01	0.01	0.01
	0.001	0.001	0.001	0.001	0.001	0.001	0.001	0.001			0.001	0.001	0.001	0.001	0.001	0.001	0.001	0.001			0.001	0.001	0.001	0.001	0.001	0.001	0.001	0.001			0.001	0.001	0.001	0.001	0.001	0.001	0.001	0.001
	0.0001	0.0001	0.0001	0.0001	0.0001	0.0001	0.0001	0.0001			0.0001	0.0001	0.0001	0.0001	0.0001	0.0001	0.0001	0.0001			0.0001	0.0001	0.0001	0.0001	0.0001	0.0001	0.0001	0.0001			0.0001	0.0001	0.0001	0.0001	0.0001	0.0001	0.0001	0.0001
	1e-05	1e-05	1e-05	1e-05	1e-05	1e-05	1e-05	1e-05			1e-05	1e-05	1e-05	1e-05	1e-05	1e-05	1e-05	1e-05			1e-05	1e-05	1e-05	1e-05	1e-05	1e-05	1e-05	1e-05			1e-05	1e-05	1e-05	1e-05	1e-05	1e-05	1e-05	1e-05
	1e-06	1e-06	1e-06	1e-06	1e-06	1e-06	1e-06	1e-06			1e-06	1e-06	1e-06	1e-06	1e-06	1e-06	1e-06	1e-06			1e-06	1e-06	1e-06	1e-06	1e-06	1e-06	1e-06	1e-06			1e-06	1e-06	1e-06	1e-06	1e-06	1e-06	1e-06	1e-06
	0	0	0	0	0	0	0	0			0	0	0	0	0	0	0	0			0	0	0	0	0	0	0	0			0	0	0	0	0	0	0	0
Control: GPR84 WT	HTRF Ratio 665nm/620nm				HTRF Ratio 665nm/620nm					Control: GPR84 WT	HTRF Ratio 665nm/620nm				HTRF Ratio 665nm/620nm					Control: GPR84 WT	HTRF Ratio 665nm/620nm				HTRF Ratio 665nm/620nm					Control: GPR84 WT	HTRF Ratio 665nm/620nm				HTRF Ratio 665nm/620nm
Formula=(x-Min)/△*100	2.33898	2.19898	2.33073	2.16077	2.14849	1.81576	1.80558	2.27689		Formula=(x-Min)/△*100	3.47736	3.32943	3.40984	3.38705	2.04476	2.27332	2.41422	2.40936		Formula=(x-Min)/△*100	2.55884	2.47349	2.56075	2.62627	1.9478	1.5215	1.99764	2.06751		Formula=(x-Min)/△*100	2.37808	2.56975	2.48133	2.62766	1.88112	1.50454	1.92498	1.79071
△=Max-Min	2.24423	2.40723	2.32146	2.49444	2.14756	1.80646	2.21527	1.8677		△=Max-Min	3.49201	3.42497	3.54005	3.4609	2.10138	2.47544	2.16184	2.24799		△=Max-Min	2.47639	2.62549	2.37522	2.53321	1.57373	1.5044	1.68828	1.53769		△=Max-Min	2.38316	2.50045	2.53388	2.51299	2.02289	1.70714	1.70982	2.00014
	2.46186	2.49172	2.30469	2.40854	2.12588	2.06427	2.0221	1.87259			3.50317	3.44476	3.46973	3.45467	2.05524	2.01495	1.95675	2.0386			2.55189	2.62174	2.3277	2.65909	1.48455	1.59487	1.37666	1.4142			2.4718	2.44146	2.52106	2.51595	1.55759	1.87864	1.90065	1.77571
Max: 2.257364	2.05582	2.08715	1.97566	2.36112	1.51709	1.69505	1.45058	1.63979		Max: 3.400917	3.39484	3.06532	3.01023	3.19463	1.95029	1.67554	1.76947	1.7595		Max: 2.554836	2.35154	2.1404	2.05375	2.45222	1.56794	1.47569	1.62546	1.4402		Max: 2.514203	2.58275	2.44088	2.38572	2.24215	2.15452	1.7466	1.55221	1.77763
Min:1.398207	1.85431	1.76352	1.77759	1.86058	1.40781	1.5134	1.21221	1.43953		Min:1.749891	2.49005	2.44302	2.60162	2.39987	1.87638	1.71886	1.91486	1.78592		Min:1.586521	1.90798	2.02307	1.64612	2.08781	1.39306	1.49056	1.52371	1.361		Min:1.520534	1.82617	1.96606	1.8493	1.89166	1.65234	1.48261	1.57645	1.48448
△: 0.859157	1.56906	1.54537	1.32837	1.49126	1.24994	1.22993	1.35027	1.35659		△: 1.651027	2.01394	1.78431	1.8999	2.07664	1.94061	1.92119	2.09716	2.06915		△: 0.968314	1.57471	1.62682	1.66683	1.4739	1.43614	1.3396	1.32325	1.41806		△: 0.99367	1.59717	1.47395	1.59256	1.46354	1.46043	1.31353	1.46256	1.55297
	1.33126	1.2574	1.34702	1.37909	1.28207	1.24973	1.20315	1.60673			2.04198	1.91075	1.85607	2.06714	1.98468	1.76621	1.91575	1.96356			1.31008	1.61073	1.69494	1.68609	1.50441	1.3239	1.44808	1.37571			1.43191	1.36018	1.40172	1.47958	1.49444	1.46031	1.48409	1.47266
	1.41147	1.42242	1.21441	1.54452	1.32138	1.30991	1.3291	1.35973			1.92609	1.75464	1.53411	1.78472	1.94032	1.84454	1.71615	1.77408			1.43132	1.72758	1.48989	1.69729	1.51768	1.46364	1.45126	1.60772			1.45969	1.76322	1.41086	1.44836	1.24224	1.43254	1.51212	1.57437
	Response (%WT)				Response (%WT)						Response (%WT)				Response (%WT)						Response (%WT)				Response (%WT)						Response (%WT)				Response (%WT)
	109.5	93.2042	108.539	88.7569	87.3273	48.6008	47.4155	102.272			104.63	95.6698	100.54	99.1601	17.8598	31.703	40.2374	39.9427			100.413	91.5988	100.61	107.378	37.3103	-6.71523	42.4573	49.6731			86.3011	105.59	96.6913	111.418	36.2883	-1.60946	40.7019	27.1901
	98.4708	117.444	107.46	127.594	87.2193	47.5182	95.1001	54.6459			105.518	101.457	108.427	103.633	21.2891	43.9451	24.9513	30.1692			91.8988	107.297	81.4503	97.7668	-1.32073	-8.48094	10.5091	-5.04287			86.8118	98.6157	101.98	99.8774	50.5561	18.7796	19.0496	48.2665
	123.802	127.278	105.509	117.595	84.6964	77.525	72.6163	55.2147			106.193	102.655	104.168	103.256	18.4946	16.0543	12.5293	17.4866			99.6958	106.909	76.5432	110.766	-10.5312	0.86238	-21.6733	-17.7962			95.7326	92.6789	100.69	100.176	3.72883	36.0393	38.254	25.6802
	76.5419	80.1885	67.2114	112.076	13.8374	34.5501	6.0963	28.1192			99.6318	79.6734	76.3369	87.5055	12.1378	-4.50349	1.18582	0.581896			79.0049	57.2	48.2519	89.4023	-1.91921	-11.4453	4.02105	-15.1106			106.898	92.6209	87.0702	72.6212	63.8024	22.7508	3.18781	25.8737
	53.0878	42.5204	44.1576	53.8169	1.11735	13.4071	-21.6487	4.80934			44.8302	41.9817	51.5877	39.3684	7.66101	-1.87936	9.99192	2.18254			33.1978	45.0835	6.15531	51.769	-19.9794	-9.91042	-6.48636	-23.2905			30.7579	44.837	33.0863	37.3489	13.2649	-3.81654	5.62745	-3.62834
	19.8867	17.129	-8.12858	10.8308	-17.2574	-19.5867	-5.57957	-4.84338			15.9929	2.08472	9.08594	19.7904	11.5516	10.3752	21.0334	19.3373			-1.21946	4.16185	8.29325	-11.6303	-15.5299	-25.5003	-27.1887	-17.3978			7.71235	-4.68785	7.24861	-5.73599	-6.04897	-20.8322	-5.83441	3.26409
	-7.7922	-16.3889	-5.95843	-2.22523	-13.5176	-17.2815	-22.7036	24.2707			17.6917	9.74286	6.43135	19.2154	14.2206	0.988188	10.046	12.9414			-28.5491	2.49968	11.1961	10.2828	-8.47961	-27.1214	-14.297	-21.7705			-8.91894	-16.1378	-11.9568	-4.12177	-2.6264	-6.06074	-3.66789	-4.81808
	1.54404	2.81831	-21.3925	17.0302	-8.94205	-10.2773	-8.04338	-4.47826			10.6723	0.287836	-13.0697	2.10961	11.5337	5.73251	-2.04362	1.4651			-16.0281	14.5676	-9.97891	11.4394	-7.10888	-12.69	-13.9683	2.18891			-6.12324	24.4231	-11.037	-7.26285	-28.007	-8.85543	-0.846534	5.41762
GPR84 mutations	WT				F101A					GPR84 mutations	WT				V165A					GPR84 mutations	WT				F170A					GPR84 mutations	WT				F335A
Compound	LY237				LY237					Compound	LY237				LY237					Compound	LY237				LY237					Compound	LY237				LY237
	concentration (uM)				concentration (uM)						concentration (uM)				concentration (uM)						concentration (uM)				concentration (uM)						concentration (uM)				concentration (uM)
	1	1	1	1	1	1	1	1			1	1	1	1	1	1	1	1			1	1	1	1	1	1	1	1			1	1	1	1	1	1	1	1
	0.1	0.1	0.1	0.1	0.1	0.1	0.1	0.1			0.1	0.1	0.1	0.1	0.1	0.1	0.1	0.1			0.1	0.1	0.1	0.1	0.1	0.1	0.1	0.1			0.1	0.1	0.1	0.1	0.1	0.1	0.1	0.1
	0.01	0.01	0.01	0.01	0.01	0.01	0.01	0.01			0.01	0.01	0.01	0.01	0.01	0.01	0.01	0.01			0.01	0.01	0.01	0.01	0.01	0.01	0.01	0.01			0.01	0.01	0.01	0.01	0.01	0.01	0.01	0.01
	0.001	0.001	0.001	0.001	0.001	0.001	0.001	0.001			0.001	0.001	0.001	0.001	0.001	0.001	0.001	0.001			0.001	0.001	0.001	0.001	0.001	0.001	0.001	0.001			0.001	0.001	0.001	0.001	0.001	0.001	0.001	0.001
	0.0001	0.0001	0.0001	0.0001	0.0001	0.0001	0.0001	0.0001			0.0001	0.0001	0.0001	0.0001	0.0001	0.0001	0.0001	0.0001			0.0001	0.0001	0.0001	0.0001	0.0001	0.0001	0.0001	0.0001			0.0001	0.0001	0.0001	0.0001	0.0001	0.0001	0.0001	0.0001
	1e-05	1e-05	1e-05	1e-05	1e-05	1e-05	1e-05	1e-05			1e-05	1e-05	1e-05	1e-05	1e-05	1e-05	1e-05	1e-05			1e-05	1e-05	1e-05	1e-05	1e-05	1e-05	1e-05	1e-05			1e-05	1e-05	1e-05	1e-05	1e-05	1e-05	1e-05	1e-05
	1e-06	1e-06	1e-06	1e-06	1e-06	1e-06	1e-06	1e-06			1e-06	1e-06	1e-06	1e-06	1e-06	1e-06	1e-06	1e-06			1e-06	1e-06	1e-06	1e-06	1e-06	1e-06	1e-06	1e-06			1e-06	1e-06	1e-06	1e-06	1e-06	1e-06	1e-06	1e-06
	0	0	0	0	0	0	0	0			0	0	0	0	0	0	0	0			0	0	0	0	0	0	0	0			0	0	0	0	0	0	0	0
Control: GPR84 WT	HTRF Ratio 665nm/620nm				HTRF Ratio 665nm/620nm					Control: GPR84 WT	HTRF Ratio 665nm/620nm				HTRF Ratio 665nm/620nm					Control: GPR84 WT	HTRF Ratio 665nm/620nm				HTRF Ratio 665nm/620nm					Control: GPR84 WT	HTRF Ratio 665nm/620nm				HTRF Ratio 665nm/620nm
Formula=(x-Min)/△*100	3.50103	3.65564	3.35756	3.52388	3.30431	3.12365	3.38831	3.29925		Formula=(x-Min)/△*100	3.03997	3.05415	3.16544	3.16431	2.37931	2.55743	2.21178	2.10248		Formula=(x-Min)/△*100	3.5983	3.45235	3.43742	3.55454	3.58731	2.9307	3.53785	3.59397		Formula=(x-Min)/△*100	2.44994	2.57093	2.87334	2.49346	1.71258	2.11985	1.99746	2.11551
△=Max-Min	3.44829	3.50722	3.68342	3.45163	3.36538	3.47466	3.13164	3.24519		△=Max-Min	3.11099	3.02409	2.89292	3.16922	2.28422	1.99369	2.01697	1.93067		△=Max-Min	3.59479	3.64967	3.43274	3.47475	3.44756	3.375	3.31369	3.48966		△=Max-Min	2.79682	2.64622	2.61549	2.56025	1.55674	1.44308	1.65265	1.62102
	3.57297	3.13527	3.48729	3.47042	2.60315	2.63155	2.88597	2.9808			2.83849	3.12988	3.06642	3.18969	1.74743	1.97886	1.77315	2.07801			3.42567	3.51279	3.52213	3.45362	3.57668	2.99147	2.9775	3.11042			2.50411	2.57694	2.67001	2.55006	1.5999	1.58624	1.44165	1.51129
Max: 3.509527	3.49594	3.57669	3.53518	3.44694	1.78985	1.65501	2.42982	2.35849		Max: 3.509527	2.67837	2.75177	2.98689	2.8551	1.66886	1.86815	1.52629	1.49776		Max:3.510653	3.29129	3.23822	3.16389	3.10755	2.57591	2.90106	2.42586	2.97802		Max:3.510653	2.38533	2.41251	2.49708	2.2251	1.50208	1.50019	1.44464	1.35269
Min:2.069099	2.63671	2.72792	2.78573	2.60634	1.94638	1.66995	1.89782	1.74667		Min:2.069099	2.44319	2.3952	2.26233	1.97464	1.52129	1.61152	1.53	1.53269		Min:1.984699	2.56565	2.32636	2.60951	2.29836	2.26285	2.17192	2.06141	2.07343		Min:1.984699	1.58598	1.81024	1.91555	2.08392	1.58181	1.50908	1.50963	1.55013
△: 1.440428	2.01403	2.22405	1.9153	2.13393	1.86955	2.03436	1.98519	2.14522		△: 1.440428	1.75165	1.85981	1.80026	2.02364	1.53877	1.69452	1.47646	1.56098		△: 1.525954	2.07806	2.06237	1.81483	2.15038	2.16373	2.15536	2.08873	1.97759		△: 1.525954	1.42665	1.54314	1.56496	1.69663	1.42201	1.35557	1.47753	1.55993
	1.79696	2.04987	2.07984	2.07953	1.88176	2.09756	1.86926	1.77028			1.65622	1.70883	1.53507	1.53192	1.37268	1.4158	1.27212	1.30341			2.23896	2.02551	1.99135	2.19773	2.41059	2.15617	2.00764	2.11076			1.40318	1.67167	1.3321	1.46826	1.50223	1.38412	1.37635	1.53875
	1.9892	1.88348	2.07744	2.32627	1.87057	1.98073	2.01291	1.58145			1.44285	1.56288	1.76761	1.68519	1.36075	1.48844	1.37244	1.38714			2.19156	1.88036	1.8984	1.96847	2.11247	2.07966	2.12428	1.88497			1.59472	1.69517	1.76244	1.61977	1.58951	1.56877	1.39229	1.37228
	Response (%WT)				Response (%WT)						Response (%WT)				Response (%WT)						Response (%WT)				Response (%WT)						Response (%WT)				Response (%WT)
	99.41	110.144	89.4497	100.997	85.7534	73.2113	91.5846	85.4016			95.5747	96.5253	103.988	103.912	51.2748	63.2184	40.0411	32.7123			105.744	96.1792	95.2008	102.876	105.023	61.9942	101.782	105.46			84.1774	97.2026	129.758	88.862	4.79662	48.6416	35.465	48.174
	95.749	99.84	112.072	95.9805	89.9926	97.5795	73.7654	81.6485			100.337	94.5099	85.7144	104.241	44.8986	25.4176	26.9787	21.1915			105.514	109.11	94.8939	97.647	95.8651	91.11	87.0925	98.6241			121.52	105.308	101.999	96.0519	-11.9804	-24.2169	-1.65536	-5.06005
	104.405	74.0178	98.4561	97.2849	37.0757	39.0475	56.7103	63.2937			82.0645	101.604	97.3484	105.614	8.90454	24.423	10.6293	31.0711			94.4311	100.14	100.752	96.2626	104.327	65.9763	65.0611	73.7715			90.0086	97.8488	107.868	94.955	-7.33415	-8.80472	-24.3707	-16.8736
	99.0568	104.663	101.781	95.6552	-19.3866	-28.7475	25.0425	20.0908			71.3277	76.2496	92.0154	83.1784	3.63621	16.9995	-5.92369	-7.83688			85.6243	82.1467	77.2758	73.5836	38.7435	60.0517	28.9103	65.0953			77.2215	80.147	89.252	59.9714	-17.8646	-18.0679	-24.0481	-33.9473
	39.4059	45.7376	49.751	37.2972	-8.5195	-27.7103	-11.8911	-22.3839			55.5585	52.3399	43.4305	24.1402	-6.25877	-0.208343	-5.67509	-5.49436			38.0711	22.3902	40.9456	20.5551	18.2281	12.2688	5.027	5.81484			-8.83217	15.3097	26.6475	44.7727	-9.28163	-17.1111	-17.0521	-12.6924
	-3.82326	10.7573	-10.6771	4.50108	-13.8535	-2.41187	-5.82516	5.28438			9.18786	16.44	12.4473	27.4257	-5.08689	5.357	-9.26474	-3.59729			6.11819	5.08991	-11.1319	10.8574	11.7327	11.1837	6.81716	-0.465692			-25.9855	-13.4444	-11.0954	3.07909	-26.4848	-33.6369	-20.5079	-11.6367
	-18.8932	-1.33469	0.745941	0.724212	-13.006	1.9762	-13.8733	-20.7452			2.78896	6.31634	-5.33457	-5.54599	-16.2238	-13.3323	-22.967	-20.8687			16.6626	2.67464	0.43558	13.9607	27.9095	11.2371	1.50304	8.26098			-28.5117	0.392564	-36.1644	-21.5055	-17.8488	-30.564	-31.4	-13.917
	-5.54663	-12.8865	0.579047	17.8541	-13.7827	-6.13514	-3.90115	-33.8547			-11.5186	-3.47046	10.2579	4.73111	-17.0235	-8.46177	-16.2397	-15.2542			13.5562	-6.83751	-5.65543	-1.06322	8.37343	6.22298	9.14744	-6.53547			-7.89116	2.92192	10.1641	-5.19484	-8.45269	-10.6858	-29.6846	-31.8387
GPR84 mutations	WT									GPR84 mutations	WT				I108A					GPR84 mutations	WT				L182A					GPR84 mutations	WT				L100A				F152A
Compound	LY237									Compound	LY237				LY237					Compound	LY237				LY237					Compound	LY237				LY237				LY237
	concentration (uM)										concentration (uM)				concentration (uM)						concentration (uM)				concentration (uM)						concentration (uM)				concentration (uM)				concentration (uM)
	1	1	1	1							1	1	1	1	1	1	1	1			1	1	1	1	1	1	1	1			1	1	1	1	1	1	1	1	1	1	1	1
	0.1	0.1	0.1	0.1							0.1	0.1	0.1	0.1	0.1	0.1	0.1	0.1			0.1	0.1	0.1	0.1	0.1	0.1	0.1	0.1			0.1	0.1	0.1	0.1	0.1	0.1	0.1	0.1	0.1	0.1	0.1	0.1
	0.01	0.01	0.01	0.01							0.01	0.01	0.01	0.01	0.01	0.01	0.01	0.01			0.01	0.01	0.01	0.01	0.01	0.01	0.01	0.01			0.01	0.01	0.01	0.01	0.01	0.01	0.01	0.01	0.01	0.01	0.01	0.01
	0.001	0.001	0.001	0.001							0.001	0.001	0.001	0.001	0.001	0.001	0.001	0.001			0.001	0.001	0.001	0.001	0.001	0.001	0.001	0.001			0.001	0.001	0.001	0.001	0.001	0.001	0.001	0.001	0.001	0.001	0.001	0.001
	0.0001	0.0001	0.0001	0.0001							0.0001	0.0001	0.0001	0.0001	0.0001	0.0001	0.0001	0.0001			0.0001	0.0001	0.0001	0.0001	0.0001	0.0001	0.0001	0.0001			0.0001	0.0001	0.0001	0.0001	0.0001	0.0001	0.0001	0.0001	0.0001	0.0001	0.0001	0.0001
	1e-05	1e-05	1e-05	1e-05							1e-05	1e-05	1e-05	1e-05	1e-05	1e-05	1e-05	1e-05			1e-05	1e-05	1e-05	1e-05	1e-05	1e-05	1e-05	1e-05			1e-05	1e-05	1e-05	1e-05	1e-05	1e-05	1e-05	1e-05	1e-05	1e-05	1e-05	1e-05
	1e-06	1e-06	1e-06	1e-06							1e-06	1e-06	1e-06	1e-06	1e-06	1e-06	1e-06	1e-06			1e-06	1e-06	1e-06	1e-06	1e-06	1e-06	1e-06	1e-06			1e-06	1e-06	1e-06	1e-06	1e-06	1e-06	1e-06	1e-06	1e-06	1e-06	1e-06	1e-06
	0	0	0	0							0	0	0	0	0	0	0	0			0	0	0	0	0	0	0	0			0	0	0	0	0	0	0	0	0	0	0	0
Control: GPR84 WT	HTRF Ratio 665nm/620nm									Control: GPR84 WT	HTRF Ratio 665nm/620nm				HTRF Ratio 665nm/620nm					Control: GPR84 WT	HTRF Ratio 665nm/620nm				HTRF Ratio 665nm/620nm					Control: GPR84 WT	HTRF Ratio 665nm/620nm				HTRF Ratio 665nm/620nm				HTRF Ratio 665nm/620nm
Formula=(x-Min)/△*100	2.37808	2.56975	2.48133	2.62766						Formula=(x-Min)/△*100	3.58254	3.54248	3.10281	3.67683	3.16152	3.29479	3.29637	3.3368		Formula=(x-Min)/△*100	3.47736	3.32943	3.40984	3.38705	2.62988	2.7536	2.9092	2.83587		Formula=(x-Min)/△*100	3.50103	3.65564	3.35756	3.52388	2.9368	3.14702	3.36895	3.52843	3.4735	3.22725	3.21844	3.53877
△=Max-Min	2.38316	2.50045	2.53388	2.51299						△=Max-Min	3.60581	3.60911	3.47174	3.50264	3.52056	3.69665	3.61217	3.19968		△=Max-Min	3.49201	3.42497	3.54005	3.4609	2.6999	2.78716	2.79988	2.68553		△=Max-Min	3.44829	3.50722	3.68342	3.45163	3.04469	2.94424	3.14867	2.90654	3.78612	3.50989	3.52902	3.26884
	2.4718	2.44146	2.52106	2.51595							3.51806	3.87293	3.19292	3.22656	3.32302	3.3662	3.22851	3.18003			3.50317	3.44476	3.46973	3.45467	2.52789	3.02919	2.79786	2.64884			3.57297	3.13527	3.48729	3.47042	2.60225	3.09081	2.81162	2.51248	3.45792	3.25994	3.42806	3.2113
Max: 2.514203	2.58275	2.44088	2.38572	2.24215						Max: 3.476165	3.2164	3.20082	3.15501	3.28937	2.40346	2.06979	1.90508	2.54235		Max: 3.400917	3.39484	3.06532	3.01023	3.19463	2.2909	2.25699	2.11488	2.18789		Max: 3.509527	3.49594	3.57669	3.53518	3.44694	2.37958	2.93349	2.23587	1.76809	2.92764	2.849	3.48438	2.9528
Min:1.520534	1.82617	1.96606	1.8493	1.89166						Min:1.978288	2.51735	2.51489	2.66687	3.07962	2.11885	1.95355	2.09512	1.97784		Min:1.749891	2.49005	2.44302	2.60162	2.39987	2.05429	2.21595	2.07087	2.06092		Min:2.069099	2.63671	2.72792	2.78573	2.60634	1.81384	2.21568	1.59091	1.74287	2.04866	1.79025	2.22238	2.28856
△: 0.99367	1.59717	1.47395	1.59256	1.46354						△: 1.497878	2.04889	1.8258	2.00651	2.12527	1.82636	2.21022	2.20783	1.99034		△: 1.651027	2.01394	1.78431	1.8999	2.07664	2.03834	1.97814	1.84302	1.88088		△: 1.440428	2.01403	2.22405	1.9153	2.13393	1.86641	1.89056	1.99734	1.94067	1.978	2.2916	1.9001	2.22922
	1.43191	1.36018	1.40172	1.47958							2.21057	2.06119	2.06544	2.14238	2.11145	2.12163	1.97657	1.92737			2.04198	1.91075	1.85607	2.06714	1.6221	1.63675	1.84391	2.00388			1.79696	2.04987	2.07984	2.07953	1.92297	1.94205	1.93153	1.85224	2.02493	2.32518	1.73307	2.054
	1.45969	1.76322	1.41086	1.44836							2.08049	1.86776	2.01892	1.94598	2.28013	1.89686	1.76097	2.11088			1.92609	1.75464	1.53411	1.78472	2.01389	1.62328	1.84501	2.01599			1.9892	1.88348	2.07744	2.32627	1.75662	1.69235	2.0279	2.09926	2.06431	1.68269	2.58623	2.23963
	Response (%WT)										Response (%WT)				Response (%WT)						Response (%WT)				Response (%WT)						Response (%WT)				Response (%WT)				Response (%WT)
	86.3011	105.59	96.6913	111.418							107.102	104.427	75.0745	113.396	78.9942	87.8908	87.9964	90.6958			104.63	95.6698	100.54	99.1601	53.2993	60.7932	70.2174	65.7759			99.41	110.144	89.4497	100.997	60.2387	74.833	90.2406	101.313	97.4986	80.4031	79.7917	102.03
	86.8118	98.6157	101.98	99.8774							108.655	108.875	99.7049	101.767	102.964	114.72	109.08	81.5413			105.518	101.457	108.427	103.633	57.5408	62.8258	63.596	56.6702			95.749	99.84	112.072	95.9805	67.7292	60.7553	74.9479	58.1381	119.202	100.025	101.353	83.2907
	95.7326	92.6789	100.69	100.176							102.797	126.488	81.09	83.3361	89.776	92.6589	83.4661	80.2298			106.193	102.655	104.168	103.256	47.1224	77.4852	63.4736	54.448			104.405	74.0178	98.4561	97.2849	37.0134	70.9308	51.5486	30.7809	96.417	82.6724	94.3444	79.2959
	106.898	92.6209	87.0702	72.6212							82.658	81.6176	78.5592	87.529	28.3852	6.10893	-4.88763	37.6577			99.6318	79.6734	76.3369	87.5055	32.7679	30.7141	22.1067	26.5291			99.0568	104.663	101.781	95.6552	21.5547	60.009	11.5781	-20.8969	59.603	54.1437	98.2544	61.3499
	30.7579	44.837	33.0863	37.3489							35.9887	35.824	45.9708	73.5263	9.38416	-1.65165	7.79979	-0.029692			44.8302	41.9817	51.5877	39.3684	18.4367	28.2286	19.4414	18.8385			39.4059	45.7376	49.751	37.2972	-17.7214	10.1762	-33.1978	-22.6479	-1.41904	-19.3588	10.6414	15.2359
	7.71235	-4.68785	7.24861	-5.73599							4.71349	-10.1799	1.88448	9.8127	-10.1431	15.4843	15.3243	0.804422			15.9929	2.08472	9.08594	19.7904	17.471	13.8245	5.64045	7.93381			-3.82326	10.7573	-10.6771	4.50108	-14.0717	-12.3947	-4.98208	-8.9157	-6.32473	15.4465	-11.7327	11.1163
	-8.91894	-16.1378	-11.9568	-4.12177							15.5074	5.53438	5.81825	10.9551	8.89033	9.56976	-0.114746	-3.39946			17.6917	9.74286	6.43135	19.2154	-7.74002	-6.85269	5.69459	15.3837			-18.8932	-1.33469	0.745941	0.724212	-10.1451	-8.8201	-9.55044	-15.0549	-3.06654	17.7778	-23.3286	-1.04859
	-6.12324	24.4231	-11.037	-7.26285							6.82307	-7.37862	2.71252	-2.15697	20.1515	-5.43628	-14.5086	8.85208			10.6723	0.287836	-13.0697	2.10961	15.9901	-7.66849	5.76098	16.1173			-5.54663	-12.8865	0.579047	17.8541	-21.6938	-26.1556	-2.86	2.0936	-0.33221	-26.8261	35.9011	11.8388

## Sheet: Figure3
Compound	3-OH-C12				C10				C12				C14				C16				C18				C20
	concentration (uM)				concentration (uM)				concentration (uM)				concentration (uM)				concentration (uM)				concentration (uM)				concentration (uM)
	1000	1000	1000	1000	10000	10000	10000	10000	1000	1000	1000	1000	1000	1000	1000	1000	500	500	500	500	500	500	500	500	100	100	100	100
	333.333	333.333	333.333	333.333	3333.33	3333.33	3333.33	3333.33	333.333	333.333	333.333	333.333	333.333	333.333	333.333	333.333	166.667	166.667	166.667	166.667	166.667	166.667	166.667	166.667	33.3333	33.3333	33.3333	33.3333
	111.111	111.111	111.111	111.111	1111.11	1111.11	1111.11	1111.11	111.111	111.111	111.111	111.111	111.111	111.111	111.111	111.111	55.5556	55.5556	55.5556	55.5556	55.5556	55.5556	55.5556	55.5556	11.1111	11.1111	11.1111	11.1111
	37.037	37.037	37.037	37.037	370.37	370.37	370.37	370.37	37.037	37.037	37.037	37.037	37.037	37.037	37.037	37.037	18.5185	18.5185	18.5185	18.5185	18.5185	18.5185	18.5185	18.5185	3.7037	3.7037	3.7037	3.7037
	12.3457	12.3457	12.3457	12.3457	123.457	123.457	123.457	123.457	12.3457	12.3457	12.3457	12.3457	12.3457	12.3457	12.3457	12.3457	6.17284	6.17284	6.17284	6.17284	6.17284	6.17284	6.17284	6.17284	1.23457	1.23457	1.23457	1.23457
	4.11523	4.11523	4.11523	4.11523	41.1523	41.1523	41.1523	41.1523	4.11523	4.11523	4.11523	4.11523	4.11523	4.11523	4.11523	4.11523	2.05761	2.05761	2.05761	2.05761	2.05761	2.05761	2.05761	2.05761	0.411523	0.411523	0.411523	0.411523
	1.37174	1.37174	1.37174	1.37174	13.7174	13.7174	13.7174	13.7174	1.37174	1.37174	1.37174	1.37174	1.37174	1.37174	1.37174	1.37174	0.685871	0.685871	0.685871	0.685871	0.685871	0.685871	0.685871	0.685871	0.137174	0.137174	0.137174	0.137174
	0	0	0	0	0	0	0	0	0	0	0	0	0	0	0	0	0	0	0	0	0	0	0	0	0	0	0	0
Cell Line:GPR84 (WT)/ HEK293
Control Compound: 3-OH-C12	HTRF Ratio 665nm/620nm				HTRF Ratio 665nm/620nm				HTRF Ratio 665nm/620nm				HTRF Ratio 665nm/620nm				HTRF Ratio 665nm/620nm				HTRF Ratio 665nm/620nm				HTRF Ratio 665nm/620nm
Formula=(x-Min)/△*100	4.21984	4.41055	4.2894	3.93303	3.71135	4.0938	4.23193	3.82659	3.38424	3.25318	3.04742	3.19081	3.5613	3.46921	4.20459	3.42651	3.3379	3.37208	3.66293	3.00538	3.50958	3.91769	3.29718	3.15245	2.50361	2.70608	2.8807	2.78041
△=Max-Min	4.41234	4.39649	4.39034	4.30305	4.15698	3.84743	4.22272	4.17629	3.36564	3.31639	3.30739	3.46725	2.53548	2.23784	2.78778	2.45502	2.46356	2.49898	2.6832	2.3801	2.99712	2.79562	2.14793	2.89652	2.27294	2.32397	3.08904	2.50108
	3.93097	4.01927	4.32303	4.00577	4.25951	3.79873	3.80649	3.74132	3.0609	2.98474	3.01877	3.17132	2.50023	2.51434	2.56374	2.13531	2.28184	2.21967	2.19448	2.31438	2.18713	2.10229	2.30484	2.35189	2.00644	1.97754	2.15635	1.98435
Max: 4.21321	2.99546	3.17166	3.37536	3.37996	3.41066	3.55126	3.38134	3.45698	2.62069	2.51932	2.41759	2.19351	2.59237	1.9942	2.3422	2.05075	1.77172	2.20208	2.15929	1.93699	2.06853	2.43978	2.6259	2.54346	1.99581	2.04799	2.18539	1.94876
Min:2.01511	3.05963	2.82546	2.97399	2.59921	2.86615	2.82007	2.91407	2.69342	2.27881	1.85051	2.4354	1.85872	2.25393	2.00012	2.46834	1.89314	1.88538	1.825	2.0975	1.91308	1.98014	2.25619	2.36542	1.87981	1.9621	1.92517	2.17179	2.21783
△: 2.1981	2.23471	2.32583	2.48621	2.88067	2.46336	2.10628	2.32471	2.347	2.11654	1.87096	2.25496	1.99732	2.02657	1.93125	1.95601	2.04936	1.8023	1.96405	1.9317	1.9346	2.02838	2.20872	2.26778	2.02146	1.88276	2.08593	1.88001	2.16368
	2.11715	1.97453	1.74466	2.12811	2.3729	2.31892	2.22738	2.354	2.23497	2.05511	2.02405	1.83414	2.21111	1.74168	2.05238	1.90412	1.97293	2.01024	2.0321	2.04093	2.12625	2.06671	2.22508	2.0548	2.16493	2.16438	2.09747	1.94749
	1.98343	2.07765	2.0845	1.91486	2.06163	2.1311	2.11155	2.00079	2.26847	2.20068	1.99168	1.80504	2.13111	1.72932	2.05799	2.29767	1.98048	2.05396	2.07007	1.96638	2.29387	2.29606	2.24633	2.36818	2.27783	2.04794	2.02906	1.94398
	Response (%3-OH-C12)				Response (%3-OH-C12)				Response (%3-OH-C12)				Response (%3-OH-C12)				Response (%3-OH-C12)				Response (%3-OH-C12)				Response (%3-OH-C12)
	100.302	108.978	103.466	87.2536	77.1686	94.5677	100.852	82.4113	62.2873	56.3246	46.964	53.487	70.3424	66.1527	99.6082	64.2099	60.1787	61.7339	74.9657	45.0513	67.9892	86.5557	58.3264	51.7419	22.2238	31.4352	39.3793	34.8165
	109.06	108.338	108.059	104.087	97.442	83.3594	100.433	98.3205	61.441	59.2006	58.7907	66.0636	23.6739	10.1328	35.1517	20.0134	20.4019	22.0134	30.3939	16.6048	44.6755	35.5087	6.04274	40.0988	11.7296	14.0512	48.8574	22.1088
	87.1599	91.1772	104.996	90.563	102.107	81.1439	81.4969	78.5321	47.5772	44.1121	45.6605	52.6005	22.07	22.7122	24.9594	5.46833	12.1348	9.30624	8.1602	13.6151	7.82587	3.96608	13.181	15.3214	-0.394557	-1.70928	6.42557	-1.39934
	44.6001	52.6161	61.8833	62.0923	63.4891	69.8855	62.1552	65.5963	27.5501	22.9385	18.3104	8.1163	26.262	-0.951084	14.8807	1.62164	-11.0727	8.506	6.55923	-3.55411	2.43034	19.32	27.7873	24.0368	-0.878203	1.49603	7.74662	-3.01833
	47.5192	36.8661	43.6233	26.5732	38.7172	36.6208	40.8972	30.859	11.9968	-7.48846	19.1208	-7.1145	10.865	-0.682078	20.619	-5.54874	-5.90173	-8.64879	3.74825	-4.64164	-1.59082	10.9679	15.9371	-6.15531	-2.41171	-4.09157	7.12827	9.22253
	9.9907	14.1357	21.4323	39.3776	20.3927	4.14773	14.085	15.099	4.61437	-6.5578	10.912	-0.809097	0.521326	-3.81506	-2.68872	1.55813	-9.68168	-2.32268	-3.79468	-3.66275	0.603579	8.80826	11.4952	0.289125	-6.02124	3.22171	-6.1463	6.75899
	4.64244	-1.84599	-12.3037	5.141	16.2773	13.8216	9.65704	15.4175	10.0023	1.81999	0.40659	-8.23315	8.9169	-12.4395	1.69566	-5.04949	-1.91878	-0.221635	0.772998	1.1748	5.05629	2.34754	9.55245	1.80589	6.81618	6.79088	3.7468	-3.07638
	-1.44128	2.84515	3.15683	-4.56071	2.11643	5.27694	4.38758	-0.651279	11.5263	8.44227	-1.06596	-9.55698	5.27717	-13.0016	1.95102	12.855	-1.5754	1.7674	2.50058	-2.21704	12.6821	12.7815	10.5192	16.0628	11.9523	1.49367	0.634651	-3.23579
		LY237								3-OH-C12
	GPR84 mutations	pEC50			Emax (% WT)				GPR84 mutations	pEC50			Emax (% WT)
		1	2	3	1	2	3			1	2	3	1	2	3
	WT	9.7486	9.84863	9.94539	105.256	90.3646	104.379		WT	4.56225	4.29166	4.37893	92.6063	104.276	103.118
	L1003.32A	8.83505	9.02839	9.00522	83.833	90.2406	81.3125		L1003.32A	4.13106	3.74618	3.82189	99.8057	91.7012	97.3319
	F1013.33A	7.94808	7.97593	8.61654	85.7534	73.2113	91.5846		F1013.33A	3.76624	4.00104	3.71738	87.9639	90.6473	84.3473
	V165ECL2A	7.7122	8.18224	8.6073	51.2748	40.0411	32.7123		V165ECL2A	3.8962	4.05973	3.9974	57.3817	49.7567	46.7375
	S169ECL2A	7.85325	7.10177	7.44297	27.8598	31.703	40.2374		S169ECL2A	3.70202	4.07248	3.83416	29.1457	35.5515	33.3231
	F170ECL2A	8.71489	9.34882	9.19607	105.023	73.9942	101.782		F170ECL2A	4.11165	4.11424	3.57041	101.901	112.282	134.541
	R172ECL2A	-	-	-	31.3103	26.7152	40.4573		R172ECL2A	-	-	-	5.89722	6.56938	8.13126
	L1825.42A	9.08534	8.66055	8.60415	53.2993	70.2174	65.7759		L1825.42A	4.09691	4.62544	4.46725	49.9384	53.1623	47.8165
	F3356.51A	-	-	-	24.7966	48.6416	35.465		F3356.51A	-	-	-	0.172652	8.54879	7.32446
	T3597.42A	9.41714	10.0707	10.0342	92.3534	94.4847	99.9028		T3597.42A	4.11571	4.41409	4.53313	99.2308	101.426	95.4794
	W3607.43A	10.3003	9.73518	9.17535	30.2884	21.6095	27.19		W3607.43A	4.65541	4.46117	4.44418	86.0244	98.8223	96.2531
	F1524.57A	9.0509	9.60625	9.21091	97.4986	80.4031	79.7917		F1524.57A	4.25352	4.18191	4.00626	94.0222	101.982	100.726
	N1043.36A	8.02416	8.13033	8.35705	52.2909	64.1337	56.7923		N1043.36A	-	-	-	54.5733	32.4679	48.4586
	I1083.40A	8.69572	8.43961	8.85981	78.9942	87.9964	90.6958		I1083.40A	3.70093	3.6874	3.969	90.9476	81.5378	92.9156

## Sheet: Figure4
GPR84 mutations	WT									GPR84 mutations	WT				V164A					GPR84 mutations	WT				H13A				V16A
Compound	LY237									Compound	LY237				LY237					Compound	LY237				LY237				LY237
	concentration (uM)										concentration (uM)				concentration (uM)						concentration (uM)				concentration (uM)				concentration (uM)
	1	1	1	1							1	1	1	1	1	1	1	1			1	1	1	1	1	1	1	1	1	1	1	1
	0.1	0.1	0.1	0.1							0.1	0.1	0.1	0.1	0.1	0.1	0.1	0.1			0.1	0.1	0.1	0.1	0.1	0.1	0.1	0.1	0.1	0.1	0.1	0.1
	0.01	0.01	0.01	0.01							0.01	0.01	0.01	0.01	0.01	0.01	0.01	0.01			0.01	0.01	0.01	0.01	0.01	0.01	0.01	0.01	0.01	0.01	0.01	0.01
	0.001	0.001	0.001	0.001							0.001	0.001	0.001	0.001	0.001	0.001	0.001	0.001			0.001	0.001	0.001	0.001	0.001	0.001	0.001	0.001	0.001	0.001	0.001	0.001
	0.0001	0.0001	0.0001	0.0001							0.0001	0.0001	0.0001	0.0001	0.0001	0.0001	0.0001	0.0001			0.0001	0.0001	0.0001	0.0001	0.0001	0.0001	0.0001	0.0001	0.0001	0.0001	0.0001	0.0001
	1e-05	1e-05	1e-05	1e-05							1e-05	1e-05	1e-05	1e-05	1e-05	1e-05	1e-05	1e-05			1e-05	1e-05	1e-05	1e-05	1e-05	1e-05	1e-05	1e-05	1e-05	1e-05	1e-05	1e-05
	1e-06	1e-06	1e-06	1e-06							1e-06	1e-06	1e-06	1e-06	1e-06	1e-06	1e-06	1e-06			1e-06	1e-06	1e-06	1e-06	1e-06	1e-06	1e-06	1e-06	1e-06	1e-06	1e-06	1e-06
	0	0	0	0							0	0	0	0	0	0	0	0			0	0	0	0	0	0	0	0	0	0	0	0
Control: GPR84 WT	HTRF Ratio 665nm/620nm									Control: GPR84 WT	HTRF Ratio 665nm/620nm				HTRF Ratio 665nm/620nm					Control: GPR84 WT	HTRF Ratio 665nm/620nm				HTRF Ratio 665nm/620nm				HTRF Ratio 665nm/620nm
Formula=(x-Min)/△*100	2.92482	2.95854	2.96711	2.92114						Formula=(x-Min)/△*100	3.52806	3.21256	3.70956	3.47338	3.50441	3.16216	3.30989	3.6317		Formula=(x-Min)/△*100	3.03997	3.05415	3.16544	3.16431	2.38867	2.35881	2.23995	2.24964	2.78156	2.7878	2.93383	3.09761
△=Max-Min	2.98033	3.06074	2.93926	2.93829						△=Max-Min	3.51571	3.80779	3.72061	3.69038	3.82226	3.39407	3.31559	3.70354		△=Max-Min	3.11099	3.02409	2.89292	3.16922	2.33038	2.20858	2.26387	2.34251	3.01439	3.02607	3.11752	2.99885
	2.76346	3.33828	2.96098	2.5842							3.66537	3.87607	3.42097	3.65789	3.19106	3.50983	3.56088	3.3764			2.83849	3.12988	3.06642	3.18969	2.29271	2.21287	2.35103	2.35227	3.07557	2.8313	2.84478	3.07837
Max: 2.942903	2.63062	2.72107	2.69699	2.80649						Max: 3.480889	3.20158	3.06072	3.12532	3.13256	2.80735	2.97289	2.82749	2.90686		Max: 3.105967	2.67837	2.75177	2.98689	2.8551	2.16188	2.27289	1.97734	1.9573	2.48873	2.63681	2.47956	2.39732
Min:1.316857	2.08231	2.19485	2.00071	2.11973						Min:2.089976	2.77191	2.24299	2.66119	2.4069	2.46469	2.3916	2.49039	2.35601		Min:1.614631	2.44319	2.3952	2.26233	1.97464	1.42377	1.35711	1.53708	1.94897	1.65889	1.32104	1.48303	1.60203
△: 1.626046	1.60773	1.42378	1.65592	1.30595						△: 1.390913	2.29439	2.11178	2.18478	2.25124	2.38422	2.48169	2.18956	2.25891		△: 1.491335	1.75165	1.85981	1.80026	2.02364	1.27379	1.51806	1.33215	1.57164	1.46882	1.41582	1.457	1.47283
	1.16434	1.39569	1.31825	1.38597							2.10272	2.23184	1.8307	2.32418	2.32083	2.4816	2.21177	2.31173			1.65622	1.70883	1.53507	1.53192	1.53845	1.50734	1.41733	1.85107	1.63754	1.29883	1.39744	1.2579
	1.44232	1.34723	1.21897	1.2589							1.8465	2.27816	1.87907	2.35617	2.07944	2.26297	2.25116	2.15577			1.44285	1.56288	1.76761	1.68519	1.23406	1.60304	1.37608	1.71876	1.66323	1.37219	1.43283	1.53734
	Response (%WT)										Response (%WT)				Response (%WT)						Response (%WT)				Response (%WT)				Response (%WT)
	98.888	100.962	101.489	98.6617							103.392	80.7081	116.44	99.4602	101.691	77.0848	87.7062	110.843			95.5747	96.5253	103.988	103.912	51.9023	49.9005	41.9302	42.5797	78.2472	78.6657	88.4574	99.4393
	102.302	107.247	99.776	99.7161							102.503	123.503	117.235	115.061	124.543	93.7584	88.1157	116.008			100.337	94.5099	85.7144	104.241	47.9936	39.8269	43.534	48.8074	93.8593	94.6426	100.775	92.8174
	88.9644	124.315	101.112	77.94							113.263	128.412	95.6925	112.726	79.1628	102.081	105.751	92.4876			82.0645	101.604	97.3484	105.614	45.4677	40.1142	49.3786	49.4616	97.9618	81.5827	82.4865	98.1498
	80.7947	86.3576	84.8765	91.6111							79.9191	69.7919	74.436	74.9565	51.576	63.477	53.0239	58.7301			71.3277	76.2496	92.0154	83.1784	36.6952	44.1392	24.3213	22.9772	58.6116	68.5415	57.9967	52.4826
	47.0743	53.9958	42.056	49.376							49.0277	11.0006	41.0674	22.7855	26.9405	21.6852	28.7878	19.1263			55.5585	52.3399	43.4305	24.1402	-12.7979	-17.268	-5.19999	22.4184	2.96753	-19.6867	-8.82459	-0.8453
	17.8885	6.57534	20.8517	-0.671014							14.6963	1.56773	6.81572	11.5938	21.1548	28.1623	7.15967	12.1455			9.18786	16.44	12.4473	27.4257	-22.8549	-6.47522	-18.9412	-2.8824	-9.77743	-13.331	-10.5701	-9.50827
	-9.37963	4.8479	0.0857909	4.25019							0.915927	10.1995	-18.6407	16.8383	16.5971	28.1562	8.75639	15.9428			2.78896	6.31634	-5.33457	-5.54599	-5.10846	-7.19444	-13.2298	15.8543	1.53599	-21.1759	-14.5638	-23.92
	7.71608	1.86784	-6.01988	-3.56404							-17.5046	13.5297	-15.1634	19.1384	-0.757578	12.4376	11.5881	4.73011			-11.5186	-3.47046	10.2579	4.73111	-25.519	-0.776972	-15.9959	6.98232	3.25847	-16.2569	-12.1904	-5.18282
GPR84 mutations	WT									GPR84 mutations	WT				R349A					GPR84 mutations	WT				H352A
Compound	LY237									Compound	LY237				LY237					Compound	LY237				LY237
	concentration (uM)										concentration (uM)				concentration (uM)						concentration (uM)				concentration (uM)
	1	1	1	1							1	1	1	1	1	1	1	1			1	1	1	1	1	1	1	1
	0.1	0.1	0.1	0.1							0.1	0.1	0.1	0.1	0.1	0.1	0.1	0.1			0.1	0.1	0.1	0.1	0.1	0.1	0.1	0.1
	0.01	0.01	0.01	0.01							0.01	0.01	0.01	0.01	0.01	0.01	0.01	0.01			0.01	0.01	0.01	0.01	0.01	0.01	0.01	0.01
	0.001	0.001	0.001	0.001							0.001	0.001	0.001	0.001	0.001	0.001	0.001	0.001			0.001	0.001	0.001	0.001	0.001	0.001	0.001	0.001
	0.0001	0.0001	0.0001	0.0001							0.0001	0.0001	0.0001	0.0001	0.0001	0.0001	0.0001	0.0001			0.0001	0.0001	0.0001	0.0001	0.0001	0.0001	0.0001	0.0001
	1e-05	1e-05	1e-05	1e-05							1e-05	1e-05	1e-05	1e-05	1e-05	1e-05	1e-05	1e-05			1e-05	1e-05	1e-05	1e-05	1e-05	1e-05	1e-05	1e-05
	1e-06	1e-06	1e-06	1e-06							1e-06	1e-06	1e-06	1e-06	1e-06	1e-06	1e-06	1e-06			1e-06	1e-06	1e-06	1e-06	1e-06	1e-06	1e-06	1e-06
	0	0	0	0							0	0	0	0	0	0	0	0			0	0	0	0	0	0	0	0
Control: GPR84 WT	HTRF Ratio 665nm/620nm									Control: GPR84 WT	HTRF Ratio 665nm/620nm				HTRF Ratio 665nm/620nm					Control: GPR84 WT	HTRF Ratio 665nm/620nm				HTRF Ratio 665nm/620nm
Formula=(x-Min)/△*100	2.33898	2.19898	2.33073	2.16077						Formula=(x-Min)/△*100	3.35569	3.54314	3.78474	3.60713	2.44472	2.43268	2.12449	2.39549		Formula=(x-Min)/△*100	3.52293	3.45981	3.5815	3.38853	2.2975	2.36274	2.63198	2.88724
△=Max-Min	2.24423	2.40723	2.32146	2.49444						△=Max-Min	3.71185	3.41029	3.24248	3.10509	2.37507	2.27228	2.15903	2.43478		△=Max-Min	3.70642	3.56749	3.45943	3.6664	2.76699	2.525	2.64266	2.35216
	2.46186	2.49172	2.30469	2.40854							3.42197	3.50175	3.42844	3.4459	2.17223	2.31235	2.25324	2.12957			3.83077	3.39942	3.82689	3.06966	2.36953	2.47312	2.22616	2.08669
Max: 2.257364	2.05582	2.08715	1.97566	2.36112						Max: 3.572675	3.16639	2.98738	3.04294	2.94952	2.0631	2.09982	2.07242	2.05733		Max: 3.488192	3.2813	3.25667	2.92101	2.96618	2.37618	2.0848	1.9137	1.88261
Min:1.398207	1.85431	1.76352	1.77759	1.86058						Min:1.940049	2.39897	2.60856	2.54698	2.96524	2.05891	1.75591	1.90854	1.90793		Min:2.010726	2.43501	2.51239	2.57957	2.45485	2.6438	1.9152	1.90044	1.95599
△: 0.859157	1.56906	1.54537	1.32837	1.49126						△: 1.632627	2.03528	1.95867	2.02412	2.04812	2.15054	1.94195	1.97324	2.01979		△: 1.477466	2.16321	1.99869	2.39238	1.93432	2.08828	1.73537	1.84773	1.98527
	1.33126	1.2574	1.34702	1.37909							2.14505	1.90762	2.02686	2.29629	2.34558	2.00059	1.98023	2.1103			1.77237	1.77909	2.06326	1.95744	2.29082	2.03269	1.79181	1.97198
	1.41147	1.42242	1.21441	1.54452							1.8733	2.03915	2.11451	1.73323	2.10153	2.0418	1.98158	2.03474			1.91782	2.03505	2.09687	1.99316	1.96785	1.80802	2.11704	2.28695
	Response (%WT)										Response (%WT)				Response (%WT)						Response (%WT)				Response (%WT)
	109.5	93.2042	108.539	88.7569							86.7095	98.1912	112.989	102.11	30.9114	30.174	11.2971	27.896			102.351	98.0791	106.316	93.2544	19.4099	23.8253	42.0487	59.3257
	98.4708	117.444	107.46	127.594							108.525	90.0534	79.7751	71.3599	26.6453	20.3495	13.4129	30.3027			114.77	105.367	98.0533	112.062	51.1864	34.8081	42.7714	23.1094
	123.802	127.278	105.509	117.595							90.769	95.6555	91.1656	92.2346	14.2215	22.8038	19.1831	11.6086			123.187	93.9918	122.924	71.6725	24.285	31.2967	14.5813	5.14144
	76.5419	80.1885	67.2114	112.076							75.1146	64.1503	67.5531	61.8309	7.53709	9.78598	8.10819	7.18349			85.9967	84.33	61.6113	64.6685	24.7353	5.01359	-6.56719	-8.67107
	53.0878	42.5204	44.1576	53.8169							28.1096	40.9467	37.1753	62.7943	7.28051	-11.2786	-1.93011	-1.96711			28.7167	33.9546	38.5011	30.0598	42.8489	-6.4656	-7.46461	-3.70452
	19.8867	17.129	-8.12858	10.8308							5.83296	1.14059	5.14916	6.61955	12.8929	0.116591	2.03283	4.88431			10.3208	-0.814909	25.832	-5.17129	5.24906	-18.6374	-11.0318	-1.72288
	-7.7922	-16.3889	-5.95843	-2.22523							12.5564	-1.9864	5.31735	21.8201	24.8393	3.70798	2.46146	10.4279			-16.1325	-15.6777	3.55541	-3.60692	18.9577	1.48687	-14.8169	-2.62226
	1.54404	2.81831	-21.3925	17.0302							-4.08811	6.06982	10.6862	-12.668	9.89115	6.23232	2.5436	5.80019			-6.28834	1.6466	5.83066	-1.18893	-2.90166	-13.7195	7.19557	18.6955

## Sheet: Figure5
GPR84 mutations	WT				T359A					GPR84 mutations	WT				N104A					GPR84 mutations	WT				Y332A					GPR84 mutations	WT				Y332F					GPR84 mutations	WT				N104A/T359A
Compound	LY237				LY237					Compound	LY237				LY237					Compound	LY237				LY237					Compound	LY237				LY237					Compound	LY237				LY237
	concentration (uM)				concentration (uM)						concentration (uM)				concentration (uM)						concentration (uM)				concentration (uM)						concentration (uM)				concentration (uM)						concentration (uM)				concentration (uM)
	1	1	1	1	1	1	1	1			1	1	1	1	1	1	1	1			1	1	1	1	1	1	1	1			1	1	1	1	1	1	1	1			1	1	1	1	1	1	1	1
	0.1	0.1	0.1	0.1	0.1	0.1	0.1	0.1			0.1	0.1	0.1	0.1	0.1	0.1	0.1	0.1			0.1	0.1	0.1	0.1	0.1	0.1	0.1	0.1			0.1	0.1	0.1	0.1	0.1	0.1	0.1	0.1			0.1	0.1	0.1	0.1	0.1	0.1	0.1	0.1
	0.01	0.01	0.01	0.01	0.01	0.01	0.01	0.01			0.01	0.01	0.01	0.01	0.01	0.01	0.01	0.01			0.01	0.01	0.01	0.01	0.01	0.01	0.01	0.01			0.01	0.01	0.01	0.01	0.01	0.01	0.01	0.01			0.01	0.01	0.01	0.01	0.01	0.01	0.01	0.01
	0.001	0.001	0.001	0.001	0.001	0.001	0.001	0.001			0.001	0.001	0.001	0.001	0.001	0.001	0.001	0.001			0.001	0.001	0.001	0.001	0.001	0.001	0.001	0.001			0.001	0.001	0.001	0.001	0.001	0.001	0.001	0.001			0.001	0.001	0.001	0.001	0.001	0.001	0.001	0.001
	0.0001	0.0001	0.0001	0.0001	0.0001	0.0001	0.0001	0.0001			0.0001	0.0001	0.0001	0.0001	0.0001	0.0001	0.0001	0.0001			0.0001	0.0001	0.0001	0.0001	0.0001	0.0001	0.0001	0.0001			0.0001	0.0001	0.0001	0.0001	0.0001	0.0001	0.0001	0.0001			0.0001	0.0001	0.0001	0.0001	0.0001	0.0001	0.0001	0.0001
	1e-05	1e-05	1e-05	1e-05	1e-05	1e-05	1e-05	1e-05			1e-05	1e-05	1e-05	1e-05	1e-05	1e-05	1e-05	1e-05			1e-05	1e-05	1e-05	1e-05	1e-05	1e-05	1e-05	1e-05			1e-05	1e-05	1e-05	1e-05	1e-05	1e-05	1e-05	1e-05			1e-05	1e-05	1e-05	1e-05	1e-05	1e-05	1e-05	1e-05
	1e-06	1e-06	1e-06	1e-06	1e-06	1e-06	1e-06	1e-06			1e-06	1e-06	1e-06	1e-06	1e-06	1e-06	1e-06	1e-06			1e-06	1e-06	1e-06	1e-06	1e-06	1e-06	1e-06	1e-06			1e-06	1e-06	1e-06	1e-06	1e-06	1e-06	1e-06	1e-06			1e-06	1e-06	1e-06	1e-06	1e-06	1e-06	1e-06	1e-06
	0	0	0	0	0	0	0	0			0	0	0	0	0	0	0	0			0	0	0	0	0	0	0	0			0	0	0	0	0	0	0	0			0	0	0	0	0	0	0	0
Control: GPR84 WT	HTRF Ratio 665nm/620nm				HTRF Ratio 665nm/620nm					Control: GPR84 WT	HTRF Ratio 665nm/620nm				HTRF Ratio 665nm/620nm					Control: GPR84 WT	HTRF Ratio 665nm/620nm				HTRF Ratio 665nm/620nm					Control: GPR84 WT	HTRF Ratio 665nm/620nm				HTRF Ratio 665nm/620nm					Control: GPR84 WT	HTRF Ratio 665nm/620nm				HTRF Ratio 665nm/620nm
Formula=(x-Min)/△*100	3.52293	3.45981	3.5815	3.38853	3.37521	3.33591	3.40671	3.48676		Formula=(x-Min)/△*100	2.33898	2.19898	2.33073	2.16077	2.1007	1.84747	1.77738	1.88614		Formula=(x-Min)/△*100	3.48487	3.21107	3.55815	3.50085	1.93504	1.88716	2.03238	2.16092		Formula=(x-Min)/△*100	2.64975	2.84434	2.86648	2.92732	1.87529	1.96913	2.0536	2.02085		Formula=(x-Min)/△*100	2.44994	2.57093	2.87334	2.49346	2.39636	1.91013	1.92735	2.37256
△=Max-Min	3.70642	3.56749	3.45943	3.6664	3.31205	3.35878	3.24213	3.35456		△=Max-Min	2.24423	2.40723	2.32146	2.49444	1.91143	2.03769	1.85631	1.8486		△=Max-Min	3.44585	3.52948	3.70694	3.58351	2.14585	1.88638	2.33683	1.80621		△=Max-Min	2.74132	2.43041	2.74913	2.76766	2.16551	2.03314	1.95817	1.98811		△=Max-Min	2.79682	2.64622	2.61549	2.56025	1.67119	2.29175	1.9321	1.81268
	3.83077	3.39942	3.82689	3.06966	3.25522	3.32319	3.5498	3.33242			2.46186	2.49172	2.30469	2.40854	1.57769	1.62887	1.5455	1.87109			3.44579	3.48687	3.47816	3.44014	1.90772	1.97467	1.97434	1.80056			2.59928	2.89426	2.83514	2.92796	1.92793	1.88494	2.03545	2.00523			2.50411	2.57694	2.67001	2.55006	1.78702	1.63869	1.66888	1.61396
Max: 3.488192	3.2813	3.25667	2.92101	2.96618	2.86505	3.00944	3.09758	3.03376		Max: 2.257364	2.05582	2.08715	1.97566	2.36112	1.39203	1.33098	1.37428	1.39383		Max: 3.438736	3.37713	2.8093	2.97884	3.2403	1.86347	1.92516	1.81194	2.12811		Max: 2.821975	2.4933	2.45839	2.55276	2.3863	1.94132	1.97794	1.97249	1.94031		Max: 2.596919	2.38533	2.41251	2.49708	2.2251	1.54902	1.47438	1.33559	1.47317
Min:2.010726	2.43501	2.51239	2.57957	2.45485	2.20999	2.07691	2.7304	2.81621		Min:1.398207	1.85431	1.76352	1.77759	1.86058	1.49981	1.33698	1.31682	1.37596		Min:1.991219	2.77621	2.79572	2.64052	2.25467	2.19792	1.6789	1.67388	1.94514		Min:1.56401	1.86804	2.02205	1.90912	1.89979	1.47327	1.43434	1.55595	1.55322		Min:1.668026	1.58598	1.81024	1.91555	2.08392	1.49797	1.39111	1.42104	1.34259
△: 1.477466	2.16321	1.99869	2.39238	1.93432	1.83368	2.0137	2.06621	2.02792		△: 0.859157	1.56906	1.54537	1.32837	1.49126	1.45279	1.2765	1.39124	1.31806		△: 1.447518	1.90393	2.08316	1.81907	2.24821	1.64075	1.95611	1.69199	1.96162		△: 1.257965	1.47472	1.45839	1.52142	1.72835	1.50687	1.59916	1.38906	1.61557		△: 0.928894	1.42665	1.54314	1.56496	1.69663	1.46259	1.50583	1.46402	1.52739
	1.77237	1.77909	2.06326	1.95744	1.84018	1.91925	2.02068	2.04901			1.33126	1.2574	1.34702	1.37909	1.34903	1.25684	1.33201	1.4437			1.86696	1.67026	2.02978	1.97698	1.67296	1.81058	1.69229	2.12467			1.53967	1.4446	1.60967	1.55613	1.59765	1.39308	1.5783	1.52379			1.40318	1.67167	1.3321	1.46826	1.34833	1.35855	1.43807	1.57706
	1.91782	2.03505	2.09687	1.99316	1.94008	1.73951	1.81729	2.08666			1.41147	1.42242	1.21441	1.54452	1.36548	1.46431	1.33059	1.22198			2.23732	1.86303	1.99545	1.86907	1.85236	2.09821	2.02157	1.71201			1.66399	1.39121	1.64792	1.55292	1.58912	1.44407	1.55115	1.64787			1.59472	1.69517	1.76244	1.61977	1.32445	1.49403	1.41033	1.53154
	Response (%WT)				Response (%WT)						Response (%WT)				Response (%WT)						Response (%WT)				Response (%WT)						Response (%WT)				Response (%WT)						Response (%WT)				Response (%WT)
	102.351	98.0791	106.316	93.2544	92.3534	89.693	94.4847	99.9028			109.5	93.2042	108.539	88.7569	81.765	52.2909	44.1337	56.7923			103.187	84.272	108.25	104.291	-3.88095	-7.18869	2.84332	11.7238			86.3094	101.778	103.538	108.375	24.7445	32.2042	38.9192	36.316			84.1774	97.2026	129.758	88.862	78.4091	26.0643	27.9179	75.8462
	114.77	105.367	98.0533	112.062	88.078	91.2411	83.3454	90.9554			98.4708	117.444	107.46	127.594	59.7361	74.4314	53.3199	52.4225			100.492	106.269	118.529	110.001	10.6827	-7.2425	23.8762	-12.7814			93.5883	68.8733	94.2093	95.682	47.815	37.2926	31.3333	33.7134			121.52	105.308	101.999	96.0519	0.340566	67.1467	28.4291	15.5732
	123.187	93.9918	122.924	71.6725	84.2315	88.8319	104.17	89.4566			123.802	127.278	105.509	117.595	20.8901	26.8477	17.1436	55.0408			100.487	103.325	102.723	100.097	-5.76812	-1.14316	-1.16617	-13.1713			82.2976	105.746	101.046	108.425	28.929	25.5117	37.4765	35.0743			90.0086	97.8488	107.868	94.955	12.8108	-3.15854	0.0922065	-5.82074
	85.9967	84.33	61.6113	64.6685	57.824	67.5964	73.5621	69.2426			76.5419	80.1885	67.2114	112.076	-0.718757	-7.82514	-2.78485	-0.509831			95.7443	56.5161	68.2284	86.2912	-8.82521	-4.56336	-12.3851	9.45726			73.8724	71.0972	78.599	65.367	29.9935	32.9051	32.4712	29.9136			77.2215	80.147	89.252	59.9714	-12.8111	-20.8466	-35.7888	-20.9776
	28.7167	33.9546	38.5011	30.0598	13.4866	4.47963	48.7098	54.5178			53.0878	42.5204	44.1576	53.8169	11.8261	-7.12667	-9.47234	-2.58978			54.2303	55.5778	44.8561	18.2002	14.2796	-21.5759	-21.923	-3.18348			24.1687	36.4113	27.4343	26.6923	-7.2133	-10.3078	-0.640857	-0.857476			-8.83217	15.3097	26.6475	44.7727	-18.3077	-29.811	-26.5887	-35.0347
	10.3208	-0.814909	25.832	-5.17129	-11.983	0.201088	3.75501	1.16382			19.8867	17.129	-8.12858	10.8308	6.35306	-14.1654	-0.810591	-9.32871			-6.03015	6.35153	-11.8925	17.7542	-24.2116	-2.42564	-20.6718	-2.04471			-7.09803	-8.39632	-3.38537	13.0638	-4.54216	2.79398	-13.9071	4.0991			-25.9855	-13.4444	-11.0954	3.07909	-22.1165	-17.4615	-21.9624	-15.1397
	-16.1325	-15.6777	3.55541	-3.60692	-11.5431	-6.19128	0.673857	2.59106			-7.7922	-16.3889	-5.95843	-2.22523	-5.72401	-16.4536	-7.70444	5.29458			-8.58439	-22.173	2.66404	-0.983788	-21.9864	-12.4795	-20.6509	9.2194			-1.93461	-9.49261	3.62937	-0.626071	2.67426	-13.5876	1.13606	-3.19721			-28.5117	0.392564	-36.1644	-21.5055	-34.417	-33.3162	-24.7558	-9.79245
	-6.28834	1.6466	5.83066	-1.18893	-4.7813	-18.3568	-13.0928	5.13961			1.54404	2.81831	-21.3925	17.0302	-3.80876	7.69414	-7.87042	-20.5122			17.0018	-8.85575	0.29219	-8.43827	-9.59301	7.39117	2.0968	-19.289			7.94802	-13.7365	6.67016	-0.881642	1.99594	-9.53475	-1.02203	6.66666			-7.89116	2.92192	10.1641	-5.19484	-36.988	-18.7319	-27.7424	-14.6934
GPR84 mutations	WT				T359A					GPR84 mutations	WT				N104A					GPR84 mutations	WT				Y332A					GPR84 mutations	WT				Y332F					GPR84 mutations	WT				N104A/T359A
Compound	3-OH-C12				3-OH-C12					Compound	3-OH-C12				3-OH-C12					Compound	3-OH-C12				3-OH-C12					Compound	3-OH-C12				3-OH-C12					Compound	3-OH-C12				3-OH-C12
	concentration (uM)				concentration (uM)						concentration (uM)				concentration (uM)						concentration (uM)				concentration (uM)						concentration (uM)				concentration (uM)						concentration (uM)				concentration (uM)
	1000	1000	1000	1000	1000	1000	1000	1000			1000	1000	1000	1000	1000	1000	1000	1000			1000	1000	1000	1000	1000	1000	1000	1000			1000	1000	1000	1000	1000	1000	1000	1000			1	1	1	1	1	1	1	1
	333.333	333.333	333.333	333.333	333.333	333.333	333.333	333.333			333.333	333.333	333.333	333.333	333.333	333.333	333.333	333.333			333.333	333.333	333.333	333.333	333.333	333.333	333.333	333.333			333.333	333.333	333.333	333.333	333.333	333.333	333.333	333.333			0.1	0.1	0.1	0.1	0.1	0.1	0.1	0.1
	111.111	111.111	111.111	111.111	111.111	111.111	111.111	111.111			111.111	111.111	111.111	111.111	111.111	111.111	111.111	111.111			111.111	111.111	111.111	111.111	111.111	111.111	111.111	111.111			111.111	111.111	111.111	111.111	111.111	111.111	111.111	111.111			0.01	0.01	0.01	0.01	0.01	0.01	0.01	0.01
	37.037	37.037	37.037	37.037	37.037	37.037	37.037	37.037			37.037	37.037	37.037	37.037	37.037	37.037	37.037	37.037			37.037	37.037	37.037	37.037	37.037	37.037	37.037	37.037			37.037	37.037	37.037	37.037	37.037	37.037	37.037	37.037			0.001	0.001	0.001	0.001	0.001	0.001	0.001	0.001
	12.3457	12.3457	12.3457	12.3457	12.3457	12.3457	12.3457	12.3457			12.3457	12.3457	12.3457	12.3457	12.3457	12.3457	12.3457	12.3457			12.3457	12.3457	12.3457	12.3457	12.3457	12.3457	12.3457	12.3457			12.3457	12.3457	12.3457	12.3457	12.3457	12.3457	12.3457	12.3457			0.0001	0.0001	0.0001	0.0001	0.0001	0.0001	0.0001	0.0001
	4.11523	4.11523	4.11523	4.11523	4.11523	4.11523	4.11523	4.11523			4.11523	4.11523	4.11523	4.11523	4.11523	4.11523	4.11523	4.11523			4.11523	4.11523	4.11523	4.11523	4.11523	4.11523	4.11523	4.11523			4.11523	4.11523	4.11523	4.11523	4.11523	4.11523	4.11523	4.11523			1e-05	1e-05	1e-05	1e-05	1e-05	1e-05	1e-05	1e-05
	1.37174	1.37174	1.37174	1.37174	1.37174	1.37174	1.37174	1.37174			1.37174	1.37174	1.37174	1.37174	1.37174	1.37174	1.37174	1.37174			1.37174	1.37174	1.37174	1.37174	1.37174	1.37174	1.37174	1.37174			1.37174	1.37174	1.37174	1.37174	1.37174	1.37174	1.37174	1.37174			1e-06	1e-06	1e-06	1e-06	1e-06	1e-06	1e-06	1e-06
	0	0	0	0	0	0	0	0			0	0	0	0	0	0	0	0			0	0	0	0	0	0	0	0			0	0	0	0	0	0	0	0			0	0	0	0	0	0	0	0
Control: GPR84 WT	HTRF Ratio 665nm/620nm				HTRF Ratio 665nm/620nm					Control: GPR84 WT	HTRF Ratio 665nm/620nm				HTRF Ratio 665nm/620nm					Control: GPR84 WT	HTRF Ratio 665nm/620nm				HTRF Ratio 665nm/620nm					Control: GPR84 WT	HTRF Ratio 665nm/620nm				HTRF Ratio 665nm/620nm					Control: GPR84 WT	HTRF Ratio 665nm/620nm				HTRF Ratio 665nm/620nm
Formula=(x-Min)/△*100	3.51135	3.40291	3.58677	3.40062	3.42619	3.46503	3.49467	3.41439		Formula=(x-Min)/△*100	2.51128	2.63289	2.62082	2.8704	2.16776	1.92878	2.10165	1.95856		Formula=(x-Min)/△*100	3.62375	3.08135	3.49557	3.63172	2.37077	1.97241	2.30179	1.94672		Formula=(x-Min)/△*100	2.64018	2.71004	2.76123	2.75147	1.93928	2.1828	1.90671	2.0843		Formula=(x-Min)/△*100	2.60555	2.64998	2.25505	2.5127	2.19035	2.26519	1.93874	1.95352
△=Max-Min	3.50398	3.49923	3.57252	3.44355	3.27932	3.54687	3.41323	3.38246		△=Max-Min	2.54948	2.80922	2.6863	2.71475	1.75465	1.71124	1.83492	1.83188		△=Max-Min	3.50044	3.61067	3.35112	3.41804	2.36765	1.91801	1.72258	2.41201		△=Max-Min	2.89495	2.68668	2.64005	2.6423	1.86291	2.08483	2.12094	1.93916		△=Max-Min	2.44316	2.53457	2.46227	2.66096	1.8406	1.50802	1.84725	1.61884
	3.04415	3.02202	3.46347	3.17712	3.02113	3.00373	3.07226	3.06354			2.63158	2.4331	2.67019	2.63047	1.38944	1.30994	1.42459	1.72033			3.6342	3.60968	3.02289	3.07732	2.20017	1.75239	2.17502	2.41027			2.36507	2.64319	2.74313	2.67598	1.80098	1.71054	2.01057	2.07065			2.27642	2.33265	2.16983	2.33881	1.57235	1.44119	1.53026	1.48302
Max: 3.475413	3.04311	3.02309	2.59528	2.70285	2.51662	2.64918	2.63059	2.93295		Max: 2.658847	2.05116	2.36866	1.92812	2.14322	1.3962	1.44018	1.36257	1.57627		Max: 3.458096	2.92073	2.80055	2.8378	2.90769	2.33279	2.20564	2.25377	2.1961		Max: 2.715729	1.99935	1.91736	1.96176	2.26276	1.78157	1.84952	1.73699	1.77957		Max: 2.505822	1.90002	2.05747	2.05895	2.45569	1.2735	1.20828	1.39877	1.87687
Min:2.125456	2.79099	2.21355	2.31062	2.17559	2.12234	2.60524	2.36361	2.03212		Min:1.577787	1.95302	1.66392	1.73547	2.11532	1.35121	1.66094	1.46893	1.52189		Min:2.049584	2.39517	2.60638	2.52672	2.53195	2.10231	2.02377	2.31869	2.0623		Min:1.52638	1.68745	2.04678	1.65877	2.13874	1.60574	1.69019	1.47001	1.68858		Min:1.461706	1.71616	1.63822	2.03497	2.00839	1.07392	1.23339	1.48127	1.69819
△: 1.349957	2.16084	2.12729	2.17023	2.03567	2.16797	2.08508	2.4524	1.90719		△: 1.08106	1.60771	1.64932	1.42196	1.99771	1.33276	1.44311	1.45326	1.67824		△: 1.408512	2.11247	2.25534	2.06526	1.97657	2.28303	1.97465	2.43079	2.35709		△: 1.18935	1.51744	1.53802	1.61488	1.32722	1.32231	1.46096	1.54539	1.83439		△: 1.044116	1.52825	1.55885	1.70889	1.2531	1.50399	1.54001	1.43866	1.40916
	2.02293	1.65067	2.20326	1.72048	2.22275	2.0326	2.36164	1.894			1.48659	1.63719	1.56155	1.98191	1.2861	1.31062	1.33565	1.42054			1.93046	2.02404	1.93015	2.38944	1.92302	1.95187	2.36866	2.1866			1.62482	1.59563	1.54761	1.62447	1.47066	1.61443	1.57856	1.51161			1.16627	1.44716	1.79551	1.59872	1.36201	1.24695	1.50755	1.44778
	2.52115	1.8859	2.09241	2.00236	1.97098	1.91965	2.28453	1.75598			1.48174	1.53405	1.62293	1.67243	1.42633	1.42529	1.46181	1.61879			1.94517	1.88193	2.25107	2.12016	2.1866	1.87369	2.1586	2.44617			1.47307	1.59545	1.54334	1.49367	1.37766	1.62387	1.66562	1.48317			1.47991	1.51368	1.48696	1.36627	1.27515	1.4435	1.39253	1.42535
	Response (%WT)				Response (%WT)						Response (%WT)				Response (%WT)						Response (%WT)				Response (%WT)						Response (%WT)				Response (%WT)						Response (%WT)				Response (%WT)
	102.662	94.629	108.249	94.4599	96.3538	99.2308	101.426	95.4794			86.3499	97.599	96.4824	119.569	54.5733	32.4679	48.4586	35.2224			111.761	73.2521	102.66	112.327	22.803	-5.47917	17.9062	-7.30273			93.6479	99.5215	103.826	103.005	34.7166	55.1918	31.9782	46.9094			109.552	113.807	75.9821	100.659	69.7862	76.9536	45.6875	47.1038
	102.116	101.764	107.193	97.6395	85.4744	105.293	95.3934	93.1146			89.8837	113.91	102.54	105.171	16.36	12.3449	23.7851	23.5041			103.007	110.832	92.405	97.156	22.5817	-9.34112	-23.2165	25.7315			115.069	97.5577	93.6368	93.8264	28.2957	46.9542	49.9906	34.7064			93.9983	102.753	95.8285	114.859	36.2882	4.4361	36.9257	15.0499
	68.0533	66.4143	99.115	77.9032	66.3482	65.0596	70.136	69.4903			97.4777	79.1177	101.049	97.3751	-17.4228	-24.7766	-14.1712	13.1853			112.503	110.762	69.1016	72.9659	10.6908	-21.0997	8.90552	25.608			70.5169	93.9009	102.304	96.6577	23.088	15.4845	40.7103	45.7619			78.0293	83.4145	67.8202	84.0046	10.5973	-1.9653	6.56536	2.04163
	67.9769	66.4936	34.803	42.7716	28.9763	38.7956	37.4188	59.8161			43.7881	73.1575	32.4064	52.3039	-16.797	-12.7291	-19.9079	-0.139955			61.8489	53.3161	55.9611	60.923	20.1068	11.0792	14.4966	10.4023			39.7675	32.8731	36.6064	61.9145	21.4564	27.1697	17.7079	21.2881			41.9791	57.0588	57.2005	95.1983	-18.0259	-24.272	-6.02759	39.7618
	49.3003	6.52562	13.7164	3.7139	-0.231119	35.5405	17.642	-6.914			34.7101	7.96783	14.5858	49.7228	-20.9586	7.69143	-10.0692	-5.17085			24.5357	39.531	33.8751	34.2462	3.7434	-1.83284	19.1057	0.902815			13.5425	43.7551	11.1312	51.4873	6.67224	13.7733	-4.73929	13.6378			24.3701	16.9055	54.9045	52.3585	-37.1405	-21.8672	1.87403	22.6491
	2.62142	0.135708	3.31707	-6.6511	3.14951	-2.99054	24.2186	-16.1686			2.76756	6.61712	-14.4139	38.8434	-22.6653	-12.4577	-11.5191	9.29209			4.46501	14.6081	1.11275	-5.18375	16.5737	-5.31978	27.0648	21.832			-0.751903	0.978623	7.44115	-16.7449	-17.1584	-5.50046	1.59804	25.8977			6.37353	9.30424	23.6739	-19.9792	4.05022	7.49926	-2.20684	-5.03287
	-7.59498	-35.1704	5.76359	-29.9995	7.20734	-6.87852	17.4957	-17.1452			-8.43635	5.49479	-1.50186	37.3819	-26.9813	-24.7138	-22.398	-14.546			-8.45728	-1.8136	-8.47964	24.1284	-8.98571	-6.93716	22.6537	9.72766			8.27707	5.82245	1.78537	8.2473	-4.68498	7.40306	4.38721	-1.242			-28.2952	-1.39276	31.9703	13.1222	-9.54827	-20.5682	4.39089	-1.33405
	29.3113	-17.7452	-2.44756	-9.11851	-11.4433	-15.2457	11.7835	-27.3698			-8.88471	-4.04547	4.17544	8.75474	-14.0101	-14.106	-10.7279	3.79285			-7.41277	-11.9026	14.3046	5.01077	9.72773	-12.4878	7.73996	28.1562			-4.4826	5.80723	1.42601	-2.75064	-12.5039	8.19685	11.7068	-3.63331			1.7431	4.9779	2.41908	-9.14008	-17.8672	-1.74329	-6.6257	-3.48189

## Sheet: Figure6
GPR84 mutations	WT			K126A			Delt210-215							GPR84 mutations	WT			Y215A
Compound	LY237			LY237			LY237							Compound	LY237			LY237
	concentration (uM)			concentration (uM)			concentration (uM)								concentration (uM)			concentration (uM)
	10	10	10	10	10	10	10	10	10						10	10	10	10	10	10
	1	1	1	1	1	1	1	1	1						1	1	1	1	1	1
	0.1	0.1	0.1	0.1	0.1	0.1	0.1	0.1	0.1						0.1	0.1	0.1	0.1	0.1	0.1
	0.01	0.01	0.01	0.01	0.01	0.01	0.01	0.01	0.01						0.01	0.01	0.01	0.01	0.01	0.01
	0.001	0.001	0.001	0.001	0.001	0.001	0.001	0.001	0.001						0.001	0.001	0.001	0.001	0.001	0.001
	0.0001	0.0001	0.0001	0.0001	0.0001	0.0001	0.0001	0.0001	0.0001						0.0001	0.0001	0.0001	0.0001	0.0001	0.0001
	1e-05	1e-05	1e-05	1e-05	1e-05	1e-05	1e-05	1e-05	1e-05						1e-05	1e-05	1e-05	1e-05	1e-05	1e-05
	0	0	0	0	0	0	0	0	0						0	0	0	0	0	0
Control: GPR84 WT	Luciferase activity (Lum)			Luciferase activity (Lum)			Luciferase activity (Lum)							Control: GPR84 WT	Luciferase activity (Lum)			Luciferase activity (Lum)
Formula=(x-Min)/△*100	512160	524840	480760	448600	438160	450960	526240	555640	571360					Formula=(x-Min)/△*100	9120	10560	10440	9960	12280	10480
△=Max-Min	509760	512480	483640	459880	447320	449240	548200	596080	596040					△=Max-Min	11680	10880	9640	11600	9240	10400
	387880	396640	351520	372480	356240	347840	440680	447840	463800						7160	7840	7560	10120	6880	7080
Max: 505920	146720	161240	144880	156200	144360	141840	155320	160520	174000					Max: 10040	4400	3000	3200	2840	2760	3080
Min:44626.7	56720	67600	60320	55880	52600	51360	49960	47200	54560					Min:2480	2040	2520	2360	1880	2000	1640
△: 461293	47880	48760	47400	41960	37720	33200	34640	32960	32360					△: 7560	2680	2840	1440	1520	1920	1400
	50800	46560	43000	32200	37000	33400	28200	31480	27960						2000	1880	3720	1480	2240	1560
	43680	45880	44320	32880	33800	30560	28680	27600	26600						2440	1880	3120	2240	2880	1640
	Response (%WT)			Response (%WT)			Response (%WT)								Response (%WT)			Response (%WT)
	101.353	104.102	94.5458	87.5741	85.3109	88.0857	104.405	110.778	114.186						87.8307	106.878	105.291	98.9418	129.63	105.82
	100.832	101.422	95.1701	90.0194	87.2966	87.7128	109.166	119.545	119.536						121.693	111.111	94.709	120.635	89.418	104.762
	74.4111	76.3101	66.5289	71.0726	67.5521	65.7311	85.8572	87.4093	90.8692						61.9048	70.8995	67.1958	101.058	58.2011	60.8466
	22.132	25.2796	21.7331	24.1871	21.6204	21.0741	23.9963	25.1236	28.0458						25.3968	6.87831	9.52381	4.7619	3.7037	7.93651
	2.62161	4.9802	3.40203	2.43952	1.72847	1.45966	1.15617	0.557852	2.15337						-5.82011	0.529101	-1.5873	-7.93651	-6.34921	-11.1111
	0.705263	0.896031	0.601208	-0.578085	-1.49724	-2.47709	-2.16493	-2.52912	-2.65919						2.6455	4.7619	-13.7566	-12.6984	-7.40741	-14.2857
	1.33827	0.419111	-0.352632	-2.69388	-1.65332	-2.43374	-3.561	-2.84996	-3.61303						-6.34921	-7.93651	16.4021	-13.2275	-3.1746	-12.1693
	-0.20522	0.2717	-0.0664798	-2.54646	-2.34702	-3.0494	-3.45695	-3.69107	-3.90785						-0.529101	-7.93651	8.46561	-3.1746	5.29101	-11.1111

## Sheet: FigureS8
GPR84 mutations	WT									GPR84 mutations	WT				C11A				Y69A					GPR84 mutations	WT				H13A				V16A
Compound	3-OH-C12									Compound	3-OH-C12				3-OH-C12				3-OH-C12					Compound	3-OH-C12				3-OH-C12				3-OH-C12
	concentration (uM)										concentration (uM)				concentration (uM)				concentration (uM)						concentration (uM)				concentration (uM)				concentration (uM)
	1000	1000	1000	1000							1000	1000	1000	1000	1000	1000	1000	1000	1000	1000	1000	1000			1000	1000	1000	1000	1000	1000	1000	1000	1000	1000	1000	1000
	333.333	333.333	333.333	333.333							333.333	333.333	333.333	333.333	333.333	333.333	333.333	333.333	333.333	333.333	333.333	333.333			333.333	333.333	333.333	333.333	333.333	333.333	333.333	333.333	333.333	333.333	333.333	333.333
	111.111	111.111	111.111	111.111							111.111	111.111	111.111	111.111	111.111	111.111	111.111	111.111	111.111	111.111	111.111	111.111			111.111	111.111	111.111	111.111	111.111	111.111	111.111	111.111	111.111	111.111	111.111	111.111
	37.037	37.037	37.037	37.037							37.037	37.037	37.037	37.037	37.037	37.037	37.037	37.037	37.037	37.037	37.037	37.037			37.037	37.037	37.037	37.037	37.037	37.037	37.037	37.037	37.037	37.037	37.037	37.037
	12.3457	12.3457	12.3457	12.3457							12.3457	12.3457	12.3457	12.3457	12.3457	12.3457	12.3457	12.3457	12.3457	12.3457	12.3457	12.3457			12.3457	12.3457	12.3457	12.3457	12.3457	12.3457	12.3457	12.3457	12.3457	12.3457	12.3457	12.3457
	4.11523	4.11523	4.11523	4.11523							4.11523	4.11523	4.11523	4.11523	4.11523	4.11523	4.11523	4.11523	4.11523	4.11523	4.11523	4.11523			4.11523	4.11523	4.11523	4.11523	4.11523	4.11523	4.11523	4.11523	4.11523	4.11523	4.11523	4.11523
	1.37174	1.37174	1.37174	1.37174							1.37174	1.37174	1.37174	1.37174	1.37174	1.37174	1.37174	1.37174	1.37174	1.37174	1.37174	1.37174			1.37174	1.37174	1.37174	1.37174	1.37174	1.37174	1.37174	1.37174	1.37174	1.37174	1.37174	1.37174
	0	0	0	0							0	0	0	0	0	0	0	0	0	0	0	0			0	0	0	0	0	0	0	0	0	0	0	0
Control: GPR84 WT	HTRF Ratio 665nm/620nm									Control: GPR84 WT	HTRF Ratio 665nm/620nm				HTRF Ratio 665nm/620nm				HTRF Ratio 665nm/620nm					Control: GPR84 WT	HTRF Ratio 665nm/620nm				HTRF Ratio 665nm/620nm				HTRF Ratio 665nm/620nm
Formula=(x-Min)/△*100	2.82963	2.83987	2.95072	2.65095						Formula=(x-Min)/△*100	2.51128	2.63289	2.62082	2.8704	1.62394	1.48895	1.6996	1.65913	2.1679	2.14817	2.38903	2.70826		Formula=(x-Min)/△*100	2.9788	3.03583	2.95283	3.56821	2.43781	2.48689	2.90213	2.41276	2.92237	2.92877	2.98943	3.37557
△=Max-Min	2.72425	3.21114	2.5534	2.93654						△=Max-Min	2.54948	2.80922	2.6863	2.71475	1.44256	1.62513	1.39819	1.5915	2.22894	2.20699	2.21922	2.17586		△=Max-Min	3.02756	3.04724	2.70498	3.05354	2.43814	2.4613	2.44083	2.54976	2.984	2.93075	2.91727	3.36654
	2.62195	2.63839	2.41781	2.44046							2.63158	2.4331	2.67019	2.63047	1.37527	1.45176	1.28138	1.38252	1.60383	1.67921	1.8129	1.94999			3.08622	2.71585	3.1027	3.05944	2.50536	2.44119	2.22126	2.22213	2.6178	2.40842	2.63004	2.66745
Max: 2.817791	2.17384	2.12694	2.30309	2.13775						Max: 2.658847	2.05116	2.36866	1.92812	2.14322	1.37602	1.25827	1.34278	1.60337	1.49186	1.65971	1.61004	1.59949		Max: 3.133921	2.53913	2.64453	2.43445	2.29609	1.97362	2.53715	2.31375	2.16455	1.96968	2.3764	1.91797	2.23254
Min:1.415003	1.71536	1.76895	1.86623	1.76908						Min:1.577787	1.95302	1.66392	1.73547	2.11532	1.35915	1.50271	1.1796	1.35805	1.29164	1.47331	1.38523	1.68358		Min:1.882032	2.45893	2.13743	2.19976	2.08074	1.78819	2.00279	2.06024	2.06868	2.07455	1.99316	1.60642	2.2233
△: 1.402788	1.33967	1.40128	1.33477	1.42653						△: 1.08106	1.60771	1.64932	1.42196	1.99771	1.45873	1.40336	1.31599	1.35455	1.61771	1.58563	1.36849	1.51874		△: 1.25189	1.92702	1.91697	1.94029	1.94679	1.97695	1.97348	1.61794	2.01844	1.5761	1.8668	1.387	1.61553
	1.36121	1.40115	1.39301	1.48385							1.48659	1.63719	1.56155	1.98191	1.50866	1.47886	1.18155	1.41532	1.484	1.63449	1.26724	1.62998			1.76954	1.7066	1.99346	1.76073	1.43389	1.80473	1.60066	2.05305	1.43763	1.70779	1.4553	1.92895
	1.3915	1.32536	1.3406	1.60254							1.48174	1.53405	1.62293	1.67243	1.48329	1.47152	1.33059	1.48164	1.28433	1.57796	1.53173	1.62914			1.79539	1.59014	1.87109	2.2715	1.45547	1.84334	2.09505	2.04072	1.77239	2.03756	1.74331	1.94739
	Response (%WT)										Response (%WT)				Response (%WT)				Response (%WT)						Response (%WT)				Response (%WT)				Response (%WT)
	100.844	101.574	109.476	88.1061							86.3499	97.599	96.4824	119.569	4.26942	-8.21721	11.2679	7.52465	54.5869	52.7611	75.0419	104.571			87.6094	92.1647	85.535	134.691	44.3952	48.3157	81.4845	42.394	83.1013	83.613	88.4582	119.303
	93.3319	128.041	81.1522	108.465							89.8837	113.91	102.54	105.171	-12.5092	4.37913	-16.6129	1.26894	60.233	58.2025	59.3338	55.323			91.5041	93.0763	65.7366	93.5795	44.4215	46.2714	44.6366	53.3374	88.0248	83.7708	82.6943	118.581
	86.0393	87.2111	71.4866	73.1015							97.4777	79.1177	101.049	97.3751	-18.7333	-11.6579	-27.4183	-18.0629	2.40875	9.38154	21.7487	34.429			96.1899	66.6049	97.5063	94.0503	49.7909	44.6655	27.0972	27.1666	58.7725	42.0472	59.7504	62.739
	54.0951	50.7513	63.3088	51.5224							43.7881	73.1575	32.4064	52.3039	-18.6635	-29.5556	-21.7387	2.36694	-7.94803	7.57803	2.98383	2.00747			52.4888	60.9079	44.1264	33.0743	7.3157	52.33	34.4855	22.5676	7.00154	39.4894	2.87074	27.9982
	21.4114	25.2318	32.1668	25.2407							34.7101	7.96783	14.5858	49.7228	-20.2248	-6.94457	-36.8328	-20.3257	-26.4696	-9.66422	-17.8121	9.78614			46.0825	20.4014	25.3802	15.8728	-7.49631	9.6465	14.2354	14.9091	15.3778	8.87686	-22.0159	27.26
	-5.36998	-0.977945	-5.71964	0.821685							2.76756	6.61712	-14.4139	38.8434	-11.0129	-16.1348	-24.2166	-20.65	3.69314	0.725214	-19.36	-5.46196			3.59397	2.7907	4.65396	5.17254	7.5821	7.305	-21.0957	10.8964	-24.4374	-1.217	-39.5424	-21.2883
	-3.83461	-0.987426	-1.56784	4.90819							-8.43635	5.49479	-1.50186	37.3819	-6.39437	-9.1513	-36.6526	-15.0288	-8.67538	5.24485	-28.7257	4.82776			-8.98534	-14.0136	8.90106	-9.68907	-35.7973	-6.1751	-22.4756	13.6606	-35.4987	-13.9182	-34.0868	3.74781
	-1.67506	-6.39038	-5.30376	13.3692							-8.88471	-4.04547	4.17544	8.75474	-8.74105	-9.82998	-22.8659	-8.89368	-27.1451	0.0163728	-4.26073	4.74997			-6.9207	-23.3158	-0.874318	31.1108	-34.0732	-3.09097	17.0157	12.6761	-8.7584	12.4234	-11.0811	5.22079
GPR84 mutations	WT				C93A					GPR84 mutations	WT				L100A				F101A					GPR84 mutations	WT				N104A								GPR84 mutations	WT				I108A
Compound	3-OH-C12				3-OH-C12					Compound	3-OH-C12				3-OH-C12				3-OH-C12					Compound	3-OH-C12				3-OH-C12								Compound	3-OH-C12				3-OH-C12
	concentration (uM)				concentration (uM)						concentration (uM)				concentration (uM)				concentration (uM)						concentration (uM)				concentration (uM)									concentration (uM)				concentration (uM)
	1000	1000	1000	1000	1000	1000	1000	1000			1000	1000	1000	1000	1000	1000	1000	1000	1000	1000	1000	1000			1000	1000	1000	1000	1000	1000	1000	1000						1000	1000	1000	1000	1000	1000	1000	1000
	333.333	333.333	333.333	333.333	333.333	333.333	333.333	333.333			333.333	333.333	333.333	333.333	333.333	333.333	333.333	333.333	333.333	333.333	333.333	333.333			333.333	333.333	333.333	333.333	333.333	333.333	333.333	333.333						333.333	333.333	333.333	333.333	333.333	333.333	333.333	333.333
	111.111	111.111	111.111	111.111	111.111	111.111	111.111	111.111			111.111	111.111	111.111	111.111	111.111	111.111	111.111	111.111	111.111	111.111	111.111	111.111			111.111	111.111	111.111	111.111	111.111	111.111	111.111	111.111						111.111	111.111	111.111	111.111	111.111	111.111	111.111	111.111
	37.037	37.037	37.037	37.037	37.037	37.037	37.037	37.037			37.037	37.037	37.037	37.037	37.037	37.037	37.037	37.037	37.037	37.037	37.037	37.037			37.037	37.037	37.037	37.037	37.037	37.037	37.037	37.037						37.037	37.037	37.037	37.037	37.037	37.037	37.037	37.037
	12.3457	12.3457	12.3457	12.3457	12.3457	12.3457	12.3457	12.3457			12.3457	12.3457	12.3457	12.3457	12.3457	12.3457	12.3457	12.3457	12.3457	12.3457	12.3457	12.3457			12.3457	12.3457	12.3457	12.3457	12.3457	12.3457	12.3457	12.3457						12.3457	12.3457	12.3457	12.3457	12.3457	12.3457	12.3457	12.3457
	4.11523	4.11523	4.11523	4.11523	4.11523	4.11523	4.11523	4.11523			4.11523	4.11523	4.11523	4.11523	4.11523	4.11523	4.11523	4.11523	4.11523	4.11523	4.11523	4.11523			4.11523	4.11523	4.11523	4.11523	4.11523	4.11523	4.11523	4.11523						4.11523	4.11523	4.11523	4.11523	4.11523	4.11523	4.11523	4.11523
	1.37174	1.37174	1.37174	1.37174	1.37174	1.37174	1.37174	1.37174			1.37174	1.37174	1.37174	1.37174	1.37174	1.37174	1.37174	1.37174	1.37174	1.37174	1.37174	1.37174			1.37174	1.37174	1.37174	1.37174	1.37174	1.37174	1.37174	1.37174						1.37174	1.37174	1.37174	1.37174	1.37174	1.37174	1.37174	1.37174
	0	0	0	0	0	0	0	0			0	0	0	0	0	0	0	0	0	0	0	0			0	0	0	0	0	0	0	0						0	0	0	0	0	0	0	0
Control: GPR84 WT	HTRF Ratio 665nm/620nm				HTRF Ratio 665nm/620nm					Control: GPR84 WT	HTRF Ratio 665nm/620nm				HTRF Ratio 665nm/620nm				HTRF Ratio 665nm/620nm					Control: GPR84 WT	HTRF Ratio 665nm/620nm				HTRF Ratio 665nm/620nm								Control: GPR84 WT	HTRF Ratio 665nm/620nm				HTRF Ratio 665nm/620nm
Formula=(x-Min)/△*100	3.62375	3.08135	3.49557	3.63172	1.94854	1.74303	1.88264	1.88		Formula=(x-Min)/△*100	3.52978	3.44757	3.42894	3.41626	3.4528	3.3343	3.41663	3.40999	3.27966	3.31889	3.22678	3.24751		Formula=(x-Min)/△*100	2.51128	2.63289	2.62082	2.8704	2.16776	1.92878	2.10165	1.95856					Formula=(x-Min)/△*100	3.8624	3.32976	3.6877	3.09327	3.34821	3.24406	3.1974	3.37975
△=Max-Min	3.50044	3.61067	3.35112	3.41804	1.85154	1.79332	1.92511	1.87308		△=Max-Min	3.42498	3.53256	3.44692	3.61204	3.13994	3.27431	3.01649	3.08092	3.06244	3.35589	3.04145	3.10539		△=Max-Min	2.54948	2.80922	2.6863	2.71475	1.75465	1.71124	1.83492	1.83188					△=Max-Min	3.4571	3.81451	3.7776	3.06722	3.07347	3.08321	3.04622	3.03519
	3.6342	3.60968	3.02289	3.07732	1.96342	1.775	1.74918	1.91358			3.33906	3.44321	3.64085	3.24535	2.59991	2.64568	2.74702	2.64648	2.36792	2.58383	2.60372	2.45989			2.63158	2.4331	2.67019	2.63047	1.38944	1.30994	1.42459	1.72033						3.34208	3.24533	2.8764	3.29833	2.50193	2.5972	2.6644	2.67572
Max: 3.458096	2.92073	2.80055	2.8378	2.90769	1.76833	1.94557	1.98241	2.00646		Max: 3.455638	3.17812	2.93555	2.98604	3.05853	2.7616	1.9664	2.3243	2.52981	2.21237	2.2839	1.89606	1.86674		Max: 2.658847	2.05116	2.36866	1.92812	2.14322	1.3962	1.44018	1.36257	1.57627					Max: 3.493284	2.87053	2.66595	2.71533	2.60126	2.05978	1.95335	2.10288	2.0916
Min:2.049584	2.39517	2.60638	2.52672	2.53195	1.88061	1.85111	2.01905	2.14631		Min:1.993545	2.48715	2.47456	2.30117	2.49523	2.27584	2.26065	2.02547	2.11515	1.99976	1.84645	1.68287	1.97056		Min:1.577787	1.95302	1.66392	1.73547	2.11532	1.35121	1.66094	1.46893	1.52189					Min:1.890637	2.4399	1.96338	2.12986	2.49303	1.92757	1.78275	2.16185	2.09116
△: 1.408512	2.11247	2.25534	2.06526	1.97657	1.82837	1.6993	1.40775	2.15594		△: 1.462093	2.03178	2.14877	2.00722	2.06074	2.07212	2.01386	2.05033	2.14345	1.98856	1.75247	1.83831	2.04213		△: 1.08106	1.60771	1.64932	1.42196	1.99771	1.33276	1.44311	1.45326	1.67824					△: 1.602647	2.00033	2.08917	2.01158	2.03219	1.91014	1.9733	1.98415	2.0291
	1.93046	2.02404	1.93015	2.38944	1.83835	1.7693	2.23837	2.08841			1.88344	1.92535	1.95738	1.89809	2.06628	2.05654	2.02329	2.06524	1.72637	1.74125	2.01066	2.0612			1.48659	1.63719	1.56155	1.98191	1.2861	1.31062	1.33565	1.42054						1.9616	1.98329	1.91328	1.82539	1.77993	2.17071	1.78442	2.08281
	1.94517	1.88193	2.25107	2.12016	1.67128	1.56615	1.98271	1.92027			1.90284	2.08119	2.12116	1.869	1.91618	1.93667	2.04003	2.33339	1.76269	1.79669	2.02614	2.09576			1.48174	1.53405	1.62293	1.67243	1.42633	1.42529	1.46181	1.61879						1.80304	1.91168	1.79367	2.05416	1.96337	1.95974	1.85389	2.09175
	Response (%WT)				Response (%WT)						Response (%WT)				Response (%WT)				Response (%WT)						Response (%WT)				Response (%WT)									Response (%WT)				Response (%WT)
	111.761	73.2521	102.66	112.327	-7.17358	-21.7644	-11.8528	-12.0402			105.071	99.4479	98.1743	97.3066	99.8057	91.7012	97.3319	96.8779	87.9639	90.6473	84.3473	85.765			86.3499	97.599	96.4824	119.569	54.5733	32.4679	48.4586	35.2224						123.032	89.7965	112.131	75.0406	90.9476	84.4492	81.5378	92.9156
	103.007	110.832	92.405	97.156	-14.0606	-18.1942	-8.83761	-12.5313			97.903	105.261	99.4036	110.697	78.4076	87.5977	69.9647	74.3714	73.1074	93.1778	71.6715	76.045			89.8837	113.91	102.54	105.171	16.36	12.3449	23.7851	23.5041						97.7422	120.043	117.74	73.4148	73.805	74.4125	72.1044	71.4165
	112.503	110.762	69.1016	72.9659	-6.11701	-19.4946	-21.3278	-9.65606			92.0269	99.15	112.667	85.6174	41.4721	44.6029	51.5342	44.6572	25.6057	40.3728	41.7333	31.8958			97.4777	79.1177	101.049	97.3751	-17.4228	-24.7766	-14.1712	13.1853						90.5657	84.5286	61.5086	87.8354	38.1425	44.0874	48.2805	48.9864
	61.8489	53.3161	55.9611	60.923	-19.9684	-7.3848	-4.76941	-3.06172			81.0189	64.4286	67.8822	72.84	52.5316	-1.85677	22.6219	36.6779	14.9666	19.8589	-6.66748	-8.67276			43.7881	73.1575	32.4064	52.3039	-16.797	-12.7291	-19.9079	-0.139955						61.1422	48.377	51.4581	44.3403	10.554	3.91323	13.2434	12.5392
	24.5357	39.531	33.8751	34.2462	-11.9965	-14.0907	-2.16752	6.86727			33.7603	32.8994	21.0402	34.3129	19.3078	18.2689	2.18367	8.31741	0.425161	-10.0602	-21.2488	-1.57218			34.7101	7.96783	14.5858	49.7228	-20.9586	7.69143	-10.0692	-5.17085						34.2725	4.53882	14.9264	37.5872	2.30452	-6.73197	16.923	12.5119
	4.46501	14.6081	1.11275	-5.18375	-15.7056	-24.869	-45.5685	7.55075			2.61476	10.6167	0.935115	4.59583	5.37444	1.38946	3.88363	10.2526	-0.340796	-16.4886	-10.6174	3.3232			2.76756	6.61712	-14.4139	38.8434	-22.6653	-12.4577	-11.5191	9.29209						6.84438	12.3879	7.54641	8.83259	1.21675	5.15773	5.83505	8.63954
	-8.45728	-1.8136	-8.47964	24.1284	-14.9966	-19.8989	13.403	2.75676			-7.53049	-4.66432	-2.47342	-6.52871	4.97439	4.30836	2.03409	4.90395	-18.2733	-17.256	1.17039	4.62722			-8.43635	5.49479	-1.50186	37.3819	-26.9813	-24.7138	-22.398	-14.546						4.42782	5.7812	1.41299	-4.07144	-6.90787	17.4758	-6.62752	11.991
	-7.41277	-11.9026	14.3046	5.01077	-26.8583	-34.3223	-4.74755	-9.18088			-6.20404	5.99444	8.72812	-8.51853	-5.29151	-3.88961	3.17923	23.2438	-15.7897	-13.4639	2.22908	6.99102			-8.88471	-4.04547	4.17544	8.75474	-14.0101	-14.106	-10.7279	3.79285						-5.46575	1.31272	-6.05016	10.2032	4.53826	4.31157	-2.29288	12.5486
GPR84 mutations	WT									GPR84 mutations	WT				F152A
Compound	3-OH-C12									Compound	3-OH-C12				3-OH-C12
	concentration (uM)										concentration (uM)				concentration (uM)
	1000	1000	1000	1000							1000	1000	1000	1000	1000	1000	1000	1000
	333.333	333.333	333.333	333.333							333.333	333.333	333.333	333.333	333.333	333.333	333.333	333.333
	111.111	111.111	111.111	111.111							111.111	111.111	111.111	111.111	111.111	111.111	111.111	111.111
	37.037	37.037	37.037	37.037							37.037	37.037	37.037	37.037	37.037	37.037	37.037	37.037
	12.3457	12.3457	12.3457	12.3457							12.3457	12.3457	12.3457	12.3457	12.3457	12.3457	12.3457	12.3457
	4.11523	4.11523	4.11523	4.11523							4.11523	4.11523	4.11523	4.11523	4.11523	4.11523	4.11523	4.11523
	1.37174	1.37174	1.37174	1.37174							1.37174	1.37174	1.37174	1.37174	1.37174	1.37174	1.37174	1.37174
	0	0	0	0							0	0	0	0	0	0	0	0
Control: GPR84 WT	HTRF Ratio 665nm/620nm									Control: GPR84 WT	HTRF Ratio 665nm/620nm				HTRF Ratio 665nm/620nm
Formula=(x-Min)/△*100	2.2351	2.42136	2.4481	2.62678						Formula=(x-Min)/△*100	3.52978	3.44757	3.42894	3.41626	3.36824	3.43989	3.48461	3.46626
△=Max-Min	2.47586	2.36662	2.38842	2.53021						△=Max-Min	3.42498	3.53256	3.44692	3.61204	3.35352	3.31973	3.64796	3.42795
	2.43712	2.28743	2.31289	2.34253							3.33906	3.44321	3.64085	3.24535	3.06733	2.97089	2.98864	2.97412
Max: 2.432837	2.08183	2.00278	1.86841	2.05507						Max: 3.455638	3.17812	2.93555	2.98604	3.05853	2.46125	2.42352	2.52761	2.84367
Min:1.448919	1.87759	2.03499	1.85349	1.77843						Min:1.993545	2.48715	2.47456	2.30117	2.49523	2.32447	2.13527	2.18475	2.13625
△: 0.983918	1.57759	1.93499	1.35349	1.47843						△: 1.462093	2.03178	2.14877	2.00722	2.06074	2.13151	2.09889	2.17096	2.15505
	1.42332	1.67279	1.4748	1.68056							1.88344	1.92535	1.95738	1.89809	2.13205	2.0318	2.22123	2.00853
	1.42357	1.3681	1.49716	1.50685							1.90284	2.08119	2.12116	1.869	1.85965	1.70374	2.22194	2.01503
	Response (%WT)										Response (%WT)				Response (%WT)
	79.9031	98.8336	101.552	119.712							105.071	99.4479	98.1743	97.3066	94.0222	98.9233	101.982	100.726
	104.372	93.2698	95.4861	109.897							97.903	105.261	99.4036	110.697	93.0157	90.7044	113.154	98.1064
	100.435	85.2221	87.8089	90.8217							92.0269	99.15	112.667	85.6174	73.442	66.8455	68.0594	67.0668
	64.3261	56.2915	42.6348	61.6057							81.0189	64.4286	67.8822	72.84	31.989	29.4081	36.5276	58.1445
	43.5681	59.5651	41.1179	33.4901							33.7603	32.8994	21.0402	34.3129	22.6339	9.69338	13.0774	9.76062
	13.0777	49.4016	-9.69936	2.99977							2.61476	10.6167	0.935115	4.59583	9.43588	7.20531	12.1341	11.0464
	-2.60212	22.7532	2.63022	23.5422							-7.53049	-4.66432	-2.47342	-6.52871	9.47342	2.61675	15.5725	1.02485
	-2.576	-8.21407	4.90267	5.88741							-6.20404	5.99444	8.72812	-8.51853	-9.15795	-19.821	15.6213	1.46921
GPR84 mutations	WT									GPR84 mutations	WT				V164A									GPR84 mutations	WT				V165A								GPR84 mutations	WT				C166A					GPR84 mutations	WT
Compound	3-OH-C12									Compound	3-OH-C12				3-OH-C12									Compound	3-OH-C12				3-OH-C12								Compound	3-OH-C12				3-OH-C12					Compound	3-OH-C12
	concentration (uM)										concentration (uM)				concentration (uM)										concentration (uM)				concentration (uM)									concentration (uM)				concentration (uM)						concentration (uM)
	1000	1000	1000	1000							1000	1000	1000	1000	1000	1000	1000	1000							1000	1000	1000	1000	1000	1000	1000	1000						1000	1000	1000	1000	1000	1000	1000	1000			1000	1000
	333.333	333.333	333.333	333.333							333.333	333.333	333.333	333.333	333.333	333.333	333.333	333.333							333.333	333.333	333.333	333.333	333.333	333.333	333.333	333.333						333.333	333.333	333.333	333.333	333.333	333.333	333.333	333.333			333.333	333.333
	111.111	111.111	111.111	111.111							111.111	111.111	111.111	111.111	111.111	111.111	111.111	111.111							111.111	111.111	111.111	111.111	111.111	111.111	111.111	111.111						111.111	111.111	111.111	111.111	111.111	111.111	111.111	111.111			111.111	111.111
	37.037	37.037	37.037	37.037							37.037	37.037	37.037	37.037	37.037	37.037	37.037	37.037							37.037	37.037	37.037	37.037	37.037	37.037	37.037	37.037						37.037	37.037	37.037	37.037	37.037	37.037	37.037	37.037			37.037	37.037
	12.3457	12.3457	12.3457	12.3457							12.3457	12.3457	12.3457	12.3457	12.3457	12.3457	12.3457	12.3457							12.3457	12.3457	12.3457	12.3457	12.3457	12.3457	12.3457	12.3457						12.3457	12.3457	12.3457	12.3457	12.3457	12.3457	12.3457	12.3457			12.3457	12.3457
	4.11523	4.11523	4.11523	4.11523							4.11523	4.11523	4.11523	4.11523	4.11523	4.11523	4.11523	4.11523							4.11523	4.11523	4.11523	4.11523	4.11523	4.11523	4.11523	4.11523						4.11523	4.11523	4.11523	4.11523	4.11523	4.11523	4.11523	4.11523			4.11523	4.11523
	1.37174	1.37174	1.37174	1.37174							1.37174	1.37174	1.37174	1.37174	1.37174	1.37174	1.37174	1.37174							1.37174	1.37174	1.37174	1.37174	1.37174	1.37174	1.37174	1.37174						1.37174	1.37174	1.37174	1.37174	1.37174	1.37174	1.37174	1.37174			1.37174	1.37174
	0	0	0	0							0	0	0	0	0	0	0	0							0	0	0	0	0	0	0	0						0	0	0	0	0	0	0	0			0	0
Control: GPR84 WT	HTRF Ratio 665nm/620nm									Control: GPR84 WT	HTRF Ratio 665nm/620nm				HTRF Ratio 665nm/620nm									Control: GPR84 WT	HTRF Ratio 665nm/620nm				HTRF Ratio 665nm/620nm								Control: GPR84 WT	HTRF Ratio 665nm/620nm				HTRF Ratio 665nm/620nm					Control: GPR84 WT	HTRF Ratio 665nm/620nm
Formula=(x-Min)/△*100	2.51128	2.63289	2.62082	2.8704						Formula=(x-Min)/△*100	3.45658	3.22551	3.62003	3.59686	3.58781	3.42881	3.02551	3.61325						Formula=(x-Min)/△*100	2.9788	3.03583	2.95283	3.56821	2.60039	2.51783	2.50493	2.46713					Formula=(x-Min)/△*100	2.2351	2.42136	2.4481	2.62678	1.43774	1.50957	1.47261	1.469		Formula=(x-Min)/△*100	3.62375	3.08135
△=Max-Min	2.54948	2.80922	2.6863	2.71475						△=Max-Min	3.45992	3.46752	3.6874	3.46245	3.61962	3.54122	3.46744	3.46805						△=Max-Min	3.02756	3.04724	2.70498	3.05354	2.30301	2.19449	2.6736	2.52736					△=Max-Min	2.47586	2.36662	2.38842	2.53021	1.45438	1.33872	1.29495	1.72293		△=Max-Min	3.50044	3.61067
	2.63158	2.4331	2.67019	2.63047							3.35893	3.21747	3.22907	3.41	3.00868	3.0599	3.07442	3.05492							3.08622	2.71585	3.1027	3.05944	2.33655	1.99865	2.37179	2.3503						2.43712	2.28743	2.31289	2.34253	1.48341	1.5996	1.32748	1.34493			3.6342	3.60968
Max: 2.658847	2.05116	2.36866	1.92812	2.14322						Max: 3.474743	2.93476	2.81727	2.85106	2.8475	2.1142	2.07185	1.68308	2.22137						Max: 3.133921	2.53913	2.64453	2.43445	2.29609	1.8875	2.15955	1.93141	1.90082					Max: 2.432837	2.08183	2.00278	1.86841	2.05507	1.20964	1.45258	1.34876	1.54664		Max: 3.4580955	2.92073	2.80055
Min:1.577787	1.95302	1.66392	1.73547	2.11532						Min:2.140059	2.13374	2.45979	2.44522	2.32122	2.24235	2.17835	2.1122	2.16005						Min:1.882032	2.45893	2.13743	2.19976	2.08074	1.96886	1.94795	1.94319	1.93749					Min:1.448919	1.87759	2.03499	1.85349	1.77843	1.48079	1.61542	1.4307	1.63035		Min:2.049584	2.39517	2.60638
△: 1.08106	1.60771	1.64932	1.42196	1.99771						△: 1.334685	2.22804	2.04342	2.15776	2.16131	1.91118	2.27298	2.17379	2.15946						△: 1.25189	1.92702	1.91697	1.94029	1.94679	1.85532	2.08522	1.83681	1.90601					△: 0.983918	1.57759	1.93499	1.35349	1.47843	1.41703	1.59923	1.19358	1.45962		△: 1.408512	2.11247	2.25534
	1.48659	1.63719	1.56155	1.98191							2.11292	2.11524	2.26577	2.13602	2.18296	2.15062	2.1983	2.22923							1.76954	1.7066	1.99346	1.76073	1.84174	1.91654	1.94973	1.96253						1.42332	1.67279	1.4748	1.68056	1.31559	1.66167	1.41339	1.44294			1.93046	2.02404
	1.48174	1.53405	1.62293	1.67243							2.0663	2.12111	2.16692	2.20591	1.96116	1.93515	2.16915	2.26066							1.79539	1.59014	1.87109	2.2715	1.77952	1.94577	1.80467	1.84055						1.42357	1.3681	1.49716	1.50685	1.25338	1.47645	1.35538	1.67459			1.94517	1.88193
	Response (%WT)										Response (%WT)				Response (%WT)										Response (%WT)				Response (%WT)									Response (%WT)				Response (%WT)						Response (%WT)
	86.3499	97.599	96.4824	119.569							98.639	81.3261	110.885	109.15	108.472	96.5583	66.3418	110.377							87.6094	92.1647	85.535	134.691	57.3817	50.7868	49.7567	46.7375						79.9031	98.8336	101.552	119.712	-1.13574	6.16467	2.40815	2.04044			111.761	73.2521
	89.8837	113.91	102.54	105.171							98.8892	99.4584	115.933	99.0786	110.855	104.981	99.4527	99.4983							91.5041	93.0763	65.7366	93.5795	33.6278	24.9592	63.23	51.548						104.372	93.2698	95.4861	109.897	0.554645	-11.1995	-15.6484	27.8491			103.007	110.832
	97.4777	79.1177	101.049	97.3751							91.3229	80.724	81.593	95.149	65.0809	68.918	70.0059	68.545							96.1899	66.6049	97.5063	94.0503	36.307	9.31556	39.1212	37.405						100.435	85.2221	87.8089	90.8217	3.5057	15.3143	-12.3425	-10.569			112.503	110.762
	43.7881	73.1575	32.4064	52.3039							59.5425	50.7397	53.271	53.0045	-1.93737	-5.11048	-34.239	6.0921							52.4888	60.9079	44.1264	33.0743	0.4365	22.1679	3.94432	1.50089						64.3261	56.2915	42.6348	61.6057	-24.3195	0.371703	-10.18	9.93154			61.8489	53.3161
	34.7101	7.96783	14.5858	49.7228							-0.473576	23.9552	22.864	13.5732	7.66408	2.86901	-2.08729	1.49798							46.0825	20.4014	25.3802	15.8728	6.9354	5.26512	4.88545	4.42998						43.5681	59.5651	41.1179	33.4901	3.23901	16.9224	-1.85196	18.44			24.5357	39.531
	2.76756	6.61712	-14.4139	38.8434							6.59176	-7.24064	1.32617	1.59208	-17.1483	9.95863	2.52721	1.45392							3.59397	2.7907	4.65396	5.17254	-2.13353	16.2302	-3.61218	1.91554						13.0777	49.4016	-9.69936	2.99977	-3.2414	15.2769	-25.9513	1.08802			4.46501	14.6081
	-8.43635	5.49479	-1.50186	37.3819							-2.03327	-1.85982	9.4191	-0.30245	3.21411	0.791067	4.36345	6.68115							-8.98534	-14.0136	8.90106	-9.68907	-3.21885	2.75691	5.40731	6.42984						-2.60212	22.7532	2.63022	23.5422	-13.5509	21.6227	-3.61064	-0.607342			-8.45728	-1.8136
	-8.88471	-4.04547	4.17544	8.75474							-5.52668	-1.41972	2.01293	4.93347	-13.4039	-15.3527	2.17986	9.03594							-6.9207	-23.3158	-0.874318	31.1108	-8.18838	5.09106	-6.17958	-3.31391						-2.576	-8.21407	4.90267	5.88741	-19.8731	2.79823	-9.50697	22.9363			-7.41277	-11.9026
GPR84 mutations	WT									GPR84 mutations	WT				S169A
Compound	3-OH-C12									Compound	3-OH-C12				3-OH-C12									GPR84 mutations	WT				F170A								GPR84 mutations	WT				R172A
	concentration (uM)										concentration (uM)				concentration (uM)									Compound	3-OH-C12				3-OH-C12								Compound	3-OH-C12				3-OH-C12
	1000	1000	1000	1000							1000	1000	1000	1000	1000	1000	1000	1000							concentration (uM)				concentration (uM)									concentration (uM)				concentration (uM)
	333.333	333.333	333.333	333.333							333.333	333.333	333.333	333.333	333.333	333.333	333.333	333.333							1000	1000	1000	1000	1000	1000	1000	1000						1000	1000	1000	1000	1000	1000	1000	1000
	111.111	111.111	111.111	111.111							111.111	111.111	111.111	111.111	111.111	111.111	111.111	111.111							333.333	333.333	333.333	333.333	333.333	333.333	333.333	333.333						333.333	333.333	333.333	333.333	333.333	333.333	333.333	333.333
	37.037	37.037	37.037	37.037							37.037	37.037	37.037	37.037	37.037	37.037	37.037	37.037							111.111	111.111	111.111	111.111	111.111	111.111	111.111	111.111						111.111	111.111	111.111	111.111	111.111	111.111	111.111	111.111
	12.3457	12.3457	12.3457	12.3457							12.3457	12.3457	12.3457	12.3457	12.3457	12.3457	12.3457	12.3457							37.037	37.037	37.037	37.037	37.037	37.037	37.037	37.037						37.037	37.037	37.037	37.037	37.037	37.037	37.037	37.037
	4.11523	4.11523	4.11523	4.11523							4.11523	4.11523	4.11523	4.11523	4.11523	4.11523	4.11523	4.11523							12.3457	12.3457	12.3457	12.3457	12.3457	12.3457	12.3457	12.3457						12.3457	12.3457	12.3457	12.3457	12.3457	12.3457	12.3457	12.3457
	1.37174	1.37174	1.37174	1.37174							1.37174	1.37174	1.37174	1.37174	1.37174	1.37174	1.37174	1.37174							4.11523	4.11523	4.11523	4.11523	4.11523	4.11523	4.11523	4.11523						4.11523	4.11523	4.11523	4.11523	4.11523	4.11523	4.11523	4.11523
	0	0	0	0							0	0	0	0	0	0	0	0							1.37174	1.37174	1.37174	1.37174	1.37174	1.37174	1.37174	1.37174						1.37174	1.37174	1.37174	1.37174	1.37174	1.37174	1.37174	1.37174
																									0	0	0	0	0	0	0	0						0	0	0	0	0	0	0	0
Control: GPR84 WT	HTRF Ratio 665nm/620nm									Control: GPR84 WT	HTRF Ratio 665nm/620nm				HTRF Ratio 665nm/620nm
Formula=(x-Min)/△*100	2.51128	2.63289	2.62082	2.8704						Formula=(x-Min)/△*100	3.42988	3.5536	3.7092	3.63587	2.37223	2.4127	2.48162	2.44357						Control: GPR84 WT	HTRF Ratio 665nm/620nm				HTRF Ratio 665nm/620nm								Control: GPR84 WT	HTRF Ratio 665nm/620nm				HTRF Ratio 665nm/620nm
△=Max-Min	2.54948	2.80922	2.6863	2.71475						△=Max-Min	3.4999	3.58716	3.59988	3.48553	1.97493	2.41328	2.34168	2.36677						Formula=(x-Min)/△*100	3.31762	3.60681	3.32185	3.57392	3.48049	3.6194	3.91726	3.68809					Formula=(x-Min)/△*100	2.2351	2.42136	2.4481	2.62678	1.45954	1.58566	1.45452	1.5486
	2.63158	2.4331	2.67019	2.63047							3.32789	3.02919	3.09786	3.04884	1.91293	2.34734	2.25319	2.45247						△=Max-Min	3.6553	3.16582	3.61404	3.1663	3.78397	3.55856	3.40462	3.54693					△=Max-Min	2.47586	2.36662	2.38842	2.53021	1.39252	1.58027	1.51115	1.66511
Max: 2.658847	2.05116	2.36866	1.92812	2.14322						Max:3.582137	2.6909	2.65699	2.71488	2.78789	1.96388	1.94315	2.2414	2.26268							3.31847	3.20647	3.3948	3.29088	2.98761	2.90584	2.50058	3.10656						2.43712	2.28743	2.31289	2.34253	1.3654	1.65001	1.35746	1.53691
Min:1.577787	1.95302	1.66392	1.73547	2.11532						Min:1.874543	2.25429	2.41595	2.27087	2.26092	1.95746	2.02074	1.73763	2.07264						Max:3.455051	2.93883	2.58641	2.7297	2.86609	2.21867	2.44426	2.38766	2.39521					Max:2.432837	2.08183	2.00278	1.86841	2.05507	1.29082	1.60389	1.59773	1.62331
△: 1.08106	1.60771	1.64932	1.42196	1.99771						△: 1.707594	2.03834	1.97814	2.04302	1.88088	1.81262	2.02411	2.26719	2.23502						Min:2.116897	2.30049	2.48642	2.55399	2.54822	2.00947	2.18917	2.09089	2.16716					Min:1.448919	1.87759	2.03499	1.85349	1.77843	1.38505	1.43467	1.39075	1.58931
	1.48659	1.63719	1.56155	1.98191							1.6221	1.63675	1.84391	2.00388	2.08697	2.10532	1.95714	2.27468						△: 1.338153	2.08887	2.07664	2.06817	2.07491	1.83541	1.83328	1.46656	1.73015					△: 0.983918	1.57759	1.93499	1.35349	1.47843	1.65723	1.36496	1.372	1.55765
	1.48174	1.53405	1.62293	1.67243							2.01389	1.62328	1.84501	2.01599	1.90705	1.72865	2.05132	2.0339							2.0699	2.03019	2.01935	2.06627	1.98641	1.70437	2.12047	2.0884						1.42332	1.67279	1.4748	1.68056	1.43822	1.60798	1.48707	1.49955
																									2.04404	2.18595	2.05075	2.18685	1.53839	1.92142	1.99909	1.75719						1.42357	1.3681	1.49716	1.50685	1.46323	1.4035	1.40494	1.61885
	Response (%WT)										Response (%WT)				Response (%WT)
	86.3499	97.599	96.4824	119.569							91.0834	98.329	107.441	103.147	29.1457	31.5157	35.5515	33.3231							Response (%WT)				Response (%WT)									Response (%WT)				Response (%WT)
	89.8837	113.91	102.54	105.171							95.1843	100.294	101.039	94.3426	5.87909	31.5492	27.3563	28.8259							89.7301	111.341	90.0461	108.883	101.901	112.282	134.541	117.415						79.9031	98.8336	101.552	119.712	1.07989	13.8972	0.569382	10.1313
	97.4777	79.1177	101.049	97.3751							85.111	67.6185	71.6396	68.7692	2.24808	27.6881	22.1744	33.8448							114.965	78.3858	111.882	78.422	124.58	107.735	96.231	106.866						104.372	93.2698	95.4861	109.897	-5.73236	13.3494	6.32443	21.9725
	43.7881	73.1575	32.4064	52.3039							47.8073	45.8215	49.2117	53.4875	5.23181	4.01758	21.484	22.7303							89.793	81.4233	95.4976	87.7315	65.0686	58.9576	28.6727	73.9571						100.435	85.2221	87.8089	90.8217	-8.48808	20.4375	-9.29536	8.94264
	34.7101	7.96783	14.5858	49.7228							22.2385	31.706	23.2099	22.6269	4.85572	8.56152	-8.01807	11.6012							61.4228	35.0865	45.7946	55.9873	7.60546	24.4639	20.2341	20.7985						64.3261	56.2915	42.6348	61.6057	-16.0679	15.75	15.124	17.7241
	2.76756	6.61712	-14.4139	38.8434							9.59239	6.06666	9.8661	0.371107	-3.62615	8.75917	22.9942	21.11							13.7195	27.6146	32.664	32.233	-8.02832	5.40078	-1.94322	3.75635						43.5681	59.5651	41.1179	33.4901	-6.49167	-1.44786	-5.91185	14.2683
	-8.43635	5.49479	-1.50186	37.3819							-14.7835	-13.9256	-1.79393	7.57417	12.4402	13.5145	4.83733	23.4326							-2.09432	-3.00842	-3.64108	-3.13793	-21.0357	-21.1945	-48.5996	-28.9015						13.0777	49.4016	-9.69936	2.99977	21.1715	-8.5327	-7.81729	11.0504
	-8.88471	-4.04547	4.17544	8.75474							8.16055	-14.7143	-1.72974	8.28353	1.90367	-8.54389	10.3522	9.33208							-3.51195	-6.47925	-7.28969	-3.78359	-9.75114	-30.8277	0.267141	-2.1296						-2.60212	22.7532	2.63022	23.5422	-1.08706	16.1666	3.87708	5.14639
																									-5.44431	5.16015	-4.9434	5.22756	-43.2316	-14.6083	-8.80364	-26.8806						-2.576	-8.21407	4.90267	5.88741	1.45462	-4.61621	-4.46996	17.2709
GPR84 mutations	WT									GPR84 mutations	WT				L182A
Compound	3-OH-C12									Compound	3-OH-C12				3-OH-C12
	concentration (uM)										concentration (uM)				concentration (uM)
	1000	1000	1000	1000							1000	1000	1000	1000	1000	1000	1000	1000
	333.333	333.333	333.333	333.333							333.333	333.333	333.333	333.333	333.333	333.333	333.333	333.333
	111.111	111.111	111.111	111.111							111.111	111.111	111.111	111.111	111.111	111.111	111.111	111.111
	37.037	37.037	37.037	37.037							37.037	37.037	37.037	37.037	37.037	37.037	37.037	37.037
	12.3457	12.3457	12.3457	12.3457							12.3457	12.3457	12.3457	12.3457	12.3457	12.3457	12.3457	12.3457
	4.11523	4.11523	4.11523	4.11523							4.11523	4.11523	4.11523	4.11523	4.11523	4.11523	4.11523	4.11523
	1.37174	1.37174	1.37174	1.37174							1.37174	1.37174	1.37174	1.37174	1.37174	1.37174	1.37174	1.37174
	0	0	0	0							0	0	0	0	0	0	0	0
Control: GPR84 WT	HTRF Ratio 665nm/620nm									Control: GPR84 WT	HTRF Ratio 665nm/620nm				HTRF Ratio 665nm/620nm
Formula=(x-Min)/△*100	2.46179	2.4301	2.58613	2.54222						Formula=(x-Min)/△*100	3.42988	3.5536	3.7092	3.63587	2.72729	2.78234	2.73534	2.69105
△=Max-Min	2.42982	2.40211	2.3556	2.48527						△=Max-Min	3.4999	3.58716	3.59988	3.48553	2.72558	2.72069	2.63164	2.71008
	2.27265	2.42083	2.26133	2.37099							3.32789	3.02919	3.09786	3.04884	2.49232	2.37486	2.8015	2.55833
Max: 2.505059	2.07203	2.00241	2.03609	2.0949						Max:3.582137	2.6909	2.65699	2.71488	2.78789	2.12327	2.05893	2.58685	2.50509
Min:1.482118	1.87203	1.70241	1.83609	1.8949						Min:1.874543	2.25429	2.41595	2.27087	2.26092	2.39233	2.3007	2.02076	2.07615
△: 1.022941	1.69895	1.50599	1.48439	1.46986						△: 1.707594	2.03834	1.97814	2.04302	1.88088	2.03837	2.13889	2.038	2.04057
	1.54653	1.40031	1.51833	1.52576							1.6221	1.63675	1.84391	2.00388	2.04605	2.02892	2.07519	2.03208
	1.58888	1.53189	1.40161	1.4061							2.01389	1.62328	1.84501	2.01599	1.95725	1.77776	1.96006	2.07713
	Response (%WT)										Response (%WT)				Response (%WT)
	95.7703	92.6718	107.925	103.632							91.0834	98.329	107.441	103.147	49.9384	53.1623	50.4101	47.8165
	92.6444	89.9357	85.3892	98.0657							95.1843	100.294	101.039	94.3426	49.8382	49.5517	44.3371	48.9305
	77.2803	91.7662	76.174	86.8934							85.111	67.6185	71.6396	68.7692	36.1784	29.2997	54.2842	40.044
	57.6678	50.8625	54.1547	59.904							47.8073	45.8215	49.2117	53.4875	14.5661	10.798	41.7142	36.9262
	38.1164	21.5353	34.6033	40.3526							22.2385	31.706	23.2099	22.6269	30.3226	24.9568	8.56304	11.8067
	21.197	2.33344	0.22208	-1.19824							9.59239	6.06666	9.8661	0.371107	9.59414	15.4804	9.57253	9.72286
	6.29702	-7.99775	3.53987	4.26621							-14.7835	-13.9256	-1.79393	7.57417	10.0437	9.04085	11.7503	9.22561
	10.4369	4.86516	-7.87027	-7.43183							8.16055	-14.7143	-1.72974	8.28353	4.84377	-5.66768	5.00804	11.8641
										GPR84 mutations	WT				Y332A
GPR84 mutations	WT									Compound	3-OH-C12				3-OH-C12									GPR84 mutations	WT				Y332F								GPR84 mutations	WT				F335A					GPR84 mutations	WT
Compound	3-OH-C12										concentration (uM)				concentration (uM)									Compound	3-OH-C12				3-OH-C12								Compound	3-OH-C12				3-OH-C12					Compound	3-OH-C12
	concentration (uM)										1000	1000	1000	1000	1000	1000	1000	1000							concentration (uM)				concentration (uM)									concentration (uM)				concentration (uM)						concentration (uM)
	1000	1000	1000	1000							333.333	333.333	333.333	333.333	333.333	333.333	333.333	333.333							1000	1000	1000	1000	1000	1000	1000	1000						1000	1000	1000	1000	1000	1000	1000	1000			1000	1000
	333.333	333.333	333.333	333.333							111.111	111.111	111.111	111.111	111.111	111.111	111.111	111.111							333.333	333.333	333.333	333.333	333.333	333.333	333.333	333.333						333.333	333.333	333.333	333.333	333.333	333.333	333.333	333.333			333.333	333.333
	111.111	111.111	111.111	111.111							37.037	37.037	37.037	37.037	37.037	37.037	37.037	37.037							111.111	111.111	111.111	111.111	111.111	111.111	111.111	111.111						111.111	111.111	111.111	111.111	111.111	111.111	111.111	111.111			111.111	111.111
	37.037	37.037	37.037	37.037							12.3457	12.3457	12.3457	12.3457	12.3457	12.3457	12.3457	12.3457							37.037	37.037	37.037	37.037	37.037	37.037	37.037	37.037						37.037	37.037	37.037	37.037	37.037	37.037	37.037	37.037			37.037	37.037
	12.3457	12.3457	12.3457	12.3457							4.11523	4.11523	4.11523	4.11523	4.11523	4.11523	4.11523	4.11523							12.3457	12.3457	12.3457	12.3457	12.3457	12.3457	12.3457	12.3457						12.3457	12.3457	12.3457	12.3457	12.3457	12.3457	12.3457	12.3457			12.3457	12.3457
	4.11523	4.11523	4.11523	4.11523							1.37174	1.37174	1.37174	1.37174	1.37174	1.37174	1.37174	1.37174							4.11523	4.11523	4.11523	4.11523	4.11523	4.11523	4.11523	4.11523						4.11523	4.11523	4.11523	4.11523	4.11523	4.11523	4.11523	4.11523			4.11523	4.11523
	1.37174	1.37174	1.37174	1.37174							0	0	0	0	0	0	0	0							1.37174	1.37174	1.37174	1.37174	1.37174	1.37174	1.37174	1.37174						1.37174	1.37174	1.37174	1.37174	1.37174	1.37174	1.37174	1.37174			1.37174	1.37174
	0	0	0	0																					0	0	0	0	0	0	0	0						0	0	0	0	0	0	0	0			0	0
										Control: GPR84 WT	HTRF Ratio 665nm/620nm				HTRF Ratio 665nm/620nm
Control: GPR84 WT	HTRF Ratio 665nm/620nm									Formula=(x-Min)/△*100	3.62375	3.08135	3.49557	3.63172	2.37077	1.97241	2.30179	1.94672						Control: GPR84 WT	HTRF Ratio 665nm/620nm				HTRF Ratio 665nm/620nm								Control: GPR84 WT	HTRF Ratio 665nm/620nm				HTRF Ratio 665nm/620nm					Control: GPR84 WT	HTRF Ratio 665nm/620nm
Formula=(x-Min)/△*100	2.98787	3.75582	3.48217	3.86048						△=Max-Min	3.50044	3.61067	3.35112	3.41804	2.36765	1.91801	1.72258	2.41201						Formula=(x-Min)/△*100	2.64018	2.71004	2.76123	2.75147	1.93928	2.1828	1.90671	2.0843					Formula=(x-Min)/△*100	2.60555	2.64998	2.25505	2.5127	1.22673	1.46351	1.65538	1.74701		Formula=(x-Min)/△*100	3.66468	3.40212
△=Max-Min	3.07135	3.60198	4.03485	3.49655							3.6342	3.60968	3.02289	3.07732	2.20017	1.75239	2.17502	2.41027						△=Max-Min	2.89495	2.68668	2.64005	2.6423	1.86291	2.08483	2.12094	1.93916					△=Max-Min	2.44316	2.53457	2.46227	2.66096	1.15035	1.39193	1.54388	1.56302		△=Max-Min	3.29721	3.82071
	3.29962	3.5083	3.05772	3.06295						Max:3.4580955	2.92073	2.80055	2.8378	2.90769	2.33279	2.20564	2.25377	2.1961							2.36507	2.64319	2.74313	2.67598	1.80098	1.71054	2.01057	2.07065						2.27642	2.33265	2.16983	2.33881	1.48358	1.32787	1.51746	1.58151			3.1939	3.21259
Max: 3.521587	2.48765	2.85843	2.46131	2.86376						Min:2.049584	2.39517	2.60638	2.52672	2.53195	2.10231	2.02377	2.31869	2.0623						Max:2.715729	1.99935	1.91736	1.96176	2.26276	1.78157	1.84952	1.73699	1.77957					Max:2.505822	1.90002	2.05747	2.05895	2.45569	1.52852	1.50244	1.76488	1.7024		Max:3.544353	2.65032	2.91866
Min:1.965742	2.38633	1.95838	2.32616	2.21602						△: 1.408512	2.11247	2.25534	2.06526	1.97657	2.28303	1.97465	2.43079	2.35709						Min:1.52638	1.68745	2.04678	1.65877	2.13874	1.60574	1.69019	1.47001	1.68858					Min:1.461706	1.71616	1.63822	2.03497	2.00839	1.40741	1.44379	1.73905	1.68654		Min:2.12059	1.7526	2.35316
△: 1.555845	1.934	2.30387	1.9244	2.43002							1.93046	2.02404	1.93015	2.38944	1.92302	1.95187	2.36866	2.1866						△: 1.18935	1.51744	1.53802	1.61488	1.32722	1.32231	1.46096	1.54539	1.83439					△: 1.044116	1.52825	1.55885	1.70889	1.2531	1.35557	1.37454	1.54242	1.51492		△: 1.423764	2.03322	2.00974
	1.58102	1.86269	1.93815	2.02361							1.94517	1.88193	2.25107	2.12016	2.1866	1.87369	2.1586	2.44617							1.62482	1.59563	1.54761	1.62447	1.47066	1.61443	1.57856	1.51161						1.16627	1.44716	1.79551	1.59872	1.60063	1.54906	1.64895	1.55282			2.14275	1.75255
	1.69173	2.07621	1.7313	2.36372																					1.47307	1.59545	1.54334	1.49367	1.37766	1.62387	1.66562	1.48317						1.47991	1.51368	1.48696	1.36627	1.41024	1.3845	1.46427	1.43685			1.96409	1.92391
											Response (%WT)				Response (%WT)
	Response (%WT)										111.761	73.2521	102.66	112.327	22.803	-5.47917	17.9062	-7.30273							Response (%WT)				Response (%WT)									Response (%WT)				Response (%WT)						Response (%WT)
	65.6963	115.055	97.4667	121.782							103.007	110.832	92.405	97.156	22.5817	-9.34112	-23.2165	25.7315							93.6479	99.5215	103.826	103.005	34.7166	55.1918	31.9782	46.9094						109.552	113.807	75.9821	100.659	-22.5045	0.172652	18.5488	27.3245			108.451	90.0098
	71.0613	105.167	132.989	98.3909							112.503	110.762	69.1016	72.9659	10.6908	-21.0997	8.90552	25.608							115.069	97.5577	93.6368	93.8264	28.2957	46.9542	49.9906	34.7064						93.9983	102.753	95.8285	114.859	-29.8203	-6.68265	7.86984	9.70366			82.6416	119.41
	85.7332	99.1462	70.1853	70.5218							61.8489	53.3161	55.9611	60.923	20.1068	11.0792	14.4966	10.4023							70.5169	93.9009	102.304	96.6577	23.088	15.4845	40.7103	45.7619						78.0293	83.4145	67.8202	84.0046	2.09466	-12.818	5.33946	11.4737			75.3852	76.6981
	33.5452	57.3765	31.8518	57.7189							24.5357	39.531	33.8751	34.2462	3.7434	-1.83284	19.1057	0.902815							39.7675	32.8731	36.6064	61.9145	21.4564	27.1697	17.7079	21.2881						41.9791	57.0588	57.2005	95.1983	6.39948	3.90153	29.0366	23.0528			37.2061	56.0536
	27.0331	-0.472926	23.1654	16.0864							4.46501	14.6081	1.11275	-5.18375	16.5737	-5.31978	27.0648	21.832							13.5425	43.7551	11.1312	51.4873	6.67224	13.7733	-4.73929	13.6378						24.3701	16.9055	54.9045	52.3585	-5.20044	-1.71545	26.5622	21.5332			-25.846	16.3348
	-2.04024	21.7327	-2.65688	29.8412							-8.45728	-1.8136	-8.47964	24.1284	-8.98571	-6.93716	22.6537	9.72766							-0.751903	0.978623	7.44115	-16.7449	-17.1584	-5.50046	1.59804	25.8977						6.37353	9.30424	23.6739	-19.9792	-10.1654	-8.34816	7.7303	5.09702			-6.13645	-7.78567
	-24.7273	-6.62322	-1.77376	3.7192							-7.41277	-11.9026	14.3046	5.01077	9.72773	-12.4878	7.73996	28.1562							8.27707	5.82245	1.78537	8.2473	-4.68498	7.40306	4.38721	-1.242						-28.2952	-1.39276	31.9703	13.1222	13.3052	8.36669	17.9334	8.72602			1.55626	-25.8499
	-17.6115	7.10045	-15.0682	25.5793																					-4.4826	5.80723	1.42601	-2.75064	-12.5039	8.19685	11.7068	-3.63331						1.7431	4.9779	2.41908	-9.14008	-4.92931	-7.39411	0.246026	-2.3803			-10.992	-13.8142
GPR84 mutations	WT				W360A					GPR84 mutations	WT				H352A				T359A
Compound	3-OH-C12				3-OH-C12					Compound	3-OH-C12				3-OH-C12				3-OH-C12
	concentration (uM)				concentration (uM)						concentration (uM)				concentration (uM)				concentration (uM)
	1000	1000	1000	1000	1000	1000	1000	1000			1000	1000	1000	1000	1000	1000	1000	1000	1000	1000	1000	1000
	333.333	333.333	333.333	333.333	333.333	333.333	333.333	333.333			333.333	333.333	333.333	333.333	333.333	333.333	333.333	333.333	333.333	333.333	333.333	333.333
	111.111	111.111	111.111	111.111	111.111	111.111	111.111	111.111			111.111	111.111	111.111	111.111	111.111	111.111	111.111	111.111	111.111	111.111	111.111	111.111
	37.037	37.037	37.037	37.037	37.037	37.037	37.037	37.037			37.037	37.037	37.037	37.037	37.037	37.037	37.037	37.037	37.037	37.037	37.037	37.037
	12.3457	12.3457	12.3457	12.3457	12.3457	12.3457	12.3457	12.3457			12.3457	12.3457	12.3457	12.3457	12.3457	12.3457	12.3457	12.3457	12.3457	12.3457	12.3457	12.3457
	4.11523	4.11523	4.11523	4.11523	4.11523	4.11523	4.11523	4.11523			4.11523	4.11523	4.11523	4.11523	4.11523	4.11523	4.11523	4.11523	4.11523	4.11523	4.11523	4.11523
	1.37174	1.37174	1.37174	1.37174	1.37174	1.37174	1.37174	1.37174			1.37174	1.37174	1.37174	1.37174	1.37174	1.37174	1.37174	1.37174	1.37174	1.37174	1.37174	1.37174
	0	0	0	0	0	0	0	0			0	0	0	0	0	0	0	0	0	0	0	0
Control: GPR84 WT	HTRF Ratio 665nm/620nm				HTRF Ratio 665nm/620nm					Control: GPR84 WT	HTRF Ratio 665nm/620nm				HTRF Ratio 665nm/620nm				HTRF Ratio 665nm/620nm
Formula=(x-Min)/△*100	2.46179	2.4301	2.58613	2.54222	2.3621	2.45454	2.49301	2.46673		Formula=(x-Min)/△*100	3.51135	3.40291	3.58677	3.40062	2.30116	2.4063	2.46017	2.51984	3.42619	3.46503	3.49467	3.41439
△=Max-Min	2.42982	2.40211	2.3556	2.48527	2.4733	2.3953	2.31512	2.581		△=Max-Min	3.50398	3.49923	3.57252	3.44355	2.61031	2.40503	2.28173	2.80648	3.27932	3.54687	3.41323	3.38246
	2.27265	2.42083	2.26133	2.37099	2.35165	2.40328	2.26288	2.21301			3.04415	3.02202	3.46347	3.17712	2.55927	2.1448	2.45907	2.58111	3.02113	3.00373	3.07226	3.06354
Max:2.505059	2.07203	2.00241	2.03609	2.0949	1.93638	2.03907	2.02756	2.0101		Max: 3.475413	3.04311	3.02309	2.59528	2.70285	2.20315	2.10773	2.04891	2.60132	2.51662	2.64918	2.63059	2.93295
Min:1.482118	1.87203	1.70241	1.83609	1.8949	1.98413	1.85074	1.48623	1.89721		Min:2.125456	2.79099	2.21355	2.31062	2.17559	2.16349	2.23653	2.16717	2.02278	2.12234	2.60524	2.36361	2.03212
△: 1.022941	1.69895	1.50599	1.48439	1.46986	1.46205	1.51249	1.39348	1.53205		△: 1.349957	2.16084	2.12729	2.17023	2.03567	2.05578	1.95998	2.13307	2.08482	2.16797	2.08508	2.4524	1.90719
	1.54653	1.40031	1.51833	1.52576	1.30135	1.5714	1.5618	1.59123			2.02293	1.65067	2.20326	1.72048	2.13216	2.02835	2.13674	1.97985	2.22275	2.0326	2.36164	1.894
	1.58888	1.53189	1.40161	1.4061	1.45076	1.41826	1.22975	1.50779			2.52115	1.8859	2.09241	2.00236	2.12862	1.95801	2.08538	1.88346	1.97098	1.91965	2.28453	1.75598
	Response (%WT)				Response (%WT)						Response (%WT)				Response (%WT)				Response (%WT)
	95.7703	92.6718	107.925	103.632	86.0244	95.0619	98.8223	96.2531			102.662	94.629	108.249	94.4599	13.0154	20.8036	24.7946	29.2144	96.3538	99.2308	101.426	95.4794
	92.6444	89.9357	85.3892	98.0657	96.8954	89.2703	81.4321	107.424			102.116	101.764	107.193	97.6395	35.916	20.7098	11.5762	50.4481	85.4744	105.293	95.3934	93.1146
	77.2803	91.7662	76.174	86.8934	85.0034	90.0507	76.3249	71.45			68.0533	66.4143	99.115	77.9032	32.1354	1.4332	24.7129	33.7534	66.3482	65.0596	70.136	69.4903
	57.6678	50.8625	54.1547	59.904	44.4072	54.446	53.3206	51.6143			67.9769	66.4936	34.803	42.7716	5.75527	-1.31332	-5.66994	35.2503	28.9763	38.7956	37.4188	59.8161
	38.1164	21.5353	34.6033	40.3526	49.0753	36.0359	0.402443	40.5778			49.3003	6.52562	13.7164	3.7139	2.81765	8.22797	3.08999	-7.60624	-0.231119	35.5405	17.642	-6.914
	21.197	2.33344	0.22208	-1.19824	-1.96192	2.96945	-8.66504	4.8811			2.62142	0.135708	3.31707	-6.6511	-5.16106	-12.2581	0.563674	-3.01012	3.14951	-2.99054	24.2186	-16.1686
	6.29702	-7.99775	3.53987	4.26621	-17.671	8.72824	7.78919	10.6661			-7.59498	-35.1704	5.76359	-29.9995	0.496431	-7.19321	0.836247	-10.7858	7.20734	-6.87852	17.4957	-17.1452
	10.4369	4.86516	-7.87027	-7.43183	-3.0657	-6.24232	-24.6709	2.50931			29.3113	-17.7452	-2.44756	-9.11851	0.234097	-12.4037	-2.96875	-17.9265	-11.4433	-15.2457	11.7835	-27.3698
GPR84 mutations	WT				C11A/C166A					GPR84 mutations	WT				C93A/C168A									GPR84 mutations	WT				N104A/T359A
Compound	3-OH-C12				3-OH-C12					Compound	3-OH-C12				3-OH-C12									Compound	3-OH-C12				3-OH-C12
	concentration (uM)				concentration (uM)						concentration (uM)				concentration (uM)										concentration (uM)				concentration (uM)
	1000	1000	1000	1000	1000	1000	1000	1000			1000	1000	1000	1000	1000	1000	1000	1000							1000	1000	1000	1000	1000	1000	1000	1000
	333.333	333.333	333.333	333.333	333.333	333.333	333.333	333.333			333.333	333.333	333.333	333.333	333.333	333.333	333.333	333.333							333.333	333.333	333.333	333.333	333.333	333.333	333.333	333.333
	111.111	111.111	111.111	111.111	111.111	111.111	111.111	111.111			111.111	111.111	111.111	111.111	111.111	111.111	111.111	111.111							111.111	111.111	111.111	111.111	111.111	111.111	111.111	111.111
	37.037	37.037	37.037	37.037	37.037	37.037	37.037	37.037			37.037	37.037	37.037	37.037	37.037	37.037	37.037	37.037							37.037	37.037	37.037	37.037	37.037	37.037	37.037	37.037
	12.3457	12.3457	12.3457	12.3457	12.3457	12.3457	12.3457	12.3457			12.3457	12.3457	12.3457	12.3457	12.3457	12.3457	12.3457	12.3457							12.3457	12.3457	12.3457	12.3457	12.3457	12.3457	12.3457	12.3457
	4.11523	4.11523	4.11523	4.11523	4.11523	4.11523	4.11523	4.11523			4.11523	4.11523	4.11523	4.11523	4.11523	4.11523	4.11523	4.11523							4.11523	4.11523	4.11523	4.11523	4.11523	4.11523	4.11523	4.11523
	1.37174	1.37174	1.37174	1.37174	1.37174	1.37174	1.37174	1.37174			1.37174	1.37174	1.37174	1.37174	1.37174	1.37174	1.37174	1.37174							1.37174	1.37174	1.37174	1.37174	1.37174	1.37174	1.37174	1.37174
	0	0	0	0	0	0	0	0			0	0	0	0	0	0	0	0							0	0	0	0	0	0	0	0
Control: GPR84 WT	HTRF Ratio 665nm/620nm				HTRF Ratio 665nm/620nm					Control: GPR84 WT	HTRF Ratio 665nm/620nm				HTRF Ratio 665nm/620nm									Control: GPR84 WT	HTRF Ratio 665nm/620nm				HTRF Ratio 665nm/620nm
Formula=(x-Min)/△*100	3.44158	2.93877	3.46988	3.41792	1.71585	1.91148	1.90836	2.63994		Formula=(x-Min)/△*100	2.64018	2.71004	2.76123	2.75147	1.52253	1.54619	1.51379	1.77064						Formula=(x-Min)/△*100	2.60555	2.64998	2.25505	2.5127	2.19035	2.26519	1.93874	1.95352
△=Max-Min	3.38252	3.51194	3.5618	3.41434	1.82082	1.88183	1.84352	2.25753		△=Max-Min	2.89495	2.68668	2.64005	2.6423	1.52999	1.67509	1.69908	1.60913						△=Max-Min	2.44316	2.53457	2.46227	2.66096	1.8406	1.50802	1.84725	1.61884
	3.01678	3.01803	2.96253	3.49433	2.31661	2.35442	2.09149	2.22936			2.36507	2.64319	2.74313	2.67598	1.60631	1.59688	1.53824	1.50931							2.27642	2.33265	2.16983	2.33881	1.57235	1.44119	1.53026	1.48302
Max:3.317038	2.7573	2.22615	2.49976	2.6753	1.36448	1.95262	1.87782	2.08379		Max:2.715729	1.99935	1.91736	1.96176	2.26276	1.60271	1.56486	1.5291	1.6395						Max:2.505822	1.90002	2.05747	2.05895	2.45569	1.2735	1.20828	1.39877	1.87687
Min:1.984958	2.40957	2.21705	2.4891	2.32463	1.94356	1.59565	2.31232	2.22078		Min:1.52638	1.68745	2.04678	1.65877	2.13874	1.34789	1.41219	1.59653	1.67331						Min:1.461706	1.71616	1.63822	2.03497	2.00839	1.07392	1.23339	1.48127	1.69819
△: 1.332081	2.16689	2.27649	2.29906	2.2172	1.95138	1.90219	1.9552	2.12943		△: 1.189350	1.51744	1.53802	1.61488	1.32722	1.61155	1.42221	1.58892	1.60884						△: 1.044116	1.52825	1.55885	1.70889	1.2531	1.50399	1.54001	1.43866	1.40916
	1.87189	2.0931	1.99725	1.72285	1.59524	1.90219	1.9488	2.03023			1.62482	1.59563	1.54761	1.62447	1.3309	1.43333	1.45835	1.51847							1.16627	1.44716	1.79551	1.59872	1.36201	1.24695	1.50755	1.44778
	2.20447	1.76342	2.02692	1.94503	1.89071	1.92129	1.96246	2.08617			1.47307	1.59545	1.54334	1.49367	1.56029	1.397	1.44856	1.60507							1.47991	1.51368	1.48696	1.36627	1.27515	1.4435	1.39253	1.42535
	Response (%WT)				Response (%WT)						Response (%WT)				Response (%WT)										Response (%WT)				Response (%WT)
	109.349	71.6034	111.474	107.573	-20.2024	-5.51601	-5.75023	49.1698			93.6479	99.5215	103.826	103.005	-0.323517	1.6653	-1.05829	20.5373							109.552	113.807	75.9821	100.659	69.7862	76.9536	45.6875	47.1038
	104.916	114.632	118.374	107.304	-12.3219	-7.74223	-10.6176	20.462			115.069	97.5577	93.6368	93.8264	0.30338	12.5032	14.521	6.95786							93.9983	102.753	95.8285	114.859	36.2882	4.4361	36.9257	15.0499
	77.4597	77.5537	73.3868	113.31	24.8975	27.7356	7.99766	18.3471			70.5169	93.9009	102.304	96.6577	6.72008	5.92763	0.996953	-1.43555							78.0293	83.4145	67.8202	84.0046	10.5973	-1.9653	6.56536	2.04163
	57.9804	18.1067	38.6463	51.8247	-46.58	-2.42754	-8.04274	7.41924			39.7675	32.8731	36.6064	61.9145	6.4179	3.23523	0.228297	9.51085							41.9791	57.0588	57.2005	95.1983	-18.0259	-24.272	-6.02759	39.7618
	31.8757	17.423	37.8461	25.4992	-3.10738	-29.2255	24.575	17.7036			13.5425	43.7551	11.1312	51.4873	-15.0075	-9.60069	5.89795	12.3541							24.3701	16.9055	54.9045	52.3585	-37.1405	-21.8672	1.87403	22.6491
	13.6581	21.8851	23.5794	17.4348	-2.52108	-6.21372	-2.23393	10.8457			-0.751903	0.978623	7.44115	-16.7449	7.16066	-8.75846	5.25811	6.93314							6.37353	9.30424	23.6739	-19.9792	4.05022	7.49926	-2.20684	-5.03287
	-8.48821	8.11837	0.922486	-19.6768	-29.256	-6.21342	-2.71468	3.39831			8.27707	5.82245	1.78537	8.2473	-16.4359	-7.82333	-5.72008	-0.66488							-28.2952	-1.39276	31.9703	13.1222	-9.54827	-20.5682	4.39089	-1.33405
	16.4788	-16.6313	3.15028	-2.99777	-7.0756	-4.77957	-1.68892	7.59828			-4.4826	5.80723	1.42601	-2.75064	2.85141	-10.8784	-6.54272	6.61616							1.7431	4.9779	2.41908	-9.14008	-17.8672	-1.74329	-6.6257	-3.48189
[truncated: 6 more columns]

## Sheet: FigureS10
Gi protein recruitment
GPR84 mutations	WT			K126F			K126L			HP124YP			HP124SP
Compound	LY237			LY237			LY237			LY237			LY237
	concentration (uM)			concentration (uM)			concentration (uM)			concentration (uM)			concentration (uM)
	10	10	10	10	10	10	10	10	10	10	10	10	10	10	10
	1	1	1	1	1	1	1	1	1	1	1	1	1	1	1
	0.1	0.1	0.1	0.1	0.1	0.1	0.1	0.1	0.1	0.1	0.1	0.1	0.1	0.1	0.1
	0.01	0.01	0.01	0.01	0.01	0.01	0.01	0.01	0.01	0.01	0.01	0.01	0.01	0.01	0.01
	0.001	0.001	0.001	0.001	0.001	0.001	0.001	0.001	0.001	0.001	0.001	0.001	0.001	0.001	0.001
	0.0001	0.0001	0.0001	0.0001	0.0001	0.0001	0.0001	0.0001	0.0001	0.0001	0.0001	0.0001	0.0001	0.0001	0.0001
	1e-05	1e-05	1e-05	1e-05	1e-05	1e-05	1e-05	1e-05	1e-05	1e-05	1e-05	1e-05	1e-05	1e-05	1e-05
	0	0	0	0	0	0	0	0	0	0	0	0	0	0	0
	Luciferase activity (Lum)			Luciferase activity (Lum)			Luciferase activity (Lum)			Luciferase activity (Lum)			Luciferase activity (Lum)
	512160	524840	480760	271200	248640	229440	194720	213480	203920	43480	50400	43320	29880	34680	29840
	509760	512480	483640	262680	230240	256360	194640	210640	211960	47800	48040	46560	31240	29320	31560
	387880	396640	351520	224920	205760	201960	157480	168760	160680	37200	38240	35680	27960	27400	28600
	146720	161240	144880	102840	95400	93200	64680	69400	60480	23200	24040	23320	25560	22000	23680
	56720	67600	60320	35080	34680	34760	27320	25800	24240	17640	16080	17600	21200	21800	20600
	47880	48760	47400	19480	18080	18040	15680	14960	15360	18920	17120	18000	18640	21080	18720
	50800	46560	43000	18560	20240	18560	16600	16320	16440	16960	18120	16600	22600	20960	21080
	43680	45880	44320	17840	15920	18720	16000	14960	16960	17560	16280	16960	21840	21400	19880
Gs protein recruitment
GPR84 mutations	WT			K126F			K126L			HP124YP			HP124SP
Compound	LY237			LY237			LY237			LY237			LY237
	concentration (uM)			concentration (uM)			concentration (uM)			concentration (uM)			concentration (uM)
	10	10	10	10	10	10	10	10	10	10	10	10	10	10	10
	1	1	1	1	1	1	1	1	1	1	1	1	1	1	1
	0.1	0.1	0.1	0.1	0.1	0.1	0.1	0.1	0.1	0.1	0.1	0.1	0.1	0.1	0.1
	0.01	0.01	0.01	0.01	0.01	0.01	0.01	0.01	0.01	0.01	0.01	0.01	0.01	0.01	0.01
	0.001	0.001	0.001	0.001	0.001	0.001	0.001	0.001	0.001	0.001	0.001	0.001	0.001	0.001	0.001
	0.0001	0.0001	0.0001	0.0001	0.0001	0.0001	0.0001	0.0001	0.0001	0.0001	0.0001	0.0001	0.0001	0.0001	0.0001
	1e-05	1e-05	1e-05	1e-05	1e-05	1e-05	1e-05	1e-05	1e-05	1e-05	1e-05	1e-05	1e-05	1e-05	1e-05
	0	0	0	0	0	0	0	0	0	0	0	0	0	0	0
	Luciferase activity (Lum)			Luciferase activity (Lum)			Luciferase activity (Lum)			Luciferase activity (Lum)			Luciferase activity (Lum)
	38000	31640	30920	15440	17760	16360	15520	10240	10880	12280	12720	12400	12360	12800	13240
	30080	40200	38120	16360	18000	15760	12280	12000	11600	12200	12280	11960	12360	12320	12280
	35480	36800	34120	16840	17480	16520	15280	15120	13520	12080	11400	11320	12280	13000	11680
	35080	37560	34160	15920	15760	14280	12040	13120	14680	12240	12080	11800	11800	14000	12920
	34600	34600	34480	18760	15360	14200	12480	14120	10360	12080	11560	11920	12080	11960	12880
	33520	39920	35400	12120	11720	18600	11920	11880	10480	12800	12640	11840	12520	12080	12200
	34920	33600	31080	12480	13880	15040	14600	14600	14160	12560	12040	11240	12200	11880	13040
	31560	34680	33880	13200	12120	12760	14160	11560	12880	12000	12120	11960	12280	12000	12120

## Sheet: Table S1a-b
					Supplementary information, Table S1 a
					Residue	GPR84	LY237								3-OH-C12								Expression(%WT)
					Number	mutations	pEC50				Emax (%WT)				pEC50				Emax (%WT)
							1	2	3	4	1	2	3	4	1	2	3	4	1	2	3	4	1	2	3	4
						WT	9.7486	9.84863	9.94539		105.256	90.3646	104.379		4.56225	4.29166	4.37893		92.6063	104.276	103.118		102.888	93.7779	103.334
					N-Loop	C11A	-	-	-	-	36.2502	14.9103	12.394	17.9889	-	-	-	-	4.26942	-8.21721	11.2679	7.52465	75.0984	70.9569	71.5988	74.2843
					N-Loop	H13A	9.39502	9.37335	9.32094	8.97143	51.9023	49.9005	41.9302	42.5797	4.66434	4.90623	4.59654	3.9974	44.3952	48.3157	81.4845	42.394	84.7527	76.5422	78.8945
					N-Loop	V16A	9.23792	9.36321	9.21595	9.16628	78.2472	78.6657	88.4574	99.4393	4.21839	4.11487	4.1027	3.95979	83.1013	83.613	88.4582	119.303	85.2288	85.361	84.9816
					2.53	Y69A	8.68719	9.69572	8.68698	8.31283	87.3273	48.6008	47.4155	102.272	3.63695	3.60977	3.76221	3.19199	54.5869	52.7611	75.0419	104.571	92.7018	86.6248	93.2841	89.9598
					3.25	C93A	-	-	-	-	-7.93633	-13.5454	-22.4666	-8.53316	-	-	-	-	-7.17358	-21.7644	-11.8528	-12.0402	44.4994	34.3359	33.6418
					3.32	L100A	8.83505	9.02839	9.00522		83.833	90.2406	81.3125		4.13106	3.74618	3.82189		99.8057	91.7012	97.3319		110.409	109.116	108.123
					3.33	F101A	7.94808	7.97593	8.61654		85.7534	73.2113	91.5846		3.76624	4.00104	3.71738		87.9639	90.6473	84.3473		109.097	99.2706	94.9019
					3.36	N104A	8.02416	8.13033	8.35705		52.2909	64.1337	56.7923		-	-	-		54.5733	32.4679	48.4586		88.4897	91.6715	95.4724	106.761
					3.4	I108A	8.69572	8.43961	8.85981		78.9942	87.9964	90.6958		3.70093	3.6874	3.969		90.9476	81.5378	92.9156		83.4906	81.4324	71.5621
					4.57	F152A	9.0509	9.60625	9.21091		97.4986	80.4031	79.7917		4.25352	4.18191	4.00626		94.0222	101.982	100.726		84.917	85.8181	85.8292
					ECL2	V164A	8.67572	9.18184	9.16596	8.91364	101.691	77.0848	87.7062	110.843	3.91471	3.94962	3.92555	3.83003	108.472	96.5583	66.3418	110.377	93.0206	81.9124	80.5805
					ECL2	V165A	7.7122	8.18224	8.6073		51.2748	40.0411	32.7123		3.8962	4.05973	3.9974		57.3817	49.7567	46.7375		117.868	122.987	124.023
					ECL2	C166A	-	-	-	-	-5.68361	-10.4836	-5.65408	-1.72622	-	-	-	-	-1.13574	6.16467	2.40815	2.04044	74.7756	68.4737	65.9666	71.3869
					ECL2	C168A	-	-	-	-	-4.65349	2.45634	23.9901	-9.90551	-	-	-	-	9.71517	14.0809	21.6608	8.68699	45.7889	34.6743	34.3357
					ECL2	S169A	7.85325	7.10177	7.44297		27.8598	31.703	40.2374		3.70202	4.07248	3.83416		29.1457	35.5515	33.3231		100.506	108.099	108.744	108.717
					ECL2	F170A	8.71489	9.34882	9.19607		105.023	73.9942	101.782		4.11165	4.11424	3.57041		101.901	112.282	134.541		90.8579	102.381	94.3903
					ECL2	R172A	-	-	-		31.3103	26.7152	40.4573		-	-	-		5.89722	6.56938	8.13126		123.685	114.103	126.546	131.134
					5.42	L182A	9.08534	8.66055	8.60415		53.2993	70.2174	65.7759		4.09691	4.62543	4.46725		49.9384	53.1623	47.8165		97.4804	97.0869	98.6624	102.359
					6.48	Y332A	-	-	-	-	-3.88095	-7.18869	2.84332	11.7238	-	-	-		22.803	-5.47917	17.9062	-7.30273	62.8353	67.9433	60.6138
					6.48	Y332F	9.28467	9.47147	9.4756	9.33311	24.7445	32.2042	38.9192	36.316	4.70553	3.65404	4.26106	4.7535	34.7166	55.1918	31.9782	46.9094	75.309	73.4816	75.022
					6.51	F335A	-	-	-		24.7966	48.6416	35.465		-	-	-		0.172652	8.54879	7.32446		120.329	118.573	123.656
					ECL3	R349A	8.26544	8.64685	8.02461	7.71534	30.9114	30.174	11.2971	27.896	4.75424	4.04755	4.33096	4.23875	29.3494	5.9643	13.7519	9.14088	76.3041	83.6396	73.6004
					7.35	H352A	8.66434	8.86838	7.86999	7.66494	19.4099	23.8253	42.0487	59.3257	4.43227	3.86646	4.00022	4.75671	13.0154	20.8036	24.7946	29.2144	59.6864	57.1258	64.011
					7.42	T359A	9.41714	10.0707	10.0342		92.3534	94.4847	99.9028		4.11571	4.41409	4.53313		99.2308	101.426	95.4794		74.9774	70.8184	74.5057
					7.43	W360A	10.3003	9.73518	9.17535		30.2884	21.6095	27.19		4.65541	4.46118	4.44418		86.0244	98.8223	96.2531		86.218	81.4231	94.3495	82.2909
					-	C11A/C166A	-	-	-	-	7.15772	9.83691	8.72832	8.07422	-	-	-	-	-20.2024	-5.51601	-5.75023	49.1698	65.4645	74.6778	76.5209	70.4646
					-	C93A/C168A	-	-	-	-	-9.31113	-8.52764	-8.11301	-6.14801	-	-	-	-	-0.323517	1.6653	-1.05829	20.5373	36.6142	38.3539	33.9382
					-	N104A/T359A	7.80576	7.2468	7.7812	7.16241	78.4091	26.0643	27.9179	75.8462	-	-	-	-	69.7862	76.9536	45.6875	47.1038	83.596	73.2654	70.2539
					Supplementary information, Table S1 b
					Residue	GPR84	LY237								Expression(%WT)
					Number	mutations	pEC50				Emax (%WT)
							1	2	3	4	1	2	3	4	1	2	3	4
						WT	7.42205	7.45892	7.39319		101.353	104.102	94.5458		100.366	100.643	98.9909
					34.51	K126A	7.60085	7.55222	7.50696		87.5741	85.3109	88.0857		102.05	107.81	106.791	108.83
					34.51	K126F	7.69529	7.71942	7.68909		49.117	44.2264	40.0642		73.759	70.6096	64.0823
					34.51	K126L	7.56035	7.55083	7.46967		32.5375	36.6043	34.5319		79.6832	76.1856	73.598
					-	HP124SP	-	-	-		-3.19681	-2.15626	-3.20548		36.8843	35.128	35.0706
					-	HP124YP	-	-	-		-0.248576	1.25155	-0.283262		45.8902	42.047	39.549
					5.75	Y215A	7.52506	6.90763	7.21789		98.9418	129.63	105.82		103.153	93.4985	99.7049
					-	Delt210-215	7.5499	7.49867	7.54439		104.405	110.778	114.186		143.634	140.299	137.938	137.722

## Sheet: Figure S6a
Figure S6a
		h ligand (Å)	h ECL2 (Å)
		29.8551	-0.241
		28.3884	0.158
		24.9744	0.504
		22.2901	0.335
		23.1284	0.109
		25.1709	0.77
		29.3468	-0.112
		33.8867	0.386
		35.1198	0.118
		29.4622	0.389
		22.6627	0.294
		19.0862	-0.12
		20.9485	-0.878
		21.6879	-0.365
		21.9322	0.251
		26.619	-0.224
		22.6201	0.51
		23.638	0.487
		23.8915	0.21
		25.7761	0.044
		36.2083	-0.513
		29.9537	-0.208
		26.5512	0.023
		32.8164	0.511
		32.7816	0.611
		32.4216	0.836
		31.1948	0.876
		25.9935	0.58
		24.1088	0.564
		27.1483	-0.122
		31.9897	0.376
		30.0115	0.495
		27.0878	-0.072
		22.5992	0.358
		21.9515	-0.257
		26.8309	0.379
		27.8064	-0.595
		31.58	-0.25
		32.0692	-0.361
		28.385	0.062
		25.8277	0.511
		25.8292	0.123
		28.2619	0.13
		26.4208	0.123
		31.4216	0.354
		38.1984	0.172
		37.8176	0.127
		37.3975	-0.385
		40.7747	-0.177
		42.7963	-0.061
		39.8152	-0.294
		46.6726	-0.651
		45.4785	0.248
		48.0015	0.041
		42.322	0.102
		46.649	0.265
		38.713	0.17
		32.2707	-0.514
		25.8444	-0.44
		27.7964	-0.258
		23.9532	-0.352
		22.8402	-0.172
		24.077	-0.506
		22.5096	0.16
		22.7694	0.019
		22.8841	0.129
		23.2276	-0.286
		22.9402	0.386
		25.2499	0.148
		25.3111	0.47
		23.7374	-0.072
		21.8596	0.765
		23.2961	0.554
		22.8218	-0.234
		25.4012	0.057
		25.2959	0.343
		26.8349	0.431
		25.1955	0.744
		25.706	0.306
		25.8234	0.876
		22.5309	0.613
		25.3604	0.8
		24.4795	1.241
		25.3785	0.249
		23.7849	-0.154
		23.6241	0.989
		23.3378	0.443
		23.4952	0.094
		23.1332	-0.03
		23.5781	-0.552
		22.6289	0.394
		21.9621	-0.626
		22.6762	-0.763
		21.8952	-0.754
		21.5866	-0.108
		22.1847	-0.579
		21.6944	-0.61
		22.0638	-0.672
		22.0974	-0.017
		22.4371	-0.178
		23.4895	-0.401
		24.6103	0.034
		23.783	0.097
		25.1006	-0.492
		27.1787	-0.974
		27.7699	-0.712
		28.198	-0.337
		25.7497	-0.807
		26.1231	-0.784
		26.3122	-1.126
		24.3054	-0.161
		24.6664	-0.605
		25.0599	-0.429
		25.9176	0.224
		24.7573	-0.6
		23.5457	-0.317
		23.1673	-0.434
		22.5497	-0.43
		23.7714	-0.502
		22.9046	-0.953
		23.5983	0.18
		22.1751	-0.986
		21.942	-1.249
		21.8845	-0.899
		22.6596	-0.483
		22.5585	-0.509
		21.7102	-1.338
		22.4892	-0.834
		21.6478	-1.049
		22.4203	-0.312
		21.5735	-0.83
		22.5912	-0.673
		22.6478	-1.13
		22.9345	-0.697
		21.081	-0.41
		21.6131	-0.84
		21.6602	-1.078
		22.1882	-0.869
		21.5692	-0.545
		21.0534	-1.426
		20.3365	-1.576
		21.466	-0.558
		21.5279	-0.448
		21.5974	-0.315
		20.982	-0.51
		21.6576	-0.811
		22.2975	0.01
		22.1351	-0.076
		21.3951	-0.117
		21.9572	-0.616
		22.3447	-0.577
		22.5114	-0.852
		21.9984	-0.532
		21.3802	-0.527
		21.1312	-1.093
		21.1886	-0.207
		21.5873	0.078
		20.7274	-0.364
		22.3588	-0.26
		21.2331	-0.988
		21.7878	0.037
		20.7546	-0.483
		21.0043	-0.235
		21.1405	-0.448
		21.2676	-0.266
		21.9847	0.385
		21.8671	-0.305
		21.7392	0.082
		22.071	0.164
		21.0993	-0.548
		21.3793	0.509
		21.2806	-0.148
		21.6601	-0.024
		22.0186	-0.52
		21.2156	-0.79
		21.4574	-0.888
		21.4023	-1.348
		20.9124	-1.248
		21.1594	-0.964
		21.8224	-0.328
		21.4289	-0.431
		21.1836	-1.395
		21.0327	-0.803
		20.8802	-0.524
		21.0601	-0.811
		22.1745	-0.274
		21.9167	-0.268
		22.6362	-1.037
		21.4279	-1.073
		21.9468	-0.889
		22.1562	-1.249
		22.0885	-1.504
		22.0821	-1.134
		22.3182	-0.792
		21.8346	-0.745
		22.3318	-0.316
		21.3722	-0.379
		21.8423	-1.592
		21.2209	-0.981
		21.6589	-0.564
		22.0255	-0.103
		21.3158	-0.609
		21.7203	-0.342
		21.6077	-0.751
		21.4998	-1.174
		22.0266	-0.604
		21.8875	-0.2
		22.1481	-0.381
		21.2561	-1.058
		21.7431	-0.895
		21.0702	-1.028
		21.6141	-0.892
		21.2736	-1.333
		22.2046	-1.013
		21.3133	-1.236
		21.8201	-0.95
		21.6493	-0.745
		21.3028	-0.397
		21.3428	-1.476
		21.4498	-1.308
		21.8629	-0.982
		22.3348	-0.824
		21.0412	-0.121
		20.7711	0.472
		21.0088	-0.463
		21.6236	-0.33
		21.3053	-0.871
		21.4691	-0.754
		21.5167	-1.288
		20.8389	-1.46
		21.6464	-0.793
		21.2378	-1.078
		21.3625	-0.117
		21.6126	-0.221
		22.1794	-1.385
		21.2761	-0.418
		21.1768	-0.108
		22.1518	-0.186
		22.3118	-0.369
		21.6293	-1.071
		23.2042	-1.131
		24.1885	-0.53
		24.0263	-1.063
		23.6255	-1.332
		23.0383	-1.402
		24.5115	-1.026
		24.2494	-1.372
		22.7505	-2.018
		24.5184	-1.246
		22.2517	-0.953
		24.9246	-0.561
		22.3126	-1.207
		23.107	-0.357
		26.3393	0.013
		26.0567	0.497
		25.2198	0.138
		21.9375	-0.359
		24.4663	-0.313
		23.5376	-0.229
		24.5785	-1.235
		24.0997	-0.403
		24.0921	-0.37
		23.9055	-1.012
		23.6004	-1.501
		25.6326	-0.84
		25.1269	-0.353
		25.2483	-0.276
		25.785	-1.218
		26.8962	-0.846
		24.315	-0.926
		26.1108	1.047
		26.7749	-0.548
		25.6002	0.053
		24.9201	-0.52
		25.0362	-0.79
		26.1492	-1.468
		25.7159	-1.018
		24.4342	-0.936
		23.5994	-1.311
		23.6072	-1.637
		24.2445	-1.029
		25.1818	-0.825
		25.6183	0.631
		26.5396	-0.912
		26.7239	-0.259
		31.1165	-1.161
		27.3172	-0.726
		28.4423	0.209
		32.7958	-0.715
		29.8215	0.148
		28.6907	1.093
		28.5596	0.093
		27.1737	-1.214
		27.3742	-0.618
		26.8101	-0.287
		26.7801	0.084
		26.943	-1.017
		26.5763	-1.396
		26.5108	-1.052
		26.6769	-1.558
		24.9308	-1.287
		24.9892	-1.775
		25.684	-0.532
		25.1088	-0.93
		25.5146	-0.381
		27.5503	-2.057
		27.4116	-1.241
		26.3921	-1.086
		27.1061	-0.333
		25.7206	-0.84
		24.7537	-0.895
		27.0325	-0.446
		26.9769	-0.761
		27.1954	-0.966
		29.6986	-0.564
		28.7142	-0.349
		29.3497	-0.387
		28.3243	-1.072
		26.7692	-1.065
		26.5493	-1.695
		29.5536	-0.794
		27.9566	-0.628
		27.564	0.199
		25.5438	-0.784
		25.8154	-0.536
		25.1988	-1.819
		25.862	0.109
		26.3994	-1.093
		26.2044	-1.282
		26.3648	-0.303
		25.1712	-0.911
		24.7616	-1.209
		26.0517	-0.718
		26.0349	-1.483
		25.7042	-0.862
		25.61	-1.07
		26.0763	-1.388
		26.5121	-0.581
		26.3542	-1.63
		26.4508	-1.504
		26.0256	-2.319
		25.672	-1.638
		26.4948	-1.645
		25.7413	-1.682
		25.6329	-1.434
		24.8361	-2.016
		24.9289	-0.306
		25.9545	-1.18
		24.9242	-1.623
		25.0526	-1.345
		26.539	-0.742
		25.6269	-1.403
		26.1126	-1.929
		27.1744	-1.403
		26.7785	-2.212
		26.0771	-1.105
		27.6084	-1.891
		28.4589	-2.198
		31.3022	-1.961
		27.6649	-1.389
		28.0115	-1.699
		27.8927	-1.264
		26.9864	-1.478
		26.9189	-1.396
		26.1963	-1.555
		26.6276	-1.541
		26.2977	-1.684
		27.7257	-1.09
		26.9218	-1.48
		26.7192	-1.932
		26.6916	-0.952
		26.3718	-1.119
		27.2884	-1.185
		26.8061	-1.626
		26.8172	-1.681
		26.5228	-0.762
		26.0877	-1.895
		26.7238	-2.299
		27.0876	-1.629
		29.5224	-1.575
		28.9971	-1.826
		27.5172	-1.445
		25.9446	-0.126
		27.7646	0.039
		28.5653	-0.719
		28.3104	-0.525
		29.0094	-0.574
		26.5409	-1.069
		27.0197	-0.955
		27.7581	-0.987
		27.8941	-0.632
		26.7226	-1.016
		27.1296	-1.097
		26.3857	-1.451
		27.2256	-0.869
		26.3647	-1.702
		25.2129	-0.846
		25.9992	-1.64
		26.533	0.011
		25.6516	-0.439
		26.5516	-0.407
		26.2527	-1.063
		26.4633	-1.267
		25.7032	-1.147
		25.0006	-0.678
		24.6833	-1.462
		26.0305	-1.087
		25.913	-1.11
		25.5069	-1.698
		26.0961	-1.861
		26.8937	-1.965
		25.605	-1.275
		25.0326	-1.882
		25.9223	-1.125
		26.6746	-1.175
		26.0271	-1.244
		26.0616	-0.331
		27.8698	-0.812
		27.4839	-1.068
		27.0724	-1.674
		26.6615	-0.89
		27.3054	-1.3
		26.5534	-0.985
		26.1003	-0.982
		26.475	-1.426
		25.2043	-1.572
		26.8751	-1.463
		26.908	-0.879
		25.6461	-2.235
		25.94	-0.913
		27.2156	-1.835
		26.4834	-1.495
		26.6586	-1.616
		27.6139	-1.246
		26.4178	-0.856
		27.3296	-0.546
		26.494	-0.77
		27.4778	-0.93
		26.5258	-1.231
		26.6843	-0.88
		26.8183	-0.852
		27.2228	-1.62
		27.8165	-1.102
		26.7753	-1.222
		26.1412	-1.929
		26.1141	-0.403
		26.9271	-0.629
		26.0584	-1.79
		27.0896	-0.85
		29.2066	-1.202
		32.4817	-0.962
		29.1558	-0.506
		30.1344	-0.94
		29.5527	-0.406
		27.3664	-1.092
		26.7046	-1.816
		27.8931	-0.484
		27.6766	-0.686
		26.5646	-0.857
		26.64	-1.259
		28.2265	-0.235
		25.4319	-0.751
		26.1733	-0.688
		26.2532	-1.122
		26.2086	-1.186
		29.8413	-0.648
		24.2811	-1.028
		27.6997	-0.566
		22.5273	-1.042
		22.1826	-1.082
		24.962	-0.674
		23.4141	-0.246
		22.8296	0.283
		22.1222	0.02
		21.7245	0.11
		21.0161	0.01
		20.7225	-0.213
		21.9962	-1.071
		22.4577	0.195
		25.8467	-0.001
		20.9289	0.37
		22.8037	0.696
		23.9058	0.886
		24.0633	0.181
		21.4138	1.297
		22.158	-0.036
		20.4943	0.556
		21.8699	0.223
		20.8295	1.188
		21.2898	0.718
		22.3341	1.44
		20.7986	0.749
		19.232	0.296
		21.3525	0.724
		20.5419	0.687
		20.7194	0.842
		20.2934	0.481
		20.621	0.832
		21.2231	0.18
		20.1001	0.373
		19.4012	0.492
		19.9697	0.035
		20.7006	0.364
		19.1214	0.733
		20.1925	0.034
		19.356	0.619
		20.198	0.867
		21.9894	0.494
		20.7248	0.469
		20.6748	1.115
		19.2251	1.219
		18.7674	0.691
		20.1201	0.06
		19.6945	-0.179
		20.6766	-0.402
		21.1727	-0.543
		20.9534	-0.092
		21.5685	0.322
		20.5921	-0.013
		21.1348	0.56
		20.5946	-0.273
		21.1973	0.703
		21.4838	-0.34
		20.8114	-0.641
		21.1605	0.093
		21.3099	0.297
		20.687	-0.662
		21.3719	-0.509
		21.2589	0.086
		21.7502	-0.135
		22.7255	-0.34
		22.2622	0.74
		23.095	-0.006
		24.8515	-0.044
		24.3753	0.671
		23.1752	0.564
		23.5295	0.343
		24.7936	-0.968
		24.0128	0.698
		22.4906	-0.322
		21.4632	0.392
		20.8007	-0.067
		21.8264	0.257
		22.5585	0.877
		23.9854	0.428
		21.6355	0.979
		20.8074	0.745
		22.0403	1.028
		21.2709	0.52
		24.3333	1.203
		22.8225	1.44
		22.0767	1.608
		23.0627	0.679
		22.7304	0.503
		22.9268	0.245
		23.0122	0.825
		22.4253	0.771
		22.8895	-0.846
		22.7378	-0.066
		24.1812	-0.005
		23.9106	0.551
		25.865	0.931
		22.6782	0.752
		21.724	0.611
		21.5375	0.047
		22.1885	0.562
		22.1205	0.448
		22.464	1.031
		21.5942	1.318
		21.9279	1.448
		23.6653	-0.784
		20.4665	0.896
		21.0496	0.922
		21.3436	0.571
		21.9342	1.274
		22.2208	1.968
		21.6962	1.346
		21.6386	1.303
		21.7425	1.138
		22.2455	1.507
		22.3566	0.921
		22.28	2.135
		22.6315	1.082
		20.7959	0.452
		20.7576	1.122
		20.9737	1.574
		20.0721	0.987
		21.0236	1.741
		20.07	1.258
		21.2655	0.559
		20.972	1.287
		21.5658	0.984
		21.5805	1.28
		20.5546	0.935
		21.0733	3.027
		20.1294	1.358
		21.7166	-0.085
		21.7682	1.052
		20.3867	1.474
		20.2999	1.053
		20.0617	0.971
		20.4288	-1.241
		20.3496	0.952
		19.6474	0.428
		19.1862	0.867
		19.0046	1.916
		19.7376	1.431
		18.6172	2.19
		19.2537	1.284
		19.4675	1.836
		20.164	0.64
		19.7588	1.124
		19.5203	1.137
		19.493	1.001
		19.69	1.003
		18.7119	0.353
		18.9512	0.494
		20.3778	-0.391
		20.0906	-0.344
		21.015	0.071
		21.7189	-0.042
		21.9838	0.257
		19.9661	0.006
		20.1374	-0.33
		19.6729	0.311
		19.8591	-0.463
		19.3695	-0.036
		20.2323	-0.274
		20.3431	0.689
		21.0605	0.451
		20.9822	-0.935
		21.1748	-0.607
		22.0669	-0.574
		20.0997	-0.713
		22.0975	-0.188
		21.4673	-0.903
		21.6355	-0.476
		22.7159	-0.501
		22.1155	-0.08
		21.9357	-0.183
		23.0411	0.289
		21.1539	0.51
		22.6202	0.278
		22.3945	0.063
		22.2393	-0.247
		22.1649	0.207
		22.9159	0.186
		24.1306	0.461
		22.7787	-0.328
		22.9775	0.202
		22.3598	-0.174
		22.0812	-0.096
		23.1907	0.621
		22.0729	0.417
		22.3458	0.301
		24.5921	-0.314
		24.0559	-0.46
		23.2067	-0.332
		22.615	0.413
		22.9962	-0.01
		23.8182	0.118
		22.9443	-0.192
		23.6563	-0.094
		23.0884	0.185
		24.0652	-0.143
		22.7092	0.378
		24.1378	-0.693
		23.042	-0.539
		23.2631	-0.159
		21.3912	-0.33
		22.4338	1.242
		21.1961	-0.05
		21.081	0.52
		21.1108	0.163
		21.1216	0.649
		21.13	-0.021
		20.8864	0.539
		20.2057	0.684
		19.9746	0.368
		20.6685	0.169
		21.7327	-0.144
		21.3501	-0.608
		21.1961	-0.233
		22.3817	0.011
		25.0802	-0.069
		23.2361	0.438
		25.6897	0.082
		25.5809	0.325
		25.0944	-1.045
		27.814	0.491
		26.7141	-0.892
		24.4571	-0.104
		24.3398	0.594
		26.2516	0.399
		30.6246	0.239
		23.6809	0.466
		24.9053	-0.344
		23.2562	1.076
		22.9586	0.924
		23.6547	0.943
		22.4311	1.116
		21.4574	0.79
		23.7841	0.673
		22.0846	-0.245
		23.3258	-0.134
		22.2918	0.762
		25.1017	0.72
		25.3265	0.515
		23.8697	0.041
		23.5741	0.525
		22.319	0.849
		22.4714	1.292
		23.5983	0.975
		24.5214	0.372
		23.0798	0.81
		23.7082	1.552
		23.6984	0.922
		22.76	1.262
		23.4899	0.255
		22.878	0.717
		23.8967	0.457
		22.771	0.01
		25.2617	-0.21
		24.8365	0.379
		25.3825	0.681
		24.2263	0.124
		24.3905	0.777
		21.8197	0.243
		19.7047	0.669
		20.0085	0.384
		20.2734	0.687
		22.1643	-0.07
		22.7558	-0.698
		22.2016	0.479
		25.3585	0.235
		22.8079	1.171
		23.7363	0.067
		25.7306	0.582
		27.1151	0.046
		27.6511	0.438
		23.7891	0.392
		24.5006	0.107
		23.5148	-0.319
		22.2976	0.358
		22.49	0.281
		22.5336	0.224
		22.1658	1.178
		20.6601	0.872
		20.9306	0.181
		22.6105	1.363
		22.6718	1.673
		21.4599	1.203
		21.857	1.594
		22.0842	1.315
		22.8712	1.576
		22.3181	1.649
		23.367	1.288
		23.4068	0.966
		22.2636	1.32
		23.6291	0.749
		22.3003	1.59
		22.9858	1.366
		22.5463	-0.364
		22.1981	0.882
		21.7596	0.164
		23.3206	-0.115
		21.9609	-0.03
		23.6318	-0.172
		24.4494	0.499
		24.9661	0.682
		25.6153	1.097
		24.5663	0.343
		22.9634	0.483
		22.1617	1.178
		23.2909	0.561
		22.3935	0.63
		21.9913	0.726
		23.4187	0.625
		24.9156	1.072
		25.3059	1.217
		24.2925	1.876
		22.56	1.929
		26.1793	0.773
		23.4337	0.783
		23.861	1.461
		23.9063	0.606
		24.766	1.076
		24.6954	0.603
		24.4124	1.318
		24.7135	0.702
		24.0158	0.755
		24.7782	0.442
		24.1738	2.003
		25.205	0.946
		24.5913	1.58
		24.6992	0.904
		24.1674	1.903
		23.4461	1.42
		24.0412	0.094
		26.0322	1.197
		23.6505	1.268
		23.1737	0.815
		23.6577	1.212
		23.9806	0.493
		23.1518	0.104
		26.5481	0.187
		24.6941	-0.452
		25.0165	0.488
		23.9411	-0.133
		23.8505	0.132
		22.4586	0.09
		23.4579	-0.336
		22.4131	0.1
		22.4336	0.173
		23.4235	0.472
		23.3733	0.26
		22.886	0.17
		23.1975	2.127
		24.5201	1.355
		26.6598	-0.128
		24.1996	0.379
		22.9366	0.671
		23.341	0.745
		23.297	1.129
		23.2053	0.812
		24.1484	0.932
		24.2678	0.998
		22.7606	1.075
		24.6844	0.919
		23.7717	0.662
		24.1544	0.582
		23.4622	0.443
		23.4079	1.438
		23.7881	0.983
		23.0682	1.869
		23.1112	0.501
		22.7232	0.166
		24.8793	0.64
		25.797	0.973
		24.5126	0.449
		24.8067	0.187
		23.8927	-0.07
		23.6893	0.63
		24.5845	-0.281
		24.1009	0.989
		25.2217	0.571
		23.9531	1.107
		23.852	0.962
		22.1333	1.279
		22.1006	0.61
		23.0522	0.651
		22.4428	0.19
		22.6921	0.491
		24.1271	0.116
		22.1416	0.153
		24.5247	-0.132
		23.3673	0.4
		23.0179	0.87
		24.6055	0.135
		23.3966	-0.153
		23.2569	0.507
		23.4419	0.526
		24.0859	0.352
		23.6472	0.48
		25.0003	1.448
		24.3472	1.214
		21.4662	1.174
		22.7876	1.33
		24.7214	1.144
		23.6244	0.09
		25.3702	1.514
		24.1606	0.621
		24.1109	0.39
		22.9981	0.53
		24.9642	1.048
		25.0596	1.465
		25.6819	1.294
		24.7903	1.143
		23.9152	0.612
		22.6147	0.699
		22.2071	0.543
		22.8964	0.718
		24.0947	1.52
		25.3221	1.821
		25.092	1.491
		23.6957	0.951
		23.167	0.408
		23.1056	0.738
		25.3778	0.26
		25.5752	0.597
		24.1834	1.298
		25.0824	-0.496
		25.5861	-0.124
		25.1877	0.334
		24.8215	0.559
		25.0798	0.479
		25.2148	1.414
		25.2078	1.126
		25.7925	1.529
		24.598	1.925
		25.0709	1.8
		24.7852	0.329
		25.2323	1.103
		26.3035	0.909
		26.5025	0.695
		26.1722	1.044
		25.6302	0.89
		24.8732	0.915
		25.0454	1.003
		24.5642	1.12
		25.2036	1.049
		24.7033	-0.712
		25.1071	0.075
		24.619	0.901
		26.5477	0.536
		26.5899	0.658
		23.4049	0.674
		24.9461	0.766
		24.1457	1.452
		23.0056	1.323
		22.5521	1.374
		22.8047	0.845
		23.9231	1.321
		23.0869	1.014
		25.1703	0.475
		26.0294	1.403
		25.5117	0.692
		25.1632	1.226
		25.3811	1.475
		25.9307	0.814
		25.3283	1.558
		25.5985	0.55
		24.9646	1.378
		25.0738	0.931
		23.5976	0.542
		24.0368	0.51
		26.1127	0.877
		25.1461	0.481
		23.9501	1.2
		23.4185	1.427
		24.0543	2.038
		25.6036	0.984
		26.457	0.807
		24.7815	1.493
		27.4095	1.273
		26.2909	0.816
		26.3377	1.795
		26.5526	0.61
		25.6075	0.051
		26.4817	1.088
		26.2007	-0.261
		25.9796	1.188
		25.8814	0.895
		23.9727	0.615
		24.3375	0.833
		23.989	0.717
		23.2373	0.391
		22.9259	0.744
		22.4148	0.791
		23.5657	0.321
		24.0458	0.315
		23.2115	0.279
		23.3865	0.59
		24.4588	0.19
		25.8764	0.632
		25.1681	2.146
		24.0384	1.829
		25.4735	1.28
		25.7569	2.894
		24.7804	2.161
		23.3343	2.163
		24.0118	1.499
		23.6618	1.742
		24.2184	1.535
		23.6902	1.704
		25.0396	1.647
		24.4924	1.832
		24.1657	2.747
		23.2764	1.821
		24.2207	2.522
		24.9789	2.203
		23.9338	2.744
		24.4397	2.003
		24.8546	0.715
		26.3665	1.4
		27.2627	0.082
		27.5249	0.42
		26.4222	0.364
		27.0955	1.536
		27.4143	1.573
		23.8706	1.555
		22.6976	1.648
		23.4299	1.066
		23.1797	1.223
		22.4304	1.763
		22.018	2.108
		24.1532	1.737
		23.0954	1.715
		22.3988	1.638
		22.5684	2.312
		22.3604	1.18
		21.04	1.196
		22.9597	1.092
		22.8116	1.308
		22.831	1.356
		22.9289	0.932
		22.7624	1.181
		23.5709	1.041
		22.4895	2.038
		22.3191	1.286
		22.4359	1.495
		22.6632	1.806
		22.4197	1.29
		22.6475	2.152
		22.807	0.536
		21.976	2.269
		22.3282	1.458
		22.2464	1.699
		23.117	1.737
		23.0637	1.18
		22.3446	0.78
		22.3727	1.463
		22.2471	1.375
		22.4825	1.027
		22.5573	1.306
		23.2007	1.188
		22.9005	1.269
		22.9678	1.398
		24.1117	1.323
		22.9765	0.72
		22.5413	0.995
		21.9263	1.421
		22.3261	1.673
		22.2338	1.177
		22.8039	1.747
		22.7366	1.268
		23.7887	0.981
		22.9169	1.446
		22.3747	1.233
		22.9516	1.556
		23.8787	1.566
		22.504	1.077
		22.5855	1.004
		22.4809	0.811
		22.0657	0.592
		21.5473	1.712
		22.9523	1.094
		23.0174	1.57
		22.6257	1.435
		24.2138	2.039
		23.5225	0.827
		22.5834	1.593
		22.6771	1.293
		22.2625	1.922
		22.573	1.944
		23.3556	1.373
		23.0826	1.322
		22.7381	1.186
		23.0263	1.895
		23.3982	2.255
		23.158	1.369
		22.943	1.604
		23.4921	3.22
		23.2347	2.234
		22.8044	2.989
		23.8055	2.368
		25.0031	1.988
		24.6139	1.709
		24.4257	2.238
		23.306	2.491
		23.6544	1.948
		24.4887	3.196
		23.7662	4.284
		25.7673	4.697
		25.4878	5.406
		24.9469	2.777
		24.7235	3.21
		23.6296	3.124
		24.3778	3.779
		23.9798	3.908
		23.9469	3.614
		23.418	3.082
		24.1969	4.48
		24.4161	2.701
		24.5642	3.683
		27.1978	3.826
		28.0847	4.134
		29.0782	4.527
		25.5257	4.243
		26.5969	4.508
		25.3724	4.053
		22.3925	3.706
		22.8666	4.65
		21.6748	2.448
		22.5894	4.059
		24.5683	4.146
		25.432	4.133
		23.4035	3.681
		25.2824	4.075
		25.8987	4.494
		26.0389	4.217
		26.3404	3.961
		26.4206	4.866
		23.7769	3.868
		26.3263	4.133
		25.081	4.06
		25.5435	3.898
		27.8564	4.272
		26.838	4.166
		26.6779	3.781
		22.1061	3.822
		24.675	3.236
		23.9123	4.151
		23.4027	3.827
		29.1375	4.139
		27.1555	5.115
		24.6251	4.244
		25.9762	4.477
		24.0899	4.546
		23.6024	4.247
		23.6258	4.753
		24.7035	4.811
		24.0224	4.976
		25.0389	5.213
		25.488	4.985
		23.6294	2.435
		23.7682	3.456
		25.5629	2.867
		26.4255	4.577
		23.6484	4.29
		24.7907	3.321
		25.7471	2.341
		23.9352	2.045
		25.2056	0.994
		25.2634	1.742
		25.2242	3.725
		23.7723	2.711
		24.034	2.594
		24.5676	3.501
		23.4847	4.526
		24.0744	4.708
		23.8608	4.161
		23.4992	4.724
		23.8433	4.522
		24.1723	4.861
		23.2926	4.527
		24.3848	4.801
		25.4654	4.403
		24.6644	3.864
		22.4316	4.436
		23.8516	3.538
		24.7987	3.641
		25.1922	5.641
		25.0305	4.449
		23.0577	3.022
		25.7915	2.503
		24.0096	1.744
		23.2873	2.057
		23.8332	3.196
		25.0319	3.437
		23.7181	3.913
		22.9476	3.585
		23.1342	3.443
		23.6115	3.494
		23.726	3.734
		23.2595	3.601
		23.4082	3.354
		22.7392	3.711
		22.8838	3.524
		24.7332	3.556
		25.0536	2.979
		24.4138	2.544
		23.087	3.401
		24.1722	3.162
		24.3939	3.149
		26.2715	3.207
		23.64	2.614
		23.6137	3.219
		26.1925	2.665
		24.224	2.682
		25.6929	2.954
		25.6747	2.822
		24.923	3.094
		25.0987	3.048
		25.0093	2.445
		25.0027	2.987
		24.9509	2.425
		24.5639	3.013
		24.7312	2.733
		24.491	3.616
		24.2656	1.359
		24.872	3.245
		24.2018	2.004
		25.6668	3.264
		24.9801	2.651
		25.478	3.22
		25.1861	2.429
		25.0678	2.788
		23.7988	2.631
		25.5559	2.82
		25.5088	3.012
		24.5291	3.077
		25.0831	3.24
		24.4024	2.63
		25.0463	2.619
		24.0592	2.41
		24.6587	2.76
		24.2095	2.787
		26.2644	2.656
		24.6521	3.321
		23.5928	2.538
		26.4221	2.483
		24.9364	3.274
		24.7065	2.999
		24.1942	2.787
		25.1543	2.326
		25.4331	2.066
		24.3476	1.87
		23.8995	2.649
		22.7863	2.073
		26.2389	1.924
		23.3305	2.679
		23.4795	2.34
		24.0442	2.832
		23.1339	3.64
		24.1303	2.54
		23.9184	1.945
		22.6716	2.512
		25.3098	2.49
		22.9267	2.886
		22.6707	2.244
		22.8129	2.363
		23.548	2.458
		23.5618	2.309
		24.4513	2.312
		25.0008	2.259
		23.3061	2.379
		24.3711	2.686
		26.125	3.285
		24.06	2.742
		24.6332	3.367
		24.6186	3.348
		24.4948	2.715
		25.2714	2.749
		23.5047	2.967
		24.2633	2.453
		24.369	3.106
		24.5967	2.318
		24.5823	2.061
		24.9906	2.838
		25.2154	2.745
		23.7297	2.598
		24.6595	2.394
		24.8942	2.269
		24.6418	1.634
		25.5718	2.701
		24.7593	3.928
		24.4905	3.845
		24.6562	3.339
		24.306	4.143
		26.1949	4.128
		26.6552	4.722
		26.2111	3.928
		25.6955	3.354
		25.2543	4.082
		25.2278	4.853
		25.4319	2.269
		25.3251	3.518
		24.3245	3.915
		23.7457	3.977
		22.5559	3.804
		23.9224	3.968
		23.6111	4.463
		24.1158	4.372
		23.6006	3.575
		24.0343	4.437
		23.9521	3.955
		23.8354	3.568
		23.1647	4.954
		22.5281	5.621
		22.1221	4.651
		23.8615	4.746
		23.6519	5.263
		24.2766	4.718
		23.1622	5.191
		22.1144	4.135
		22.2325	5.132
		23.0188	4.613
		22.9395	4.55
		24.2334	4.208
		25.6613	4.372
		22.4763	4.793
		23.0616	4.914
		22.575	4.2
		21.5511	4.803
		21.8414	4.708
		22.821	4.384
		24.5127	5.631
		25.0672	5.265
		23.9765	4.623
		25.5094	4.727
		26.0115	4.722
		23.2226	4.966
		23.7912	4.26
		25.1586	4.664
		26.2649	4.919
		22.6055	4.252
		22.1598	4.921
		22.993	3.706
		22.358	4.721
		22.3326	3.736
		22.2428	4.494
		22.3298	3.915
		24.7785	4.603
		24.1036	5.28
		25.2732	4.477
		24.4285	4.655
		22.5967	4.818
		22.1585	4.554
		23.5884	4.836
		23.9981	4.061
		23.9034	4.089
		21.1727	4.24
		22.2537	3.96
		21.5491	4.643
		21.478	4.168
		21.5251	4.501
		22.3635	4.193
		22.6568	4.471
		22.4561	3.888
		22.5259	4.077
		22.6745	3.97
		22.995	3.831
		22.7346	4.016
		23.166	3.998
		23.5029	4.865
		23.7891	4.429
		25.0634	4.741
		23.4813	4.064
		22.5664	4.62
		22.6587	4.192
		23.1019	4.47
		23.3431	4.507
		23.0553	4.919
		25.1514	4.807
		23.5788	4.541
		22.5613	5.207
		22.4397	3.926
		22.2752	4.882
		22.1606	3.827
		22.1495	4.083
		23.9747	4.158
		23.835	3.95
		23.9317	4.287
		23.2458	4.753
		23.5882	4.411
		22.5552	4.351
		24.7856	4.476
		22.8953	4.356
		22.3509	3.957
		22.1728	3.958
		23.6003	4.368
		22.4386	4.441
		23.3853	4.46
		23.8762	4.465
		24.2717	4.128
		24.7833	4.651
		25.4034	4.56
		22.3355	4.122
		22.5213	4.247
		24.5381	4.886
		23.4859	3.528
		21.5813	4.516
		20.6277	3.261
		22.5364	4.274
		21.7214	3.395
		22.5985	2.766
		22.252	4.267
		21.9904	4.831
		20.257	4.494
		19.9172	4.329
		20.9191	3.808
		21.7341	4.402
		21.7801	4.085
		21.664	4.114
		22.6508	3.989
		22.7168	3.923
		22.7979	4.936
		23.2454	4.249
		23.6217	4.042
		20.7879	4.361
		20.8324	3.649
		21.6758	3.798
		23.0089	3.128
		20.55	4.677
		22.2534	4.422
		21.9227	3.732
		21.5515	3.486
		22.0885	4.139
		21.5808	3.699
		20.6095	4.469
		21.7396	4.77
		23.0304	4.122
		24.772	4.528
		22.2527	5.267
		22.5955	4.818
		21.6462	4.678
		23.0787	4.689
		22.602	4.5
		22.3895	3.969
		21.1606	3.906
		22.2729	4.661
		22.1436	4.395
		21.8027	4.389
		23.1787	4.928
		22.5823	5.181
		21.2722	5.242
		21.6471	5.106
		21.7692	5.043
		22.0779	4.5
		23.2337	4.313
		22.2442	4.141
		21.6461	4.198
		24.201	4.593
		23.4008	4.942
		23.0426	4.59
		23.0535	5.087
		21.5923	5.378
		24.0589	5.325
		23.6903	5.268
		22.4286	4.704
		24.3348	5.02
		23.1696	4.619
		22.5731	4.518
		22.7599	4.63
		25.8568	4.195
		24.6277	5.294
		24.7379	5.089
		23.4607	2.581
		23.8032	3.006
		22.8463	2.82
		22.9405	3.628
		23.1979	4.301
		24.2587	4.162
		25.1135	4.49
		23.5024	3.774
		24.8984	4.24
		24.1937	3.513
		22.9563	3.321
		24.3021	4.373
		24.4407	4.069
		23.117	3.78
		24.1101	4.644
		25.3039	4.923
		24.4171	4.458
		24.2977	4.292
		24.5549	4.595
		25.0641	5.215
		25.6767	4.223
		23.8948	3.836
		29.2484	4.311
		25.9696	4.972
		23.6994	3.992
		29.162	4.66
		24.0698	4.636
		25.3593	4.458
		25.2824	4.167
		25.3042	4.293
		25.1411	3.312
		26.0873	4.351
		24.883	3.924
		23.9079	3.321
		24.8508	4.346
		23.516	3.638
		25.0091	4.957
		24.3136	3.793
		23.9622	4.682
		24.0892	5.168
		25.2467	4.931
		24.8203	5.153
		24.2621	4.848
		25.1816	4.924
		25.0924	4.422
		25.7999	4.973
		24.7369	4.258
		24.1168	4.664
		24.1696	4.579
		25.7931	4.442
		25.4493	4.71
		25.5341	4.707
		24.7339	4.764
		26.0848	4.41
		26.462	4.771
		24.4251	3.598
		24.6042	5.196
		25.1893	4.258
		25.3604	4.91
		24.9686	4.702
		25.6706	4.197
		25.3137	4.899
		24.7082	4.677
		23.774	4.36
		26.26	4.553
		23.6606	4.5
		23.2023	4.556
		23.2778	4.601
		24.6644	4.362
		26.3194	4.791
		25.8138	4.717
		24.1995	4.3
		24.763	4.729
		25.4164	4.321
		23.8244	4.303
		24.8672	4.539
		25.115	4.381
		24.1905	4.94
		23.7068	4.648
		22.412	3.99
		23.8839	4.664
		24.4815	4.8
		23.6577	5.368
		23.4629	4.892
		24.2296	4.95
		24.7921	4.72
		23.7036	4.126
		24.6854	4.837
		24.5337	4.993
		24.6899	5.208
		23.2142	4.677
		24.0658	4.367
		24.6005	4.57
		25.048	4.753
		26.1176	4.679
		24.5095	4.637
		25.2427	4.652
		25.0284	3.818
		25.3831	3.544
		23.0113	3.535
		22.8436	4.4
		23.3259	4.365
		23.2671	3.93
		23.5598	4.54
		23.7042	4.601
		24.2404	3.92
		24.798	4.65
		25.0435	4.059
		24.1087	4.873
		24.7272	4.326
		23.4813	3.887
		24.4889	4.193
		24.5664	4.271
		24.0538	3.879
		25.0083	4.393
		25.7702	4.167
		24.2525	4.629
		24.4847	4.493
		23.9944	4.616
		24.1044	4.035
		24.4349	4.013
		24.6245	4.747
		24.0382	3.991
		24.4492	4.99
		23.8313	3.98
		24.1984	5.178
		24.0453	5.388
		23.404	5.121
		23.4145	4.818
		22.8139	5.097
		23.2783	4.2
		25.5516	5.008
		25.1407	4.251
		23.7686	4.299
		24.6527	3.866
		24.2605	4.158
		24.02	4.27
		25.0729	4.26
		24.3903	4.394
		23.6984	4.232
		23.0189	4.798
		23.9178	4.597
		23.4348	3.754
		24.051	4.476
		23.5439	3.887
		23.9493	4.563
		23.4761	4.105
		23.8496	4.456
		22.7546	4.014
		23.8195	4.697
		24.2599	4.88
		23.8488	4.746
		23.3991	4.465
		24.1682	4.753
		23.4795	4.742
		24.1325	3.999
		23.8609	4.522
		23.4461	3.951
		23.0349	3.848
		22.9932	4.492
		22.949	3.88
		24.0922	4.701
		24.2228	4.895
		22.8294	3.746
		23.01	4.246
		23.1342	4.765
		23.1751	4.704
		23.7241	4.083
		23.0882	4.559
		23.5062	4.439
		23.5111	4.833
		23.3591	4.537
		23.2173	4.251
		23.7616	4.171
		23.9212	4.224
		23.4424	4.291
		24.3061	4.454
		24.0647	4.316
		23.5089	3.879
		22.9613	4.142
		23.563	4.622
		23.2551	4.737
		22.8302	4.492
		23.1468	4.723
		22.648	4.508
		23.0583	3.747
		23.9292	4.242
		23.7135	4.804
		23.998	3.673
		24.0351	4.071
		23.2123	4.906
		24.4193	4.626
		23.5624	4.435
		23.039	4.657
		23.4885	4.401
		24.3292	4.513
		24.1378	4.11
		23.4567	4.49
		23.3159	4.17
		23.485	4.11
		23.8466	4.096
		23.83	4.552
		23.8241	4.78
		24.1149	4.533
		23.7512	4.062
		24.1818	4.742
		24.331	4.501
		24.3036	3.88
		24.033	4.322
		23.5153	4.498
		22.8233	3.067
		23.6338	4.598
		24.9058	4.419
		24.075	4.916
		24.7014	5.159
		23.4296	4.07
		22.9232	4.343
		23.0581	4.07
		23.4319	4.726
		22.7485	4.266
		22.7746	4.086
		22.737	4.61
		22.7695	4.045
		22.7091	4.869
		22.3207	4.006
		22.6713	4.685
		23.4511	4.604
		22.7677	3.956
		23.4651	4.091
		22.2727	3.81
		22.817	3.764
		23.2443	4.476
		23.8917	3.861
		23.0701	4.39
		24.2197	4.76
		23.9656	4.875
		24.1014	4.449
		23.4066	5.278
		23.6591	5.011
		22.9946	4.338
		23.1428	3.997
		22.8209	4.607
		22.8043	3.984
		22.6674	4.285
		23.2823	4.457
		23.6708	3.984
		23.1907	3.926
		23.3558	4.59
		23.4952	4.507
		22.6906	4.279
		23.6078	4.551
		23.9926	4.907
		22.859	4.374
		23.9055	5.114
		23.64	4.802
		23.9766	5.06
		23.3676	4.727
		23.6975	4.291
		23.7805	4.536
		23.3747	4.417
		23.7749	4.888
		22.8611	4.871
		23.6019	4.367
		24.6836	4.675
		23.8362	4.364
		23.7316	4.576
		22.7563	4.363
		22.2642	4.37
		22.6337	5.002
		22.2021	4.515
		22.9524	4.065
		23.3688	4.373
		22.8657	4.57
		23.0529	4.501
		22.7832	4.285
		22.7857	4.146
		24.176	4.63
		23.8532	4.217
		24.3653	4.082
		23.6694	4.996
		23.4529	4.186
		23.8566	4.076
		24.2353	4.149
		24.0023	4.302
		23.5881	4.454
		24.1435	5.183
		24.1383	4.846
		24.0964	4.698
		23.6599	4.328
		24.4094	4.03
		23.3447	4.338
		23.4738	4.549
		23.2897	4.495
		23.1145	4.447
		23.5336	4.129
		23.7122	4.393
		23.5911	4.837
		23.5458	4.438
		23.6357	4.441
		24.273	4.463
		23.5009	4.273
		23.1834	3.517
		23.2469	4.463
		23.1144	4.561
		23.5398	5.105
		23.1318	4.731
		23.5781	3.821
		23.9073	5.054
		23.8235	4.32
		23.3529	3.697
		22.496	3.673
		23.9845	4.319
		24.338	4.628
		22.8373	4.498
		23.0437	3.876
		22.645	3.932
		23.602	5.479
		22.7968	3.911
		23.6884	4.326
		23.5787	3.717
		23.0056	3.489
		23.1155	4.512
		23.143	4.265
		23.6549	3.179
		24.2502	4.734
		23.5402	4.679
		24.6609	4.195
		24.0407	3.703
		24.0468	4.301
		24.2933	4.297
		23.6719	4.453
		23.587	3.659
		24.0677	3.674
		23.9113	4.114
		24.831	5.327
		24.3078	4.482
		23.7679	4.722
		23.6885	4.428
		24.0074	4.342
		24.0736	5.143
		23.7269	4.654
		23.6428	3.975
		23.6723	3.94
		23.2369	3.857
		23.8972	3.638
		23.6265	4.143
		23.5214	4.151
		23.9635	4.469
		23.6114	4.427
		23.5594	4.216
		22.4828	2.883
		22.8553	3.575
		24.6316	5.263
		23.9056	4.041
		23.2634	3.757
		23.1268	3.956
		23.019	3.317
		22.547	3.67
		22.6406	4.386
		23.189	4.518
		22.6936	3.354
		23.0617	3.939
		22.7148	4.568
		22.523	4.187
		23.6783	4.393
		23.1369	3.69
		23.275	4.729
		23.6939	4.006
		23.5636	4.531
		23.4357	3.953
		23.3702	4.477
		23.4955	4.354
		22.8214	4.187
		23.2213	4.482
		22.8362	3.309
		21.9984	3.542
		22.1376	3.302
		22.5375	4.211
		22.5453	3.517
		22.9582	4.076
		23.4179	3.368
		23.7626	3.87
		22.993	3.991
		23.6568	3.954
		23.5291	3.643
		23.7351	4.841
		23.5148	4.396
		22.9885	4.82
		23.2556	3.806
		24.0383	4.433
		24.0781	4.34
		24.2173	4.347
		23.9348	4.875
		23.983	4.945
		23.6151	4.653
		23.3169	3.587
		23.427	4.722
		23.7028	4.09
		24.1893	4.379
		23.5313	4.076
		23.0014	4.251
		23.2065	4.735
		23.1693	4.586
		23.7062	3.62
		23.3694	4.099
		23.6661	3.596
		24.1659	5.095
		23.7118	3.772
		23.2366	3.158
		24.6754	5.17
		24.2274	3.464
		23.615	3.525
		24.1947	5.002
		23.9928	4.467
		24.547	5.156
		23.0308	4.191
		23.4438	4.839
		23.8238	3.311
		22.8384	3.92
		24.6353	4.546
		24.7195	4.677
		23.8517	4.157
		24.9468	4.74
		24.3598	4.879
		23.3943	4.547
		23.8267	4.364
		24.4809	4.239
		23.7687	4.982
		23.5995	3.798
		23.2214	4.002
		23.1598	4.648
		22.158	3.181
		23.2343	4.684
		23.3091	4.121
		22.75	3.933
		23.4421	4.385
		22.6111	3.852
		22.4662	3.688
		23.0831	3.942
		22.8112	3.536
		22.5202	4.175
		23.6245	4.844
		22.8904	4.177
		22.8956	4.261
		23.5645	4.385
		23.5353	3.989
		23.0368	4.785
		22.8507	4.369
		22.8327	3.997
		22.9384	4.628
		23.0652	4.568
		22.9118	4.595
		23.0443	4.603
		23.4062	4.518
		22.7166	4.468
		22.9259	4.673
		22.3233	3.828
		23.1045	4.181
		22.977	3.98
		23.0539	3.54
		23.308	3.323
		23.3907	4.069
		23.3974	3.751
		23.6377	4.014
		22.9778	4.06
		23.1399	4.028
		23.0259	3.948
		23.662	4.862
		23.4708	3.478
		22.9358	3.734
		23.2117	3.215
		22.6454	3.894
		22.7761	3.676
		22.4175	3.5
		22.9242	4.525
		22.5569	4.209
		22.2673	3.4
		22.2169	3.807
		21.9195	3.692
		21.9324	3.811
		22.0196	2.919
		22.7394	3.538
		23.263	4.812
		23.514	4.299
		23.1665	4.094
		22.2218	3.587
		23.0345	3.862
		22.9322	4.588
		23.5677	4.735
		22.4694	3.868
		23.9338	3.955
		24.209	4.823
		24.4142	5.421
		23.6139	4.921
		24.6826	5.223
		23.7654	4.914
		24.159	5.061
		23.9543	5.398
		24.5245	5.22
		24.3417	5.514
		23.8316	4.69
		23.5485	4.753
		23.0671	4.544
		23.6972	3.797
		23.8887	4.75
		24.1871	4.187
		24.4171	4.479
		24.2212	4.978
		23.6148	4.066
		23.5004	5.114
		23.8706	3.996
		23.705	4.201
		23.7627	4.391
		23.5138	4.5
		24.1451	4.237
		24.7596	5.236
		24.2451	5.069
		23.964	5.026
		24.4197	5.04
		24.2341	4.114
		24.6218	4.936
		24.5975	4.694
		24.1088	5.165
		24.0961	4.104
		25.0376	4.602
		24.6349	5.069
		24.7574	4.847
		24.1392	4.277
		24.1446	4.38
		23.6906	4.04
		23.1009	4.109
		23.9841	3.502
		23.3525	4.398
		23.2999	4.57
		23.3187	3.771
		23.7208	4.856
		24.6559	4.786
		24.671	4.619
		24.1405	4.096
		25.0449	4.669
		25.0318	4.625
		25.5296	4.864
		26.1152	5.299
		25.5123	4.99
		25.402	4.937
		25.345	4.818
		24.9905	4.624
		24.3694	3.719
		24.3885	4.085
		24.4496	5
		24.5836	4.564
		23.2519	3.272
		24.0263	4.933
		24.1486	4.568
		24.5199	4.309
		24.0153	3.549
		23.9435	4.249
		25.0249	5.237
		24.3424	4.879
		25.1333	4.804
[truncated: 63,535 more rows]

[truncated: 5 more sheets: Figure S6b, Figure S6c, Figure S6d, Figure S6e, Figure S6f]
